# Supplementary material for: Carbazole-Based Ester Derivatives as Potential α-Glucosidase Inhibitors; Synthesis, Biological Evaluation, and Molecular Docking Studies
Source: Molecules. 2026 Jun 16;31(12):2113. doi: 10.3390/molecules31122113 (PMC13306028; doi:10.3390/molecules31122113)
Supplement: Supplementary file 1 [file molecules-31-02113-s001.zip]

Archive with 6 entries (6 files):
- molecules-4336174-supplementary.pdf
- S1. Protein-7g-complex. 1B2Y pdb.pdb
- S2. Protein-7g-complex. 3w37 pdb.pdb
- S3. Protein-Acarbose-complex. 1B2Y pdb.pdb
- S4. Protein-Acarbose-complex. 3W37 pdb.pdb
- S5. Protein-5g-complex. 1B2Y pdb.pdb
