# Supplementary material for: Carbazole-Based Ester Derivatives as Potential α-Glucosidase Inhibitors; Synthesis, Biological Evaluation, and Molecular Docking Studies
Source: Molecules. 2026 Jun 16;31(12):2113. doi: 10.3390/molecules31122113 (PMC13306028; doi:10.3390/molecules31122113)
Supplement: Supplementary file 1 [file molecules-31-02113-s001.zip › S3. Protein-Acarbose-complex. 1B2Y pdb.pdb]

HEADER    HYDROLASE                               03-DEC-98   1B2Y              
TITLE     STRUCTURE OF HUMAN PANCREATIC ALPHA-AMYLASE IN COMPLEX WITH THE       
TITLE    2 CARBOHYDRATE INHIBITOR ACARBOSE                                      
COMPND    MOL_ID: 1;                                                            
COMPND   2 MOLECULE: PROTEIN (ALPHA-AMYLASE);                                   
COMPND   3 CHAIN: A;                                                            
COMPND   4 SYNONYM: HPA;                                                        
COMPND   5 EC: 3.2.1.1                                                          
SOURCE    MOL_ID: 1;                                                            
SOURCE   2 ORGANISM_SCIENTIFIC: HOMO SAPIENS;                                   
SOURCE   3 ORGANISM_COMMON: HUMAN;                                              
SOURCE   4 ORGANISM_TAXID: 9606;                                                
SOURCE   5 ORGAN: PANCREAS                                                      
KEYWDS    HUMAN ALPHA-AMYLASE, ACARBOSE, HYDROLASE                              
EXPDTA    X-RAY DIFFRACTION                                                     
AUTHOR    V.NAHOUM,F.PAYAN                                                      
REVDAT   6   29-JUL-20 1B2Y    1       COMPND REMARK HETNAM LINK                
REVDAT   6 2                   1       SITE   ATOM                              
REVDAT   5   25-OCT-17 1B2Y    1       HETSYN ATOM                              
REVDAT   4   25-AUG-09 1B2Y    1       HET                                      
REVDAT   3   24-FEB-09 1B2Y    1       VERSN                                    
REVDAT   2   01-APR-03 1B2Y    1       JRNL                                     
REVDAT   1   16-FEB-00 1B2Y    0                                                
JRNL        AUTH   V.NAHOUM,G.ROUX,V.ANTON,P.ROUGE,A.PUIGSERVER,H.BISCHOFF,     
JRNL        AUTH 2 B.HENRISSAT,F.PAYAN                                          
JRNL        TITL   CRYSTAL STRUCTURES OF HUMAN PANCREATIC ALPHA-AMYLASE IN      
JRNL        TITL 2 COMPLEX WITH CARBOHYDRATE AND PROTEINACEOUS INHIBITORS.      
JRNL        REF    BIOCHEM.J.                    V.PT 1   201 2000              
JRNL        REFN                   ISSN 0264-6021                               
JRNL        PMID   10657258                                                     
JRNL        DOI    10.1042/0264-6021:3460201                                    
REMARK   2                                                                      
REMARK   2 RESOLUTION.    3.20 ANGSTROMS.                                       
REMARK   3                                                                      
REMARK   3 REFINEMENT.                                                          
REMARK   3   PROGRAM     : X-PLOR 3.843                                         
REMARK   3   AUTHORS     : BRUNGER                                              
REMARK   3                                                                      
REMARK   3  DATA USED IN REFINEMENT.                                            
REMARK   3   RESOLUTION RANGE HIGH (ANGSTROMS) : 3.20                           
REMARK   3   RESOLUTION RANGE LOW  (ANGSTROMS) : 11.00                          
REMARK   3   DATA CUTOFF            (SIGMA(F)) : 1.000                          
REMARK   3   DATA CUTOFF HIGH         (ABS(F)) : 1000000.000                    
REMARK   3   DATA CUTOFF LOW          (ABS(F)) : 0.0000                         
REMARK   3   COMPLETENESS (WORKING+TEST)   (%) : 96.5                           
REMARK   3   NUMBER OF REFLECTIONS             : 8957                           
REMARK   3                                                                      
REMARK   3  FIT TO DATA USED IN REFINEMENT.                                     
REMARK   3   CROSS-VALIDATION METHOD          : NULL                            
REMARK   3   FREE R VALUE TEST SET SELECTION  : RANDOM                          
REMARK   3   R VALUE            (WORKING SET) : 0.191                           
REMARK   3   FREE R VALUE                     : 0.217                           
REMARK   3   FREE R VALUE TEST SET SIZE   (%) : 9.000                           
REMARK   3   FREE R VALUE TEST SET COUNT      : 826                             
REMARK   3   ESTIMATED ERROR OF FREE R VALUE  : NULL                            
REMARK   3                                                                      
REMARK   3  FIT IN THE HIGHEST RESOLUTION BIN.                                  
REMARK   3   TOTAL NUMBER OF BINS USED           : 8                            
REMARK   3   BIN RESOLUTION RANGE HIGH       (A) : 3.20                         
REMARK   3   BIN RESOLUTION RANGE LOW        (A) : 3.34                         
REMARK   3   BIN COMPLETENESS (WORKING+TEST) (%) : 87.70                        
REMARK   3   REFLECTIONS IN BIN    (WORKING SET) : 932                          
REMARK   3   BIN R VALUE           (WORKING SET) : 0.2150                       
REMARK   3   BIN FREE R VALUE                    : 0.2830                       
REMARK   3   BIN FREE R VALUE TEST SET SIZE  (%) : 7.00                         
REMARK   3   BIN FREE R VALUE TEST SET COUNT     : 77                           
REMARK   3   ESTIMATED ERROR OF BIN FREE R VALUE : NULL                         
REMARK   3                                                                      
REMARK   3  NUMBER OF NON-HYDROGEN ATOMS USED IN REFINEMENT.                    
REMARK   3   PROTEIN ATOMS            : 3938                                    
REMARK   3   NUCLEIC ACID ATOMS       : 0                                       
REMARK   3   HETEROGEN ATOMS          : 64                                      
REMARK   3   SOLVENT ATOMS            : 105                                     
REMARK   3                                                                      
REMARK   3  B VALUES.                                                           
REMARK   3   FROM WILSON PLOT           (A**2) : 30.00                          
REMARK   3   MEAN B VALUE      (OVERALL, A**2) : 9.50                           
REMARK   3   OVERALL ANISOTROPIC B VALUE.                                       
REMARK   3    B11 (A**2) : NULL                                                 
REMARK   3    B22 (A**2) : NULL                                                 
REMARK   3    B33 (A**2) : NULL                                                 
REMARK   3    B12 (A**2) : NULL                                                 
REMARK   3    B13 (A**2) : NULL                                                 
REMARK   3    B23 (A**2) : NULL                                                 
REMARK   3                                                                      
REMARK   3  ESTIMATED COORDINATE ERROR.                                         
REMARK   3   ESD FROM LUZZATI PLOT        (A) : 0.34                            
REMARK   3   ESD FROM SIGMAA              (A) : NULL                            
REMARK   3   LOW RESOLUTION CUTOFF        (A) : 11.0                            
REMARK   3                                                                      
REMARK   3  CROSS-VALIDATED ESTIMATED COORDINATE ERROR.                         
REMARK   3   ESD FROM C-V LUZZATI PLOT    (A) : NULL                            
REMARK   3   ESD FROM C-V SIGMAA          (A) : NULL                            
REMARK   3                                                                      
REMARK   3  RMS DEVIATIONS FROM IDEAL VALUES.                                   
REMARK   3   BOND LENGTHS                 (A) : 0.015                           
REMARK   3   BOND ANGLES            (DEGREES) : 1.900                           
REMARK   3   DIHEDRAL ANGLES        (DEGREES) : NULL                            
REMARK   3   IMPROPER ANGLES        (DEGREES) : NULL                            
REMARK   3                                                                      
REMARK   3  ISOTROPIC THERMAL MODEL : NULL                                      
REMARK   3                                                                      
REMARK   3  ISOTROPIC THERMAL FACTOR RESTRAINTS.    RMS    SIGMA                
REMARK   3   MAIN-CHAIN BOND              (A**2) : 2.100 ; NULL                 
REMARK   3   MAIN-CHAIN ANGLE             (A**2) : 2.200 ; NULL                 
REMARK   3   SIDE-CHAIN BOND              (A**2) : 3.000 ; NULL                 
REMARK   3   SIDE-CHAIN ANGLE             (A**2) : 2.900 ; NULL                 
REMARK   3                                                                      
REMARK   3  NCS MODEL : NULL                                                    
REMARK   3                                                                      
REMARK   3  NCS RESTRAINTS.                         RMS   SIGMA/WEIGHT          
REMARK   3   GROUP  1  POSITIONAL            (A) : NULL  ; NULL                 
REMARK   3   GROUP  1  B-FACTOR           (A**2) : NULL  ; NULL                 
REMARK   3                                                                      
REMARK   3  PARAMETER FILE  1  : NULL                                           
REMARK   3  TOPOLOGY FILE  1   : NULL                                           
REMARK   3                                                                      
REMARK   3  OTHER REFINEMENT REMARKS: NULL                                      
REMARK   4                                                                      
REMARK   4 1B2Y COMPLIES WITH FORMAT V. 3.30, 13-JUL-11                         
REMARK 100                                                                      
REMARK 100 THIS ENTRY HAS BEEN PROCESSED BY RCSB ON 27-JUL-99.                  
REMARK 100 THE DEPOSITION ID IS D_1000007334.                                   
REMARK 200                                                                      
REMARK 200 EXPERIMENTAL DETAILS                                                 
REMARK 200  EXPERIMENT TYPE                : X-RAY DIFFRACTION                  
REMARK 200  DATE OF DATA COLLECTION        : 15-JUL-98                          
REMARK 200  TEMPERATURE           (KELVIN) : 293                                
REMARK 200  PH                             : 8.0                                
REMARK 200  NUMBER OF CRYSTALS USED        : 1                                  
REMARK 200                                                                      
REMARK 200  SYNCHROTRON              (Y/N) : N                                  
REMARK 200  RADIATION SOURCE               : ROTATING ANODE                     
REMARK 200  BEAMLINE                       : NULL                               
REMARK 200  X-RAY GENERATOR MODEL          : NULL                               
REMARK 200  MONOCHROMATIC OR LAUE    (M/L) : M                                  
REMARK 200  WAVELENGTH OR RANGE        (A) : 1.5418                             
REMARK 200  MONOCHROMATOR                  : NULL                               
REMARK 200  OPTICS                         : NULL                               
REMARK 200                                                                      
REMARK 200  DETECTOR TYPE                  : NULL                               
REMARK 200  DETECTOR MANUFACTURER          : NULL                               
REMARK 200  INTENSITY-INTEGRATION SOFTWARE : DENZO                              
REMARK 200  DATA SCALING SOFTWARE          : SCALEPACK                          
REMARK 200                                                                      
REMARK 200  NUMBER OF UNIQUE REFLECTIONS   : 10103                              
REMARK 200  RESOLUTION RANGE HIGH      (A) : 3.200                              
REMARK 200  RESOLUTION RANGE LOW       (A) : 25.000                             
REMARK 200  REJECTION CRITERIA  (SIGMA(I)) : NULL                               
REMARK 200                                                                      
REMARK 200 OVERALL.                                                             
REMARK 200  COMPLETENESS FOR RANGE     (%) : 91.8                               
REMARK 200  DATA REDUNDANCY                : 4.400                              
REMARK 200  R MERGE                    (I) : 0.15800                            
REMARK 200  R SYM                      (I) : NULL                               
REMARK 200  <I/SIGMA(I)> FOR THE DATA SET  : 9.2000                             
REMARK 200                                                                      
REMARK 200 IN THE HIGHEST RESOLUTION SHELL.                                     
REMARK 200  HIGHEST RESOLUTION SHELL, RANGE HIGH (A) : 3.20                     
REMARK 200  HIGHEST RESOLUTION SHELL, RANGE LOW  (A) : 3.27                     
REMARK 200  COMPLETENESS FOR SHELL     (%) : 63.4                               
REMARK 200  DATA REDUNDANCY IN SHELL       : 9.00                               
REMARK 200  R MERGE FOR SHELL          (I) : 0.28600                            
REMARK 200  R SYM FOR SHELL            (I) : NULL                               
REMARK 200  <I/SIGMA(I)> FOR SHELL         : 5.700                              
REMARK 200                                                                      
REMARK 200 DIFFRACTION PROTOCOL: SINGLE WAVELENGTH                              
REMARK 200 METHOD USED TO DETERMINE THE STRUCTURE: MOLECULAR REPLACEMENT        
REMARK 200 SOFTWARE USED: AMORE                                                 
REMARK 200 STARTING MODEL: PDB ENTRY 1HNY                                       
REMARK 200                                                                      
REMARK 200 REMARK: NULL                                                         
REMARK 280                                                                      
REMARK 280 CRYSTAL                                                              
REMARK 280 SOLVENT CONTENT, VS   (%): 60.00                                     
REMARK 280 MATTHEWS COEFFICIENT, VM (ANGSTROMS**3/DA): 2.50                     
REMARK 280                                                                      
REMARK 280 CRYSTALLIZATION CONDITIONS: 60% 2-METHYLPENTAN-2,4 DIOL, PH 8.0      
REMARK 290                                                                      
REMARK 290 CRYSTALLOGRAPHIC SYMMETRY                                            
REMARK 290 SYMMETRY OPERATORS FOR SPACE GROUP: P 21 21 21                       
REMARK 290                                                                      
REMARK 290      SYMOP   SYMMETRY                                                
REMARK 290     NNNMMM   OPERATOR                                                
REMARK 290       1555   X,Y,Z                                                   
REMARK 290       2555   -X+1/2,-Y,Z+1/2                                         
REMARK 290       3555   -X,Y+1/2,-Z+1/2                                         
REMARK 290       4555   X+1/2,-Y+1/2,-Z                                         
REMARK 290                                                                      
REMARK 290     WHERE NNN -> OPERATOR NUMBER                                     
REMARK 290           MMM -> TRANSLATION VECTOR                                  
REMARK 290                                                                      
REMARK 290 CRYSTALLOGRAPHIC SYMMETRY TRANSFORMATIONS                            
REMARK 290 THE FOLLOWING TRANSFORMATIONS OPERATE ON THE ATOM/HETATM             
REMARK 290 RECORDS IN THIS ENTRY TO PRODUCE CRYSTALLOGRAPHICALLY                
REMARK 290 RELATED MOLECULES.                                                   
REMARK 290   SMTRY1   1  1.000000  0.000000  0.000000        0.00000            
REMARK 290   SMTRY2   1  0.000000  1.000000  0.000000        0.00000            
REMARK 290   SMTRY3   1  0.000000  0.000000  1.000000        0.00000            
REMARK 290   SMTRY1   2 -1.000000  0.000000  0.000000       26.55500            
REMARK 290   SMTRY2   2  0.000000 -1.000000  0.000000        0.00000            
REMARK 290   SMTRY3   2  0.000000  0.000000  1.000000       68.56500            
REMARK 290   SMTRY1   3 -1.000000  0.000000  0.000000        0.00000            
REMARK 290   SMTRY2   3  0.000000  1.000000  0.000000       37.55000            
REMARK 290   SMTRY3   3  0.000000  0.000000 -1.000000       68.56500            
REMARK 290   SMTRY1   4  1.000000  0.000000  0.000000       26.55500            
REMARK 290   SMTRY2   4  0.000000 -1.000000  0.000000       37.55000            
REMARK 290   SMTRY3   4  0.000000  0.000000 -1.000000        0.00000            
REMARK 290                                                                      
REMARK 290 REMARK: NULL                                                         
REMARK 300                                                                      
REMARK 300 BIOMOLECULE: 1                                                       
REMARK 300 SEE REMARK 350 FOR THE AUTHOR PROVIDED AND/OR PROGRAM                
REMARK 300 GENERATED ASSEMBLY INFORMATION FOR THE STRUCTURE IN                  
REMARK 300 THIS ENTRY. THE REMARK MAY ALSO PROVIDE INFORMATION ON               
REMARK 300 BURIED SURFACE AREA.                                                 
REMARK 350                                                                      
REMARK 350 COORDINATES FOR A COMPLETE MULTIMER REPRESENTING THE KNOWN           
REMARK 350 BIOLOGICALLY SIGNIFICANT OLIGOMERIZATION STATE OF THE                
REMARK 350 MOLECULE CAN BE GENERATED BY APPLYING BIOMT TRANSFORMATIONS          
REMARK 350 GIVEN BELOW.  BOTH NON-CRYSTALLOGRAPHIC AND                          
REMARK 350 CRYSTALLOGRAPHIC OPERATIONS ARE GIVEN.                               
REMARK 350                                                                      
REMARK 350 BIOMOLECULE: 1                                                       
REMARK 350 AUTHOR DETERMINED BIOLOGICAL UNIT: MONOMERIC                         
REMARK 350 APPLY THE FOLLOWING TO CHAINS: A, B                                  
REMARK 350   BIOMT1   1  1.000000  0.000000  0.000000        0.00000            
REMARK 350   BIOMT2   1  0.000000  1.000000  0.000000        0.00000            
REMARK 350   BIOMT3   1  0.000000  0.000000  1.000000        0.00000            
REMARK 465                                                                      
REMARK 465 MISSING RESIDUES                                                     
REMARK 465 THE FOLLOWING RESIDUES WERE NOT LOCATED IN THE                       
REMARK 465 EXPERIMENT. (M=MODEL NUMBER; RES=RESIDUE NAME; C=CHAIN               
REMARK 465 IDENTIFIER; SSSEQ=SEQUENCE NUMBER; I=INSERTION CODE.)                
REMARK 465                                                                      
REMARK 465   M RES C SSSEQI                                                     
REMARK 465     GLN A     1                                                      
REMARK 500                                                                      
REMARK 500 GEOMETRY AND STEREOCHEMISTRY                                         
REMARK 500 SUBTOPIC: CLOSE CONTACTS IN SAME ASYMMETRIC UNIT                     
REMARK 500                                                                      
REMARK 500 THE FOLLOWING ATOMS ARE IN CLOSE CONTACT.                            
REMARK 500                                                                      
REMARK 500  ATM1  RES C  SSEQI   ATM2  RES C  SSEQI           DISTANCE          
REMARK 500   N    TYR A     2     C    PCA A  1994              1.33            
REMARK 500                                                                      
REMARK 500 REMARK: NULL                                                         
REMARK 500                                                                      
REMARK 500 GEOMETRY AND STEREOCHEMISTRY                                         
REMARK 500 SUBTOPIC: COVALENT BOND ANGLES                                       
REMARK 500                                                                      
REMARK 500 THE STEREOCHEMICAL PARAMETERS OF THE FOLLOWING RESIDUES              
REMARK 500 HAVE VALUES WHICH DEVIATE FROM EXPECTED VALUES BY MORE               
REMARK 500 THAN 6*RMSD (M=MODEL NUMBER; RES=RESIDUE NAME; C=CHAIN               
REMARK 500 IDENTIFIER; SSEQ=SEQUENCE NUMBER; I=INSERTION CODE).                 
REMARK 500                                                                      
REMARK 500 STANDARD TABLE:                                                      
REMARK 500 FORMAT: (10X,I3,1X,A3,1X,A1,I4,A1,3(1X,A4,2X),12X,F5.1)              
REMARK 500                                                                      
REMARK 500 EXPECTED VALUES PROTEIN: ENGH AND HUBER, 1999                        
REMARK 500 EXPECTED VALUES NUCLEIC ACID: CLOWNEY ET AL 1996                     
REMARK 500                                                                      
REMARK 500  M RES CSSEQI ATM1   ATM2   ATM3                                     
REMARK 500    CYS A  70   CA  -  CB  -  SG  ANGL. DEV. =   7.7 DEGREES          
REMARK 500                                                                      
REMARK 500 REMARK: NULL                                                         
REMARK 500                                                                      
REMARK 500 GEOMETRY AND STEREOCHEMISTRY                                         
REMARK 500 SUBTOPIC: TORSION ANGLES                                             
REMARK 500                                                                      
REMARK 500 TORSION ANGLES OUTSIDE THE EXPECTED RAMACHANDRAN REGIONS:            
REMARK 500 (M=MODEL NUMBER; RES=RESIDUE NAME; C=CHAIN IDENTIFIER;               
REMARK 500 SSEQ=SEQUENCE NUMBER; I=INSERTION CODE).                             
REMARK 500                                                                      
REMARK 500 STANDARD TABLE:                                                      
REMARK 500 FORMAT:(10X,I3,1X,A3,1X,A1,I4,A1,4X,F7.2,3X,F7.2)                    
REMARK 500                                                                      
REMARK 500 EXPECTED VALUES: GJ KLEYWEGT AND TA JONES (1996). PHI/PSI-           
REMARK 500 CHOLOGY: RAMACHANDRAN REVISITED. STRUCTURE 4, 1395 - 1400            
REMARK 500                                                                      
REMARK 500  M RES CSSEQI        PSI       PHI                                   
REMARK 500    TYR A  31      -54.58   -140.79                                   
REMARK 500    MET A 102     -146.49   -113.67                                   
REMARK 500    PHE A 126       77.21   -118.18                                   
REMARK 500    LEU A 166      105.12    -57.92                                   
REMARK 500    ASN A 270       27.14     48.15                                   
REMARK 500    ASP A 317       57.41   -104.49                                   
REMARK 500    SER A 414     -109.99   -126.78                                   
REMARK 500    SER A 437      100.11   -161.77                                   
REMARK 500    ASN A 459       69.99     39.49                                   
REMARK 500    PRO A 486       43.84    -77.97                                   
REMARK 500                                                                      
REMARK 500 REMARK: NULL                                                         
REMARK 600                                                                      
REMARK 600 HETEROGEN                                                            
REMARK 600                                                                      
REMARK 600 PYRROLIDONE CARBOXYLIC-ACID                                          
REMARK 610                                                                      
REMARK 610 MISSING HETEROATOM                                                   
REMARK 610 THE FOLLOWING RESIDUES HAVE MISSING ATOMS (M=MODEL NUMBER;           
REMARK 610 RES=RESIDUE NAME; C=CHAIN IDENTIFIER; SSEQ=SEQUENCE NUMBER;          
REMARK 610 I=INSERTION CODE):                                                   
REMARK 610   M RES C SSEQI                                                      
REMARK 610     PCA A 1994                                                       
REMARK 620                                                                      
REMARK 620 METAL COORDINATION                                                   
REMARK 620 (M=MODEL NUMBER; RES=RESIDUE NAME; C=CHAIN IDENTIFIER;               
REMARK 620 SSEQ=SEQUENCE NUMBER; I=INSERTION CODE):                             
REMARK 620                                                                      
REMARK 620 COORDINATION ANGLES FOR:  M RES CSSEQI METAL                         
REMARK 620                              CA A 500  CA                            
REMARK 620 N RES CSSEQI ATOM                                                    
REMARK 620 1 ASN A 100   OD1                                                    
REMARK 620 2 ARG A 158   O   157.5                                              
REMARK 620 3 ASP A 167   OD1  79.1 112.8                                        
REMARK 620 4 ASP A 167   OD2 125.1  74.3  50.4                                  
REMARK 620 5 HIS A 201   O    78.5  79.5 131.1 149.1                            
REMARK 620 6 HOH A 520   O   113.0  76.5 125.7  86.4 103.1                      
REMARK 620 7 HOH A 527   O    95.4  75.8  61.0  79.4  78.6 151.4                
REMARK 620 8 HOH A 729   O    71.3 129.4  73.7  74.5 136.0  62.7 134.5          
REMARK 620 N                    1     2     3     4     5     6     7           
REMARK 650                                                                      
REMARK 650 HELIX                                                                
REMARK 650 DETERMINATION METHOD: AUTHOR-DETERMINED                              
REMARK 700                                                                      
REMARK 700 SHEET                                                                
REMARK 700 DETERMINATION METHOD: AUTHOR-DETERMINED                              
DBREF  1B2Y A    1   496  UNP    P04746   AMYP_HUMAN      16    511             
SEQRES   1 A  496  GLN TYR SER PRO ASN THR GLN GLN GLY ARG THR SER ILE          
SEQRES   2 A  496  VAL HIS LEU PHE GLU TRP ARG TRP VAL ASP ILE ALA LEU          
SEQRES   3 A  496  GLU CYS GLU ARG TYR LEU ALA PRO LYS GLY PHE GLY GLY          
SEQRES   4 A  496  VAL GLN VAL SER PRO PRO ASN GLU ASN VAL ALA ILE TYR          
SEQRES   5 A  496  ASN PRO PHE ARG PRO TRP TRP GLU ARG TYR GLN PRO VAL          
SEQRES   6 A  496  SER TYR LYS LEU CYS THR ARG SER GLY ASN GLU ASP GLU          
SEQRES   7 A  496  PHE ARG ASN MET VAL THR ARG CYS ASN ASN VAL GLY VAL          
SEQRES   8 A  496  ARG ILE TYR VAL ASP ALA VAL ILE ASN HIS MET CYS GLY          
SEQRES   9 A  496  ASN ALA VAL SER ALA GLY THR SER SER THR CYS GLY SER          
SEQRES  10 A  496  TYR PHE ASN PRO GLY SER ARG ASP PHE PRO ALA VAL PRO          
SEQRES  11 A  496  TYR SER GLY TRP ASP PHE ASN ASP GLY LYS CYS LYS THR          
SEQRES  12 A  496  GLY SER GLY ASP ILE GLU ASN TYR ASN ASP ALA THR GLN          
SEQRES  13 A  496  VAL ARG ASP CYS ARG LEU THR GLY LEU LEU ASP LEU ALA          
SEQRES  14 A  496  LEU GLU LYS ASP TYR VAL ARG SER LYS ILE ALA GLU TYR          
SEQRES  15 A  496  MET ASN HIS LEU ILE ASP ILE GLY VAL ALA GLY PHE ARG          
SEQRES  16 A  496  LEU ASP ALA SER LYS HIS MET TRP PRO GLY ASP ILE LYS          
SEQRES  17 A  496  ALA ILE LEU ASP LYS LEU HIS ASN LEU ASN SER ASN TRP          
SEQRES  18 A  496  PHE PRO ALA GLY SER LYS PRO PHE ILE TYR GLN GLU VAL          
SEQRES  19 A  496  ILE ASP LEU GLY GLY GLU PRO ILE LYS SER SER ASP TYR          
SEQRES  20 A  496  PHE GLY ASN GLY ARG VAL THR GLU PHE LYS TYR GLY ALA          
SEQRES  21 A  496  LYS LEU GLY THR VAL ILE ARG LYS TRP ASN GLY GLU LYS          
SEQRES  22 A  496  MET SER TYR LEU LYS ASN TRP GLY GLU GLY TRP GLY PHE          
SEQRES  23 A  496  VAL PRO SER ASP ARG ALA LEU VAL PHE VAL ASP ASN HIS          
SEQRES  24 A  496  ASP ASN GLN ARG GLY HIS GLY ALA GLY GLY ALA SER ILE          
SEQRES  25 A  496  LEU THR PHE TRP ASP ALA ARG LEU TYR LYS MET ALA VAL          
SEQRES  26 A  496  GLY PHE MET LEU ALA HIS PRO TYR GLY PHE THR ARG VAL          
SEQRES  27 A  496  MET SER SER TYR ARG TRP PRO ARG GLN PHE GLN ASN GLY          
SEQRES  28 A  496  ASN ASP VAL ASN ASP TRP VAL GLY PRO PRO ASN ASN ASN          
SEQRES  29 A  496  GLY VAL ILE LYS GLU VAL THR ILE ASN PRO ASP THR THR          
SEQRES  30 A  496  CYS GLY ASN ASP TRP VAL CYS GLU HIS ARG TRP ARG GLN          
SEQRES  31 A  496  ILE ARG ASN MET VAL ILE PHE ARG ASN VAL VAL ASP GLY          
SEQRES  32 A  496  GLN PRO PHE THR ASN TRP TYR ASP ASN GLY SER ASN GLN          
SEQRES  33 A  496  VAL ALA PHE GLY ARG GLY ASN ARG GLY PHE ILE VAL PHE          
SEQRES  34 A  496  ASN ASN ASP ASP TRP SER PHE SER LEU THR LEU GLN THR          
SEQRES  35 A  496  GLY LEU PRO ALA GLY THR TYR CYS ASP VAL ILE SER GLY          
SEQRES  36 A  496  ASP LYS ILE ASN GLY ASN CYS THR GLY ILE LYS ILE TYR          
SEQRES  37 A  496  VAL SER ASP ASP GLY LYS ALA HIS PHE SER ILE SER ASN          
SEQRES  38 A  496  SER ALA GLU ASP PRO PHE ILE ALA ILE HIS ALA GLU SER          
SEQRES  39 A  496  LYS LEU                                                      
HET    BGC  B   1      12                                                       
HET    AC1  B   2      21                                                       
HET    GLC  B   3      11                                                       
HET    G6D  B   4      10                                                       
HET     CL  A 498       1                                                       
HET     CA  A 500       1                                                       
HET    PCA  A1994       8                                                       
HETNAM     BGC BETA-D-GLUCOPYRANOSE                                             
HETNAM     AC1 4,6-DIDEOXY-4-{[(1S,4R,5S,6S)-4,5,6-TRIHYDROXY-3-                
HETNAM   2 AC1  (HYDROXYMETHYL)CYCLOHEX-2-EN-1-YL]AMINO}-ALPHA-D-               
HETNAM   3 AC1  GLUCOPYRANOSE                                                   
HETNAM     GLC ALPHA-D-GLUCOPYRANOSE                                            
HETNAM     G6D ALPHA-D-QUINOVOPYRANOSE                                          
HETNAM      CL CHLORIDE ION                                                     
HETNAM      CA CALCIUM ION                                                      
HETNAM     PCA PYROGLUTAMIC ACID                                                
HETSYN     AC1 N-[4-HYDROXYMETHYL-CYCLOHEXAN-6-YL-1,2,3-TRIOL]-4,6-             
HETSYN   2 AC1  DIDEOXY-4-AMINOGLUCOPYRANOSIDE                                  
HETSYN     G6D D-QUINOVOSE                                                      
FORMUL   2  BGC    C6 H12 O6                                                    
FORMUL   2  AC1    C13 H23 N O8                                                 
FORMUL   2  GLC    C6 H12 O6                                                    
FORMUL   2  G6D    C6 H12 O5                                                    
FORMUL   3   CL    CL 1-                                                        
FORMUL   4   CA    CA 2+                                                        
FORMUL   5  PCA    C5 H7 N O3                                                   
FORMUL   6  HOH   *105(H2 O)                                                    
HELIX    1   1 TRP A   21  ARG A   30  1                                  10
HELIX    2   2 GLU A   76  VAL A   89  1                                  14
HELIX    3   3 ASP A  173  ILE A  189  1                                  17
HELIX    4   4 PRO A  204  LYS A  213  1                                  10
HELIX    5   5 SER A  244  TYR A  247  1                                   4
HELIX    6   6 PHE A  256  ARG A  267  1                                  12
HELIX    7   7 MET A  274  ASN A  279  1                                   6
HELIX    8   8 PHE A  315  ALA A  330  1                                  16
HELIX    9   9 ARG A  389  VAL A  401  1                                  13
SHEET    1   1 1 SER A  12  LEU A  16  0
SHEET    2   2 1 GLY A  39  VAL A  42  0
SHEET    3   3 1 ARG A  92  ALA A  97  0
SHEET    4   4 1 GLY A 193  LEU A 196  0
SHEET    5   5 1 PHE A 229  GLN A 232  0
SHEET    6   6 1 THR A 336  SER A 340  0
SHEET    7   7 1 GLN A 416  ARG A 421  0
SHEET    8   8 1 GLY A 425  ASN A 430  0
SHEET    9   9 1 PHE A 436  GLN A 441  0
SHEET   10  10 1 GLY A 447  CYS A 450  0
SHEET   11  11 1 LYS A 466  VAL A 469  0
SHEET   12  12 1 LYS A 474  ILE A 479  0
SHEET   13  13 1 PHE A 487  HIS A 491  0
SSBOND   1 CYS A   28    CYS A   86                          1555   1555  2.04  
SSBOND   2 CYS A   70    CYS A  115                          1555   1555  2.04  
SSBOND   3 CYS A  141    CYS A  160                          1555   1555  2.02  
SSBOND   4 CYS A  378    CYS A  384                          1555   1555  2.03  
SSBOND   5 CYS A  450    CYS A  462                          1555   1555  2.02  
LINK         O4  BGC B   1                 C1  AC1 B   2     1555   1555  1.39  
LINK         O4  AC1 B   2                 C1  GLC B   3     1555   1555  1.47  
LINK         O4  GLC B   3                 C1  G6D B   4     1555   1555  1.40  
LINK         OD1 ASN A 100                CA    CA A 500     1555   1555  2.36  
LINK         O   ARG A 158                CA    CA A 500     1555   1555  2.49  
LINK         OD1 ASP A 167                CA    CA A 500     1555   1555  2.65  
LINK         OD2 ASP A 167                CA    CA A 500     1555   1555  2.51  
LINK         O   HIS A 201                CA    CA A 500     1555   1555  2.62  
LINK        CA    CA A 500                 O   HOH A 520     1555   1555  2.56  
LINK        CA    CA A 500                 O   HOH A 527     1555   1555  2.99  
LINK        CA    CA A 500                 O   HOH A 729     1555   1555  2.75  
CISPEP   1 ASN A   53    PRO A   54          0        -0.09                     
CISPEP   2 VAL A  129    PRO A  130          0        -1.92                     
CRYST1   53.110   75.100  137.130  90.00  90.00  90.00 P 21 21 21    4          
ORIGX1      1.000000  0.000000  0.000000        0.00000                         
ORIGX2      0.000000  1.000000  0.000000        0.00000                         
ORIGX3      0.000000  0.000000  1.000000        0.00000                         
SCALE1      0.018829  0.000000  0.000000        0.00000                         
SCALE2      0.000000  0.013315  0.000000        0.00000                         
SCALE3      0.000000  0.000000  0.007292        0.00000                         
MODEL        1
ATOM      1  N   TYR A   2      12.694  22.126  65.342  1.00 16.42           N
ATOM      2  CA  TYR A   2      11.930  22.711  64.268  1.00 16.71           C
ATOM      3  C   TYR A   2      12.447  24.048  63.765  1.00 15.38           C
ATOM      4  O   TYR A   2      12.225  24.404  62.615  1.00 17.50           O
ATOM      5  CB  TYR A   2      10.452  22.790  64.633  1.00 16.51           C
ATOM      6  CG  TYR A   2       9.916  21.515  65.266  1.00 17.94           C
ATOM      7  CD1 TYR A   2       9.705  20.356  64.510  1.00 17.69           C
ATOM      8  CD2 TYR A   2       9.650  21.463  66.634  1.00 19.47           C
ATOM      9  CE1 TYR A   2       9.247  19.178  65.113  1.00 17.05           C
ATOM     10  CE2 TYR A   2       9.198  20.303  67.240  1.00 20.47           C
ATOM     11  CZ  TYR A   2       8.999  19.169  66.484  1.00 19.01           C
ATOM     12  OH  TYR A   2       8.568  18.028  67.108  1.00 18.30           O
ATOM     13  N   SER A   3      13.160  24.780  64.608  1.00 16.27           N
ATOM     14  CA  SER A   3      13.687  26.082  64.206  1.00 15.81           C
ATOM     15  C   SER A   3      15.021  25.923  63.466  1.00 16.24           C
ATOM     16  O   SER A   3      15.900  25.194  63.930  1.00 24.28           O
ATOM     17  CB  SER A   3      13.879  26.977  65.425  1.00 26.43           C
ATOM     18  OG  SER A   3      14.454  28.208  65.033  1.00 36.58           O
ATOM     19  N   PRO A   4      15.175  26.569  62.286  1.00 28.46           N
ATOM     20  CA  PRO A   4      16.428  26.457  61.530  1.00 29.20           C
ATOM     21  C   PRO A   4      17.659  27.074  62.183  1.00 27.45           C
ATOM     22  O   PRO A   4      18.782  26.777  61.765  1.00  9.20           O
ATOM     23  CB  PRO A   4      16.089  27.141  60.210  1.00  8.90           C
ATOM     24  CG  PRO A   4      15.050  28.129  60.587  1.00 10.23           C
ATOM     25  CD  PRO A   4      14.179  27.334  61.510  1.00  8.88           C
ATOM     26  N   ASN A   5      17.451  27.932  63.187  1.00 21.22           N
ATOM     27  CA  ASN A   5      18.550  28.596  63.909  1.00 20.31           C
ATOM     28  C   ASN A   5      19.305  29.615  63.055  1.00 20.38           C
ATOM     29  O   ASN A   5      20.473  29.914  63.324  1.00 17.89           O
ATOM     30  CB  ASN A   5      19.566  27.576  64.467  1.00 17.24           C
ATOM     31  CG  ASN A   5      18.948  26.610  65.464  1.00 21.25           C
ATOM     32  OD1 ASN A   5      18.337  27.032  66.445  1.00 18.55           O
ATOM     33  ND2 ASN A   5      19.127  25.311  65.226  1.00 17.35           N
ATOM     34  N   THR A   6      18.656  30.121  62.012  1.00  2.26           N
ATOM     35  CA  THR A   6      19.285  31.108  61.136  1.00  2.00           C
ATOM     36  C   THR A   6      19.250  32.479  61.806  1.00  5.32           C
ATOM     37  O   THR A   6      18.523  32.657  62.785  1.00 14.34           O
ATOM     38  CB  THR A   6      18.521  31.234  59.815  1.00 10.00           C
ATOM     39  OG1 THR A   6      17.136  31.457  60.100  1.00  9.86           O
ATOM     40  CG2 THR A   6      18.661  29.975  58.991  1.00  9.22           C
ATOM     41  N   GLN A   7      20.028  33.442  61.312  1.00 25.87           N
ATOM     42  CA  GLN A   7      19.988  34.787  61.900  1.00 28.43           C
ATOM     43  C   GLN A   7      18.611  35.399  61.622  1.00 29.70           C
ATOM     44  O   GLN A   7      17.956  35.033  60.642  1.00 48.75           O
ATOM     45  CB  GLN A   7      21.087  35.684  61.344  1.00 53.75           C
ATOM     46  CG  GLN A   7      22.411  35.566  62.079  1.00 59.21           C
ATOM     47  CD  GLN A   7      23.307  36.776  61.858  1.00 63.60           C
ATOM     48  OE1 GLN A   7      23.024  37.634  61.013  1.00 66.21           O
ATOM     49  NE2 GLN A   7      24.399  36.851  62.615  1.00 66.33           N
ATOM     50  N   GLN A   8      18.143  36.292  62.488  1.00 41.27           N
ATOM     51  CA  GLN A   8      16.818  36.872  62.280  1.00 43.95           C
ATOM     52  C   GLN A   8      16.746  37.550  60.922  1.00 41.77           C
ATOM     53  O   GLN A   8      17.657  38.296  60.529  1.00 72.73           O
ATOM     54  CB  GLN A   8      16.433  37.851  63.405  1.00 84.35           C
ATOM     55  CG  GLN A   8      14.993  38.426  63.336  1.00 92.10           C
ATOM     56  CD  GLN A   8      13.886  37.393  63.573  1.00 99.18           C
ATOM     57  OE1 GLN A   8      12.992  37.225  62.739  1.00  0.00           O
ATOM     58  NE2 GLN A   8      13.918  36.731  64.730  1.00  0.00           N
ATOM     59  N   GLY A   9      15.708  37.204  60.172  1.00 37.90           N
ATOM     60  CA  GLY A   9      15.538  37.806  58.868  1.00 37.44           C
ATOM     61  C   GLY A   9      16.198  37.097  57.712  1.00 36.39           C
ATOM     62  O   GLY A   9      16.393  37.707  56.661  1.00 47.43           O
ATOM     63  N   ARG A  10      16.618  35.855  57.931  1.00  3.74           N
ATOM     64  CA  ARG A  10      17.211  35.025  56.885  1.00  2.00           C
ATOM     65  C   ARG A  10      16.294  33.815  56.828  1.00  2.00           C
ATOM     66  O   ARG A  10      16.155  33.083  57.801  1.00  6.30           O
ATOM     67  CB  ARG A  10      18.655  34.669  57.202  1.00  6.64           C
ATOM     68  CG  ARG A  10      19.531  35.887  57.079  1.00  8.59           C
ATOM     69  CD  ARG A  10      21.003  35.599  57.247  1.00 11.44           C
ATOM     70  NE  ARG A  10      21.794  36.826  57.355  1.00 17.27           N
ATOM     71  CZ  ARG A  10      22.667  37.222  56.442  1.00 18.52           C
ATOM     72  NH1 ARG A  10      22.855  36.488  55.352  1.00 15.46           N
ATOM     73  NH2 ARG A  10      23.344  38.349  56.605  1.00 17.11           N
ATOM     74  N   THR A  11      15.622  33.667  55.698  1.00  2.00           N
ATOM     75  CA  THR A  11      14.644  32.622  55.516  1.00  2.00           C
ATOM     76  C   THR A  11      14.952  31.405  54.615  1.00  2.00           C
ATOM     77  O   THR A  11      14.126  30.497  54.534  1.00  2.00           O
ATOM     78  CB  THR A  11      13.324  33.287  55.096  1.00  2.00           C
ATOM     79  OG1 THR A  11      13.503  33.953  53.844  1.00  2.00           O
ATOM     80  CG2 THR A  11      12.954  34.343  56.103  1.00  2.00           C
ATOM     81  N   SER A  12      16.135  31.333  54.008  1.00 17.03           N
ATOM     82  CA  SER A  12      16.450  30.204  53.114  1.00 16.65           C
ATOM     83  C   SER A  12      17.817  29.567  53.345  1.00 17.23           C
ATOM     84  O   SER A  12      18.704  30.188  53.931  1.00  4.93           O
ATOM     85  CB  SER A  12      16.441  30.650  51.637  1.00  7.19           C
ATOM     86  OG  SER A  12      15.151  30.734  51.067  1.00  5.15           O
ATOM     87  N   ILE A  13      17.985  28.323  52.884  1.00  2.00           N
ATOM     88  CA  ILE A  13      19.285  27.653  52.941  1.00  2.00           C
ATOM     89  C   ILE A  13      19.570  27.143  51.512  1.00  2.00           C
ATOM     90  O   ILE A  13      18.631  26.895  50.753  1.00  2.00           O
ATOM     91  CB  ILE A  13      19.372  26.453  53.974  1.00  2.00           C
ATOM     92  CG1 ILE A  13      18.543  25.259  53.526  1.00  4.51           C
ATOM     93  CG2 ILE A  13      18.969  26.885  55.383  1.00  2.00           C
ATOM     94  CD1 ILE A  13      19.005  23.969  54.174  1.00  8.02           C
ATOM     95  N   VAL A  14      20.844  27.087  51.129  1.00  2.00           N
ATOM     96  CA  VAL A  14      21.271  26.595  49.802  1.00  3.11           C
ATOM     97  C   VAL A  14      22.003  25.273  49.919  1.00  2.00           C
ATOM     98  O   VAL A  14      22.847  25.099  50.796  1.00  3.23           O
ATOM     99  CB  VAL A  14      22.362  27.449  49.102  1.00  3.23           C
ATOM    100  CG1 VAL A  14      22.052  27.587  47.636  1.00  3.23           C
ATOM    101  CG2 VAL A  14      22.594  28.753  49.771  1.00  3.44           C
ATOM    102  N   HIS A  15      21.742  24.370  48.990  1.00  2.00           N
ATOM    103  CA  HIS A  15      22.449  23.111  48.972  1.00  2.00           C
ATOM    104  C   HIS A  15      23.643  23.314  48.025  1.00  3.02           C
ATOM    105  O   HIS A  15      23.459  23.333  46.803  1.00  3.97           O
ATOM    106  CB  HIS A  15      21.569  21.980  48.456  1.00  2.71           C
ATOM    107  CG  HIS A  15      22.243  20.647  48.443  1.00  2.71           C
ATOM    108  ND1 HIS A  15      23.376  20.382  49.181  1.00  6.38           N
ATOM    109  CD2 HIS A  15      21.962  19.509  47.777  1.00  2.71           C
ATOM    110  CE1 HIS A  15      23.754  19.127  48.977  1.00  2.71           C
ATOM    111  NE2 HIS A  15      22.908  18.580  48.125  1.00  7.59           N
ATOM    112  N   LEU A  16      24.839  23.530  48.566  1.00  2.00           N
ATOM    113  CA  LEU A  16      26.005  23.701  47.703  1.00  2.00           C
ATOM    114  C   LEU A  16      26.595  22.314  47.496  1.00  2.00           C
ATOM    115  O   LEU A  16      27.612  21.923  48.074  1.00  2.00           O
ATOM    116  CB  LEU A  16      27.014  24.689  48.284  1.00  2.00           C
ATOM    117  CG  LEU A  16      26.558  26.139  48.419  1.00  2.00           C
ATOM    118  CD1 LEU A  16      27.647  26.932  49.116  1.00  2.00           C
ATOM    119  CD2 LEU A  16      26.239  26.733  47.054  1.00  2.00           C
ATOM    120  N   PHE A  17      25.861  21.563  46.684  1.00  2.00           N
ATOM    121  CA  PHE A  17      26.128  20.182  46.310  1.00  2.00           C
ATOM    122  C   PHE A  17      27.562  19.901  45.809  1.00  2.00           C
ATOM    123  O   PHE A  17      28.036  20.488  44.830  1.00  2.00           O
ATOM    124  CB  PHE A  17      25.049  19.792  45.277  1.00  2.00           C
ATOM    125  CG  PHE A  17      25.096  18.377  44.815  1.00  2.00           C
ATOM    126  CD1 PHE A  17      25.119  17.321  45.713  1.00  2.00           C
ATOM    127  CD2 PHE A  17      25.092  18.097  43.457  1.00  4.89           C
ATOM    128  CE1 PHE A  17      25.141  15.985  45.245  1.00  2.00           C
ATOM    129  CE2 PHE A  17      25.113  16.783  42.988  1.00  3.66           C
ATOM    130  CZ  PHE A  17      25.135  15.728  43.882  1.00  3.09           C
ATOM    131  N   GLU A  18      28.252  19.013  46.520  1.00  2.00           N
ATOM    132  CA  GLU A  18      29.611  18.593  46.189  1.00  2.00           C
ATOM    133  C   GLU A  18      30.716  19.661  46.251  1.00  2.00           C
ATOM    134  O   GLU A  18      31.858  19.402  45.883  1.00  2.00           O
ATOM    135  CB  GLU A  18      29.624  17.896  44.826  1.00  2.00           C
ATOM    136  CG  GLU A  18      28.878  16.573  44.802  1.00  2.00           C
ATOM    137  CD  GLU A  18      29.717  15.396  45.264  1.00  2.00           C
ATOM    138  OE1 GLU A  18      30.839  15.583  45.778  1.00  2.00           O
ATOM    139  OE2 GLU A  18      29.236  14.264  45.112  1.00  2.00           O
ATOM    140  N   TRP A  19      30.410  20.841  46.788  1.00  2.51           N
ATOM    141  CA  TRP A  19      31.418  21.896  46.885  1.00  2.51           C
ATOM    142  C   TRP A  19      32.491  21.592  47.921  1.00  2.51           C
ATOM    143  O   TRP A  19      32.251  20.871  48.885  1.00  3.82           O
ATOM    144  CB  TRP A  19      30.784  23.234  47.261  1.00  3.23           C
ATOM    145  CG  TRP A  19      30.133  24.014  46.152  1.00  4.55           C
ATOM    146  CD1 TRP A  19      29.297  23.540  45.163  1.00  2.00           C
ATOM    147  CD2 TRP A  19      30.142  25.441  46.014  1.00  2.64           C
ATOM    148  NE1 TRP A  19      28.767  24.595  44.448  1.00  2.04           N
ATOM    149  CE2 TRP A  19      29.265  25.770  44.955  1.00  3.44           C
ATOM    150  CE3 TRP A  19      30.785  26.475  46.707  1.00  2.64           C
ATOM    151  CZ2 TRP A  19      29.030  27.091  44.562  1.00  2.92           C
ATOM    152  CZ3 TRP A  19      30.550  27.788  46.316  1.00  3.51           C
ATOM    153  CH2 TRP A  19      29.674  28.084  45.260  1.00  3.39           C
ATOM    154  N   ARG A  20      33.670  22.154  47.711  1.00 15.95           N
ATOM    155  CA  ARG A  20      34.785  21.989  48.643  1.00 14.38           C
ATOM    156  C   ARG A  20      34.553  22.919  49.838  1.00 15.04           C
ATOM    157  O   ARG A  20      33.924  23.972  49.699  1.00  3.92           O
ATOM    158  CB  ARG A  20      36.103  22.365  47.981  1.00  3.50           C
ATOM    159  CG  ARG A  20      36.557  21.413  46.939  1.00  4.59           C
ATOM    160  CD  ARG A  20      37.274  22.167  45.866  1.00 10.46           C
ATOM    161  NE  ARG A  20      38.663  22.476  46.199  1.00 14.66           N
ATOM    162  CZ  ARG A  20      39.211  23.685  46.133  1.00 14.65           C
ATOM    163  NH1 ARG A  20      38.524  24.751  45.763  1.00 16.67           N
ATOM    164  NH2 ARG A  20      40.494  23.821  46.362  1.00 20.11           N
ATOM    165  N   TRP A  21      35.092  22.560  50.998  1.00  6.29           N
ATOM    166  CA  TRP A  21      34.924  23.365  52.205  1.00  6.66           C
ATOM    167  C   TRP A  21      35.512  24.768  52.032  1.00  5.76           C
ATOM    168  O   TRP A  21      34.896  25.774  52.394  1.00  2.00           O
ATOM    169  CB  TRP A  21      35.605  22.679  53.399  1.00  2.00           C
ATOM    170  CG  TRP A  21      35.201  21.243  53.670  1.00  2.00           C
ATOM    171  CD1 TRP A  21      35.998  20.263  54.201  1.00  2.00           C
ATOM    172  CD2 TRP A  21      33.921  20.624  53.433  1.00  2.00           C
ATOM    173  NE1 TRP A  21      35.299  19.085  54.312  1.00  2.00           N
ATOM    174  CE2 TRP A  21      34.024  19.279  53.852  1.00  2.00           C
ATOM    175  CE3 TRP A  21      32.705  21.077  52.910  1.00  2.00           C
ATOM    176  CZ2 TRP A  21      32.964  18.387  53.754  1.00  2.00           C
ATOM    177  CZ3 TRP A  21      31.658  20.185  52.816  1.00  2.00           C
ATOM    178  CH2 TRP A  21      31.792  18.856  53.240  1.00  2.00           C
ATOM    179  N   VAL A  22      36.705  24.829  51.464  1.00 10.43           N
ATOM    180  CA  VAL A  22      37.355  26.107  51.276  1.00 11.52           C
ATOM    181  C   VAL A  22      36.530  27.040  50.364  1.00 12.24           C
ATOM    182  O   VAL A  22      36.488  28.247  50.594  1.00  5.64           O
ATOM    183  CB  VAL A  22      38.840  25.923  50.825  1.00  7.79           C
ATOM    184  CG1 VAL A  22      38.928  25.142  49.550  1.00 12.29           C
ATOM    185  CG2 VAL A  22      39.534  27.261  50.695  1.00 15.26           C
ATOM    186  N   ASP A  23      35.811  26.477  49.393  1.00 13.29           N
ATOM    187  CA  ASP A  23      34.989  27.294  48.505  1.00 13.98           C
ATOM    188  C   ASP A  23      33.716  27.723  49.195  1.00 13.16           C
ATOM    189  O   ASP A  23      33.169  28.773  48.883  1.00  5.13           O
ATOM    190  CB  ASP A  23      34.651  26.567  47.207  1.00  5.92           C
ATOM    191  CG  ASP A  23      35.840  26.424  46.301  1.00 10.99           C
ATOM    192  OD1 ASP A  23      36.669  27.349  46.225  1.00 11.35           O
ATOM    193  OD2 ASP A  23      35.957  25.371  45.666  1.00 11.56           O
ATOM    194  N   ILE A  24      33.221  26.903  50.110  1.00  2.00           N
ATOM    195  CA  ILE A  24      32.015  27.277  50.815  1.00  2.00           C
ATOM    196  C   ILE A  24      32.337  28.417  51.773  1.00  2.00           C
ATOM    197  O   ILE A  24      31.549  29.356  51.888  1.00  4.19           O
ATOM    198  CB  ILE A  24      31.408  26.097  51.552  1.00  6.28           C
ATOM    199  CG1 ILE A  24      30.876  25.094  50.532  1.00  2.46           C
ATOM    200  CG2 ILE A  24      30.278  26.569  52.473  1.00  3.82           C
ATOM    201  CD1 ILE A  24      30.299  23.844  51.138  1.00  4.92           C
ATOM    202  N   ALA A  25      33.506  28.347  52.420  1.00  2.53           N
ATOM    203  CA  ALA A  25      33.972  29.379  53.356  1.00  2.53           C
ATOM    204  C   ALA A  25      34.047  30.748  52.680  1.00  2.53           C
ATOM    205  O   ALA A  25      33.608  31.766  53.227  1.00  2.00           O
ATOM    206  CB  ALA A  25      35.330  28.983  53.899  1.00  2.00           C
ATOM    207  N   LEU A  26      34.641  30.755  51.497  1.00  2.00           N
ATOM    208  CA  LEU A  26      34.761  31.960  50.708  1.00  2.00           C
ATOM    209  C   LEU A  26      33.380  32.416  50.268  1.00  2.00           C
ATOM    210  O   LEU A  26      33.067  33.587  50.387  1.00 19.48           O
ATOM    211  CB  LEU A  26      35.637  31.704  49.482  1.00 18.50           C
ATOM    212  CG  LEU A  26      37.140  31.598  49.728  1.00 21.95           C
ATOM    213  CD1 LEU A  26      37.839  31.041  48.511  1.00 22.05           C
ATOM    214  CD2 LEU A  26      37.678  32.948  50.052  1.00 25.75           C
ATOM    215  N   GLU A  27      32.546  31.496  49.797  1.00  2.00           N
ATOM    216  CA  GLU A  27      31.207  31.862  49.352  1.00  2.00           C
ATOM    217  C   GLU A  27      30.426  32.519  50.474  1.00  2.00           C
ATOM    218  O   GLU A  27      29.699  33.470  50.219  1.00 10.82           O
ATOM    219  CB  GLU A  27      30.452  30.648  48.785  1.00 13.12           C
ATOM    220  CG  GLU A  27      29.191  30.990  47.964  1.00 11.32           C
ATOM    221  CD  GLU A  27      29.484  31.703  46.643  1.00 13.88           C
ATOM    222  OE1 GLU A  27      30.650  32.057  46.370  1.00 17.38           O
ATOM    223  OE2 GLU A  27      28.525  31.916  45.878  1.00 14.97           O
ATOM    224  N   CYS A  28      30.604  32.047  51.711  1.00  7.12           N
ATOM    225  CA  CYS A  28      29.899  32.613  52.868  1.00  6.71           C
ATOM    226  C   CYS A  28      30.179  34.085  53.060  1.00  5.82           C
ATOM    227  O   CYS A  28      29.267  34.885  53.272  1.00 11.44           O
ATOM    228  CB  CYS A  28      30.279  31.897  54.159  1.00 12.10           C
ATOM    229  SG  CYS A  28      29.361  30.368  54.503  1.00 13.05           S
ATOM    230  N   GLU A  29      31.460  34.423  52.975  1.00  2.73           N
ATOM    231  CA  GLU A  29      31.940  35.791  53.152  1.00  2.67           C
ATOM    232  C   GLU A  29      31.715  36.754  52.002  1.00  5.07           C
ATOM    233  O   GLU A  29      31.353  37.902  52.236  1.00 11.18           O
ATOM    234  CB  GLU A  29      33.429  35.754  53.479  1.00 11.78           C
ATOM    235  CG  GLU A  29      33.735  34.850  54.654  1.00 12.20           C
ATOM    236  CD  GLU A  29      35.215  34.543  54.831  1.00 13.24           C
ATOM    237  OE1 GLU A  29      35.969  34.611  53.834  1.00 15.87           O
ATOM    238  OE2 GLU A  29      35.620  34.217  55.969  1.00 18.11           O
ATOM    239  N   ARG A  30      31.977  36.300  50.778  1.00  2.00           N
ATOM    240  CA  ARG A  30      31.852  37.134  49.590  1.00  2.00           C
ATOM    241  C   ARG A  30      30.460  37.207  48.970  1.00  2.00           C
ATOM    242  O   ARG A  30      30.171  38.137  48.205  1.00  7.25           O
ATOM    243  CB  ARG A  30      32.841  36.667  48.503  1.00  7.33           C
ATOM    244  CG  ARG A  30      32.473  35.319  47.868  1.00  6.55           C
ATOM    245  CD  ARG A  30      33.511  34.763  46.876  1.00  6.95           C
ATOM    246  NE  ARG A  30      33.101  33.425  46.431  1.00  6.36           N
ATOM    247  CZ  ARG A  30      33.909  32.483  45.969  1.00  4.55           C
ATOM    248  NH1 ARG A  30      35.212  32.688  45.862  1.00 11.21           N
ATOM    249  NH2 ARG A  30      33.415  31.301  45.663  1.00  6.47           N
ATOM    250  N   TYR A  31      29.580  36.275  49.323  1.00  3.57           N
ATOM    251  CA  TYR A  31      28.262  36.263  48.710  1.00  2.68           C
ATOM    252  C   TYR A  31      27.061  35.931  49.586  1.00  2.00           C
ATOM    253  O   TYR A  31      26.094  36.684  49.624  1.00  2.00           O
ATOM    254  CB  TYR A  31      28.294  35.304  47.514  1.00  2.00           C
ATOM    255  CG  TYR A  31      27.130  35.463  46.588  1.00  2.00           C
ATOM    256  CD1 TYR A  31      27.129  36.451  45.619  1.00  2.00           C
ATOM    257  CD2 TYR A  31      26.003  34.661  46.722  1.00  2.00           C
ATOM    258  CE1 TYR A  31      26.035  36.641  44.819  1.00  2.00           C
ATOM    259  CE2 TYR A  31      24.904  34.844  45.929  1.00  2.53           C
ATOM    260  CZ  TYR A  31      24.918  35.831  44.979  1.00  2.38           C
ATOM    261  OH  TYR A  31      23.808  35.996  44.186  1.00 11.17           O
ATOM    262  N   LEU A  32      27.112  34.789  50.262  1.00  5.46           N
ATOM    263  CA  LEU A  32      25.993  34.338  51.081  1.00  5.79           C
ATOM    264  C   LEU A  32      25.555  35.322  52.137  1.00  6.18           C
ATOM    265  O   LEU A  32      24.369  35.654  52.242  1.00  2.00           O
ATOM    266  CB  LEU A  32      26.292  32.981  51.695  1.00  2.00           C
ATOM    267  CG  LEU A  32      26.449  31.877  50.652  1.00  2.00           C
ATOM    268  CD1 LEU A  32      26.799  30.600  51.336  1.00  2.00           C
ATOM    269  CD2 LEU A  32      25.173  31.701  49.839  1.00  2.00           C
ATOM    270  N   ALA A  33      26.525  35.840  52.873  1.00  2.58           N
ATOM    271  CA  ALA A  33      26.234  36.789  53.933  1.00  2.58           C
ATOM    272  C   ALA A  33      25.655  38.102  53.405  1.00  2.58           C
ATOM    273  O   ALA A  33      24.544  38.488  53.799  1.00  2.33           O
ATOM    274  CB  ALA A  33      27.470  37.027  54.767  1.00  2.00           C
ATOM    275  N   PRO A  34      26.375  38.783  52.491  1.00  2.72           N
ATOM    276  CA  PRO A  34      25.855  40.046  51.962  1.00  4.41           C
ATOM    277  C   PRO A  34      24.531  39.944  51.228  1.00  5.97           C
ATOM    278  O   PRO A  34      23.772  40.898  51.249  1.00  8.68           O
ATOM    279  CB  PRO A  34      26.986  40.567  51.071  1.00  6.04           C
ATOM    280  CG  PRO A  34      27.867  39.405  50.826  1.00  4.85           C
ATOM    281  CD  PRO A  34      27.762  38.553  52.051  1.00  3.73           C
ATOM    282  N   LYS A  35      24.220  38.783  50.656  1.00  2.00           N
ATOM    283  CA  LYS A  35      22.969  38.598  49.916  1.00  2.00           C
ATOM    284  C   LYS A  35      21.818  37.989  50.708  1.00  2.00           C
ATOM    285  O   LYS A  35      20.815  37.579  50.124  1.00 28.46           O
ATOM    286  CB  LYS A  35      23.212  37.804  48.638  1.00 26.50           C
ATOM    287  CG  LYS A  35      24.200  38.469  47.672  1.00 31.90           C
ATOM    288  CD  LYS A  35      23.594  39.663  46.945  1.00 34.80           C
ATOM    289  CE  LYS A  35      24.492  40.143  45.803  1.00 37.80           C
ATOM    290  NZ  LYS A  35      25.396  41.278  46.154  1.00 40.80           N
ATOM    291  N   GLY A  36      21.997  37.881  52.024  1.00  2.00           N
ATOM    292  CA  GLY A  36      20.949  37.383  52.900  1.00  2.00           C
ATOM    293  C   GLY A  36      20.584  35.921  52.980  1.00  2.00           C
ATOM    294  O   GLY A  36      19.451  35.593  53.361  1.00  8.55           O
ATOM    295  N   PHE A  37      21.515  35.041  52.628  1.00 11.36           N
ATOM    296  CA  PHE A  37      21.244  33.604  52.687  1.00  9.43           C
ATOM    297  C   PHE A  37      21.388  33.146  54.131  1.00  8.65           C
ATOM    298  O   PHE A  37      22.346  33.530  54.807  1.00  2.00           O
ATOM    299  CB  PHE A  37      22.173  32.805  51.772  1.00  2.00           C
ATOM    300  CG  PHE A  37      21.823  32.896  50.299  1.00  2.00           C
ATOM    301  CD1 PHE A  37      22.171  34.027  49.550  1.00  2.00           C
ATOM    302  CD2 PHE A  37      21.184  31.836  49.653  1.00  2.00           C
ATOM    303  CE1 PHE A  37      21.897  34.095  48.183  1.00  2.00           C
ATOM    304  CE2 PHE A  37      20.904  31.892  48.290  1.00  2.07           C
ATOM    305  CZ  PHE A  37      21.259  33.024  47.551  1.00  2.00           C
ATOM    306  N   GLY A  38      20.411  32.369  54.591  1.00  3.91           N
ATOM    307  CA  GLY A  38      20.393  31.884  55.960  1.00  3.03           C
ATOM    308  C   GLY A  38      21.383  30.793  56.289  1.00  2.66           C
ATOM    309  O   GLY A  38      21.964  30.788  57.372  1.00 15.19           O
ATOM    310  N   GLY A  39      21.597  29.869  55.354  1.00  2.02           N
ATOM    311  CA  GLY A  39      22.514  28.773  55.609  1.00  3.90           C
ATOM    312  C   GLY A  39      22.859  27.902  54.412  1.00  4.60           C
ATOM    313  O   GLY A  39      22.333  28.104  53.324  1.00 22.89           O
ATOM    314  N   VAL A  40      23.736  26.923  54.636  1.00  2.00           N
ATOM    315  CA  VAL A  40      24.200  25.996  53.602  1.00  2.00           C
ATOM    316  C   VAL A  40      24.111  24.534  54.018  1.00  3.23           C
ATOM    317  O   VAL A  40      24.528  24.174  55.116  1.00  3.83           O
ATOM    318  CB  VAL A  40      25.690  26.252  53.265  1.00  2.34           C
ATOM    319  CG1 VAL A  40      26.192  25.261  52.233  1.00  2.00           C
ATOM    320  CG2 VAL A  40      25.890  27.651  52.766  1.00  2.85           C
ATOM    321  N   GLN A  41      23.555  23.704  53.141  1.00  4.80           N
ATOM    322  CA  GLN A  41      23.476  22.270  53.392  1.00  2.88           C
ATOM    323  C   GLN A  41      24.708  21.720  52.683  1.00  6.19           C
ATOM    324  O   GLN A  41      24.880  21.941  51.486  1.00  3.68           O
ATOM    325  CB  GLN A  41      22.206  21.652  52.793  1.00  2.00           C
ATOM    326  CG  GLN A  41      22.165  20.130  52.914  1.00  3.35           C
ATOM    327  CD  GLN A  41      20.967  19.490  52.211  1.00  2.60           C
ATOM    328  OE1 GLN A  41      19.820  19.870  52.420  1.00  5.99           O
ATOM    329  NE2 GLN A  41      21.237  18.511  51.381  1.00  2.00           N
ATOM    330  N   VAL A  42      25.602  21.074  53.419  1.00  2.00           N
ATOM    331  CA  VAL A  42      26.807  20.550  52.792  1.00  2.00           C
ATOM    332  C   VAL A  42      26.678  19.069  52.538  1.00  2.00           C
ATOM    333  O   VAL A  42      25.905  18.390  53.207  1.00  2.00           O
ATOM    334  CB  VAL A  42      28.101  20.786  53.641  1.00  2.00           C
ATOM    335  CG1 VAL A  42      28.333  22.273  53.891  1.00  2.00           C
ATOM    336  CG2 VAL A  42      28.046  20.001  54.959  1.00  2.00           C
ATOM    337  N   SER A  43      27.468  18.569  51.595  1.00  2.00           N
ATOM    338  CA  SER A  43      27.458  17.148  51.255  1.00  2.00           C
ATOM    339  C   SER A  43      28.042  16.413  52.449  1.00  2.00           C
ATOM    340  O   SER A  43      28.715  17.032  53.263  1.00  2.00           O
ATOM    341  CB  SER A  43      28.303  16.895  50.004  1.00  2.00           C
ATOM    342  OG  SER A  43      27.628  17.330  48.834  1.00  2.00           O
ATOM    343  N   PRO A  44      27.797  15.092  52.574  1.00  5.16           N
ATOM    344  CA  PRO A  44      28.331  14.322  53.713  1.00  4.43           C
ATOM    345  C   PRO A  44      29.824  14.590  53.983  1.00  3.72           C
ATOM    346  O   PRO A  44      30.679  14.312  53.134  1.00  2.91           O
ATOM    347  CB  PRO A  44      28.068  12.880  53.283  1.00  2.30           C
ATOM    348  CG  PRO A  44      26.784  13.002  52.498  1.00  2.14           C
ATOM    349  CD  PRO A  44      27.071  14.203  51.642  1.00  2.01           C
ATOM    350  N   PRO A  45      30.151  15.141  55.170  1.00  2.16           N
ATOM    351  CA  PRO A  45      31.535  15.454  55.539  1.00  2.00           C
ATOM    352  C   PRO A  45      32.369  14.277  56.041  1.00  2.00           C
ATOM    353  O   PRO A  45      33.571  14.432  56.270  1.00  2.00           O
ATOM    354  CB  PRO A  45      31.354  16.505  56.623  1.00  2.00           C
ATOM    355  CG  PRO A  45      30.156  16.003  57.331  1.00  2.00           C
ATOM    356  CD  PRO A  45      29.221  15.580  56.226  1.00  2.00           C
ATOM    357  N   ASN A  46      31.748  13.112  56.206  1.00  6.94           N
ATOM    358  CA  ASN A  46      32.446  11.912  56.686  1.00  8.16           C
ATOM    359  C   ASN A  46      33.040  11.034  55.571  1.00  9.07           C
ATOM    360  O   ASN A  46      32.536  11.005  54.447  1.00 20.46           O
ATOM    361  CB  ASN A  46      31.514  11.066  57.559  1.00 18.04           C
ATOM    362  CG  ASN A  46      30.372  10.461  56.771  1.00 19.88           C
ATOM    363  OD1 ASN A  46      29.498  11.178  56.292  1.00 21.06           O
ATOM    364  ND2 ASN A  46      30.385   9.147  56.616  1.00 18.15           N
ATOM    365  N   GLU A  47      34.096  10.304  55.905  1.00  8.45           N
ATOM    366  CA  GLU A  47      34.787   9.420  54.963  1.00  7.50           C
ATOM    367  C   GLU A  47      33.841   8.447  54.281  1.00  6.51           C
ATOM    368  O   GLU A  47      32.976   7.844  54.922  1.00  4.13           O
ATOM    369  CB  GLU A  47      35.881   8.640  55.695  1.00  9.33           C
ATOM    370  CG  GLU A  47      36.788   7.818  54.797  1.00  9.51           C
ATOM    371  CD  GLU A  47      37.858   7.087  55.572  1.00 15.04           C
ATOM    372  OE1 GLU A  47      37.750   7.003  56.802  1.00 10.97           O
ATOM    373  OE2 GLU A  47      38.820   6.596  54.952  1.00 11.66           O
ATOM    374  N   ASN A  48      34.010   8.306  52.971  1.00 32.27           N
ATOM    375  CA  ASN A  48      33.197   7.398  52.165  1.00 31.13           C
ATOM    376  C   ASN A  48      34.086   6.515  51.292  1.00 31.30           C
ATOM    377  O   ASN A  48      35.300   6.708  51.215  1.00  8.23           O
ATOM    378  CB  ASN A  48      32.230   8.178  51.269  1.00 12.15           C
ATOM    379  CG  ASN A  48      32.946   9.135  50.340  1.00 11.19           C
ATOM    380  OD1 ASN A  48      33.250  10.273  50.714  1.00 13.13           O
ATOM    381  ND2 ASN A  48      33.220   8.679  49.117  1.00 12.25           N
ATOM    382  N   VAL A  49      33.482   5.536  50.638  1.00 11.75           N
ATOM    383  CA  VAL A  49      34.248   4.657  49.782  1.00 12.92           C
ATOM    384  C   VAL A  49      34.515   5.351  48.433  1.00 11.62           C
ATOM    385  O   VAL A  49      33.680   6.118  47.928  1.00  2.00           O
ATOM    386  CB  VAL A  49      33.543   3.252  49.648  1.00  2.10           C
ATOM    387  CG1 VAL A  49      32.063   3.406  49.413  1.00  5.05           C
ATOM    388  CG2 VAL A  49      34.168   2.414  48.554  1.00  2.00           C
ATOM    389  N   ALA A  50      35.742   5.198  47.943  1.00  2.00           N
ATOM    390  CA  ALA A  50      36.159   5.760  46.664  1.00  2.00           C
ATOM    391  C   ALA A  50      35.796   4.703  45.637  1.00  2.00           C
ATOM    392  O   ALA A  50      36.375   3.618  45.621  1.00  2.00           O
ATOM    393  CB  ALA A  50      37.643   6.000  46.667  1.00  2.00           C
ATOM    394  N   ILE A  51      34.792   4.999  44.823  1.00 12.86           N
ATOM    395  CA  ILE A  51      34.308   4.081  43.788  1.00 11.80           C
ATOM    396  C   ILE A  51      34.936   4.483  42.462  1.00 13.48           C
ATOM    397  O   ILE A  51      34.814   5.618  42.024  1.00  8.19           O
ATOM    398  CB  ILE A  51      32.756   4.093  43.731  1.00 10.06           C
ATOM    399  CG1 ILE A  51      32.188   3.386  44.986  1.00  7.89           C
ATOM    400  CG2 ILE A  51      32.259   3.483  42.426  1.00 12.40           C
ATOM    401  CD1 ILE A  51      30.764   3.824  45.409  1.00 11.17           C
ATOM    402  N   TYR A  52      35.643   3.545  41.854  1.00  5.43           N
ATOM    403  CA  TYR A  52      36.335   3.817  40.613  1.00  7.81           C
ATOM    404  C   TYR A  52      35.671   3.365  39.322  1.00  7.52           C
ATOM    405  O   TYR A  52      36.150   3.694  38.221  1.00 16.72           O
ATOM    406  CB  TYR A  52      37.760   3.316  40.720  1.00 15.67           C
ATOM    407  CG  TYR A  52      38.592   4.212  41.590  1.00 19.11           C
ATOM    408  CD1 TYR A  52      39.202   5.339  41.057  1.00 22.44           C
ATOM    409  CD2 TYR A  52      38.749   3.954  42.947  1.00 23.55           C
ATOM    410  CE1 TYR A  52      39.951   6.197  41.854  1.00 24.33           C
ATOM    411  CE2 TYR A  52      39.499   4.803  43.764  1.00 25.03           C
ATOM    412  CZ  TYR A  52      40.098   5.926  43.210  1.00 25.79           C
ATOM    413  OH  TYR A  52      40.842   6.785  43.990  1.00 29.08           O
ATOM    414  N   ASN A  53      34.571   2.632  39.458  1.00 22.69           N
ATOM    415  CA  ASN A  53      33.810   2.180  38.303  1.00 23.61           C
ATOM    416  C   ASN A  53      32.325   2.190  38.692  1.00 22.81           C
ATOM    417  O   ASN A  53      31.857   1.309  39.427  1.00 48.15           O
ATOM    418  CB  ASN A  53      34.257   0.786  37.838  1.00 49.87           C
ATOM    419  CG  ASN A  53      33.658   0.401  36.493  1.00 51.88           C
ATOM    420  OD1 ASN A  53      33.166   1.250  35.750  1.00 52.22           O
ATOM    421  ND2 ASN A  53      33.687  -0.887  36.183  1.00 55.81           N
ATOM    422  N   PRO A  54      31.578   3.222  38.245  1.00 22.13           N
ATOM    423  CA  PRO A  54      32.099   4.316  37.424  1.00 20.71           C
ATOM    424  C   PRO A  54      33.042   5.264  38.190  1.00 21.72           C
ATOM    425  O   PRO A  54      33.173   5.185  39.417  1.00  5.08           O
ATOM    426  CB  PRO A  54      30.827   4.972  36.912  1.00  6.14           C
ATOM    427  CG  PRO A  54      29.906   4.822  38.067  1.00  7.71           C
ATOM    428  CD  PRO A  54      30.141   3.420  38.520  1.00  8.30           C
ATOM    429  N   PHE A  55      33.702   6.155  37.462  1.00 11.48           N
ATOM    430  CA  PHE A  55      34.681   7.037  38.076  1.00 10.18           C
ATOM    431  C   PHE A  55      34.161   8.113  39.040  1.00  8.38           C
ATOM    432  O   PHE A  55      33.575   9.112  38.619  1.00  2.16           O
ATOM    433  CB  PHE A  55      35.579   7.644  36.983  1.00  2.16           C
ATOM    434  CG  PHE A  55      36.833   8.303  37.507  1.00  2.48           C
ATOM    435  CD1 PHE A  55      37.926   7.550  37.922  1.00  4.47           C
ATOM    436  CD2 PHE A  55      36.925   9.678  37.564  1.00  4.94           C
ATOM    437  CE1 PHE A  55      39.087   8.163  38.373  1.00  3.52           C
ATOM    438  CE2 PHE A  55      38.079  10.298  38.014  1.00  2.16           C
ATOM    439  CZ  PHE A  55      39.165   9.532  38.420  1.00  2.16           C
ATOM    440  N   ARG A  56      34.372   7.870  40.338  1.00  2.20           N
ATOM    441  CA  ARG A  56      34.001   8.764  41.453  1.00  2.52           C
ATOM    442  C   ARG A  56      32.637   9.412  41.309  1.00  2.48           C
ATOM    443  O   ARG A  56      32.534  10.633  41.187  1.00  2.00           O
ATOM    444  CB  ARG A  56      35.069   9.847  41.636  1.00  2.00           C
ATOM    445  CG  ARG A  56      36.501   9.349  41.554  1.00  2.00           C
ATOM    446  CD  ARG A  56      36.784   8.240  42.542  1.00  2.00           C
ATOM    447  NE  ARG A  56      36.509   8.640  43.917  1.00  2.00           N
ATOM    448  CZ  ARG A  56      37.389   9.229  44.719  1.00  2.00           C
ATOM    449  NH1 ARG A  56      38.611   9.481  44.277  1.00  2.00           N
ATOM    450  NH2 ARG A  56      37.047   9.581  45.960  1.00  2.00           N
ATOM    451  N   PRO A  57      31.569   8.601  41.308  1.00  3.70           N
ATOM    452  CA  PRO A  57      30.218   9.135  41.167  1.00  2.60           C
ATOM    453  C   PRO A  57      29.796   9.974  42.384  1.00  3.10           C
ATOM    454  O   PRO A  57      30.369   9.827  43.469  1.00 18.04           O
ATOM    455  CB  PRO A  57      29.380   7.866  41.011  1.00 18.72           C
ATOM    456  CG  PRO A  57      30.099   6.893  41.876  1.00 18.95           C
ATOM    457  CD  PRO A  57      31.533   7.141  41.490  1.00 19.44           C
ATOM    458  N   TRP A  58      28.805  10.848  42.202  1.00 40.62           N
ATOM    459  CA  TRP A  58      28.316  11.684  43.294  1.00 41.13           C
ATOM    460  C   TRP A  58      27.800  10.797  44.421  1.00 41.87           C
ATOM    461  O   TRP A  58      27.940  11.129  45.600  1.00  3.17           O
ATOM    462  CB  TRP A  58      27.178  12.609  42.818  1.00  2.35           C
ATOM    463  CG  TRP A  58      25.954  11.879  42.292  1.00  2.35           C
ATOM    464  CD1 TRP A  58      25.712  11.504  41.000  1.00  2.35           C
ATOM    465  CD2 TRP A  58      24.812  11.434  43.051  1.00  4.15           C
ATOM    466  NE1 TRP A  58      24.497  10.859  40.909  1.00  2.35           N
ATOM    467  CE2 TRP A  58      23.926  10.807  42.151  1.00  3.11           C
ATOM    468  CE3 TRP A  58      24.459  11.524  44.404  1.00  2.35           C
ATOM    469  CZ2 TRP A  58      22.724  10.257  42.556  1.00  3.69           C
ATOM    470  CZ3 TRP A  58      23.267  10.978  44.808  1.00  5.26           C
ATOM    471  CH2 TRP A  58      22.406  10.356  43.887  1.00  4.16           C
ATOM    472  N   TRP A  59      27.261   9.640  44.051  1.00  3.05           N
ATOM    473  CA  TRP A  59      26.688   8.744  45.024  1.00  4.68           C
ATOM    474  C   TRP A  59      27.609   7.930  45.919  1.00  5.84           C
ATOM    475  O   TRP A  59      27.128   7.237  46.806  1.00  6.94           O
ATOM    476  CB  TRP A  59      25.589   7.897  44.379  1.00  6.82           C
ATOM    477  CG  TRP A  59      25.934   7.227  43.102  1.00  6.64           C
ATOM    478  CD1 TRP A  59      25.449   7.529  41.871  1.00  6.80           C
ATOM    479  CD2 TRP A  59      26.690   6.020  42.951  1.00  8.41           C
ATOM    480  NE1 TRP A  59      25.827   6.571  40.962  1.00  9.38           N
ATOM    481  CE2 TRP A  59      26.590   5.631  41.605  1.00  9.21           C
ATOM    482  CE3 TRP A  59      27.427   5.216  43.834  1.00  7.60           C
ATOM    483  CZ2 TRP A  59      27.199   4.483  41.119  1.00 10.20           C
ATOM    484  CZ3 TRP A  59      28.028   4.080  43.353  1.00  8.47           C
ATOM    485  CH2 TRP A  59      27.909   3.720  42.011  1.00 10.61           C
ATOM    486  N   GLU A  60      28.917   8.002  45.711  1.00 17.64           N
ATOM    487  CA  GLU A  60      29.833   7.274  46.593  1.00 17.66           C
ATOM    488  C   GLU A  60      29.828   7.891  48.002  1.00 15.99           C
ATOM    489  O   GLU A  60      30.180   7.233  48.985  1.00  2.48           O
ATOM    490  CB  GLU A  60      31.258   7.276  46.049  1.00  2.48           C
ATOM    491  CG  GLU A  60      31.924   8.641  46.001  1.00  2.48           C
ATOM    492  CD  GLU A  60      33.447   8.597  45.811  1.00  2.48           C
ATOM    493  OE1 GLU A  60      33.919   7.821  44.948  1.00  2.48           O
ATOM    494  OE2 GLU A  60      34.156   9.357  46.515  1.00  2.48           O
ATOM    495  N   ARG A  61      29.409   9.151  48.090  1.00 11.25           N
ATOM    496  CA  ARG A  61      29.346   9.855  49.365  1.00  9.19           C
ATOM    497  C   ARG A  61      28.205   9.381  50.287  1.00  9.42           C
ATOM    498  O   ARG A  61      28.125   9.794  51.452  1.00  5.99           O
ATOM    499  CB  ARG A  61      29.313  11.373  49.139  1.00  2.85           C
ATOM    500  CG  ARG A  61      30.538  11.890  48.403  1.00  4.83           C
ATOM    501  CD  ARG A  61      30.565  13.422  48.291  1.00  6.49           C
ATOM    502  NE  ARG A  61      30.920  14.079  49.549  1.00  7.69           N
ATOM    503  CZ  ARG A  61      31.510  15.270  49.641  1.00  6.82           C
ATOM    504  NH1 ARG A  61      31.827  15.957  48.552  1.00  7.31           N
ATOM    505  NH2 ARG A  61      31.765  15.780  50.838  1.00  2.78           N
ATOM    506  N   TYR A  62      27.319   8.538  49.777  1.00  2.00           N
ATOM    507  CA  TYR A  62      26.233   8.005  50.592  1.00  2.00           C
ATOM    508  C   TYR A  62      26.556   6.569  50.994  1.00  2.00           C
ATOM    509  O   TYR A  62      25.684   5.770  51.325  1.00  7.08           O
ATOM    510  CB  TYR A  62      24.896   8.168  49.878  1.00  4.45           C
ATOM    511  CG  TYR A  62      24.529   9.631  49.790  1.00  3.58           C
ATOM    512  CD1 TYR A  62      24.004  10.295  50.898  1.00  2.71           C
ATOM    513  CD2 TYR A  62      24.793  10.369  48.648  1.00  2.20           C
ATOM    514  CE1 TYR A  62      23.769  11.631  50.881  1.00  2.41           C
ATOM    515  CE2 TYR A  62      24.558  11.713  48.621  1.00  3.03           C
ATOM    516  CZ  TYR A  62      24.043  12.351  49.733  1.00  2.00           C
ATOM    517  OH  TYR A  62      23.793  13.695  49.669  1.00  3.83           O
ATOM    518  N   GLN A  63      27.851   6.272  50.977  1.00 12.73           N
ATOM    519  CA  GLN A  63      28.379   4.970  51.352  1.00 13.13           C
ATOM    520  C   GLN A  63      29.545   5.206  52.297  1.00 13.53           C
ATOM    521  O   GLN A  63      30.714   5.229  51.881  1.00  5.62           O
ATOM    522  CB  GLN A  63      28.838   4.189  50.131  1.00  7.77           C
ATOM    523  CG  GLN A  63      27.686   3.698  49.314  1.00  9.30           C
ATOM    524  CD  GLN A  63      28.097   2.789  48.178  1.00 15.01           C
ATOM    525  OE1 GLN A  63      28.856   1.844  48.376  1.00 15.10           O
ATOM    526  NE2 GLN A  63      27.554   3.046  46.984  1.00 17.34           N
ATOM    527  N   PRO A  64      29.237   5.406  53.597  1.00 22.95           N
ATOM    528  CA  PRO A  64      30.204   5.659  54.663  1.00 23.58           C
ATOM    529  C   PRO A  64      31.154   4.501  54.912  1.00 23.05           C
ATOM    530  O   PRO A  64      30.799   3.325  54.764  1.00 17.80           O
ATOM    531  CB  PRO A  64      29.316   5.889  55.890  1.00 14.73           C
ATOM    532  CG  PRO A  64      28.015   6.330  55.309  1.00 12.73           C
ATOM    533  CD  PRO A  64      27.871   5.404  54.144  1.00 13.53           C
ATOM    534  N   VAL A  65      32.349   4.865  55.347  1.00 23.83           N
ATOM    535  CA  VAL A  65      33.420   3.936  55.666  1.00 29.53           C
ATOM    536  C   VAL A  65      33.815   4.196  57.136  1.00 30.49           C
ATOM    537  O   VAL A  65      34.155   3.268  57.878  1.00  4.09           O
ATOM    538  CB  VAL A  65      34.597   4.135  54.635  1.00  2.00           C
ATOM    539  CG1 VAL A  65      35.944   3.738  55.194  1.00  2.37           C
ATOM    540  CG2 VAL A  65      34.312   3.319  53.407  1.00  2.00           C
ATOM    541  N   SER A  66      33.670   5.447  57.565  1.00 19.27           N
ATOM    542  CA  SER A  66      33.981   5.860  58.930  1.00 17.85           C
ATOM    543  C   SER A  66      33.395   7.246  59.198  1.00 19.34           C
ATOM    544  O   SER A  66      32.762   7.858  58.322  1.00  2.04           O
ATOM    545  CB  SER A  66      35.488   5.914  59.157  1.00  2.00           C
ATOM    546  OG  SER A  66      35.989   7.212  58.901  1.00  2.00           O
ATOM    547  N   TYR A  67      33.626   7.747  60.407  1.00 10.34           N
ATOM    548  CA  TYR A  67      33.121   9.054  60.757  1.00 11.71           C
ATOM    549  C   TYR A  67      34.204  10.135  60.800  1.00 10.10           C
ATOM    550  O   TYR A  67      34.012  11.216  61.381  1.00  4.61           O
ATOM    551  CB  TYR A  67      32.287   8.969  62.035  1.00  4.60           C
ATOM    552  CG  TYR A  67      31.045   8.109  61.876  1.00  5.82           C
ATOM    553  CD1 TYR A  67      30.100   8.373  60.874  1.00  7.08           C
ATOM    554  CD2 TYR A  67      30.793   7.059  62.748  1.00  6.67           C
ATOM    555  CE1 TYR A  67      28.937   7.613  60.757  1.00  7.44           C
ATOM    556  CE2 TYR A  67      29.632   6.290  62.640  1.00  7.62           C
ATOM    557  CZ  TYR A  67      28.714   6.575  61.650  1.00  6.94           C
ATOM    558  OH  TYR A  67      27.555   5.838  61.567  1.00  6.75           O
ATOM    559  N   LYS A  68      35.338   9.831  60.166  1.00  2.00           N
ATOM    560  CA  LYS A  68      36.449  10.778  60.052  1.00  2.00           C
ATOM    561  C   LYS A  68      35.989  11.859  59.058  1.00  3.17           C
ATOM    562  O   LYS A  68      35.391  11.547  58.031  1.00 31.05           O
ATOM    563  CB  LYS A  68      37.694  10.094  59.492  1.00 33.93           C
ATOM    564  CG  LYS A  68      38.393   9.138  60.429  1.00 41.13           C
ATOM    565  CD  LYS A  68      39.108   8.057  59.617  1.00 46.03           C
ATOM    566  CE  LYS A  68      40.569   7.847  60.037  1.00 51.34           C
ATOM    567  NZ  LYS A  68      41.420   9.038  59.715  1.00 54.94           N
ATOM    568  N   LEU A  69      36.241  13.121  59.379  1.00 17.12           N
ATOM    569  CA  LEU A  69      35.845  14.227  58.510  1.00 17.57           C
ATOM    570  C   LEU A  69      36.937  14.391  57.459  1.00 17.62           C
ATOM    571  O   LEU A  69      37.718  15.344  57.470  1.00  2.00           O
ATOM    572  CB  LEU A  69      35.668  15.514  59.321  1.00  2.00           C
ATOM    573  CG  LEU A  69      34.766  15.448  60.558  1.00  2.00           C
ATOM    574  CD1 LEU A  69      34.655  16.829  61.161  1.00  4.87           C
ATOM    575  CD2 LEU A  69      33.385  14.902  60.228  1.00  2.00           C
ATOM    576  N   CYS A  70      36.930  13.480  56.497  1.00  5.48           N
ATOM    577  CA  CYS A  70      37.945  13.456  55.458  1.00  4.15           C
ATOM    578  C   CYS A  70      37.328  12.920  54.149  1.00  2.12           C
ATOM    579  O   CYS A  70      37.127  11.721  53.981  1.00 14.79           O
ATOM    580  CB  CYS A  70      39.038  12.579  56.031  1.00 21.05           C
ATOM    581  SG  CYS A  70      40.592  12.320  55.172  1.00 29.60           S
ATOM    582  N   THR A  71      37.014  13.851  53.247  1.00  3.24           N
ATOM    583  CA  THR A  71      36.360  13.571  51.962  1.00  2.00           C
ATOM    584  C   THR A  71      37.014  14.402  50.852  1.00  2.00           C
ATOM    585  O   THR A  71      37.972  15.136  51.102  1.00  4.23           O
ATOM    586  CB  THR A  71      34.897  13.999  52.034  1.00  2.81           C
ATOM    587  OG1 THR A  71      34.856  15.408  52.267  1.00  2.81           O
ATOM    588  CG2 THR A  71      34.180  13.336  53.192  1.00  5.02           C
ATOM    589  N   ARG A  72      36.470  14.312  49.635  1.00 11.19           N
ATOM    590  CA  ARG A  72      37.003  15.072  48.503  1.00 10.31           C
ATOM    591  C   ARG A  72      36.781  16.570  48.693  1.00 10.08           C
ATOM    592  O   ARG A  72      37.484  17.385  48.074  1.00  6.90           O
ATOM    593  CB  ARG A  72      36.394  14.612  47.169  1.00  5.61           C
ATOM    594  CG  ARG A  72      36.870  13.250  46.720  1.00  4.64           C
ATOM    595  CD  ARG A  72      36.717  13.067  45.223  1.00  7.65           C
ATOM    596  NE  ARG A  72      35.321  12.970  44.807  1.00  8.43           N
ATOM    597  CZ  ARG A  72      34.894  13.107  43.547  1.00  8.00           C
ATOM    598  NH1 ARG A  72      35.753  13.365  42.559  1.00  8.38           N
ATOM    599  NH2 ARG A  72      33.609  12.908  43.260  1.00  7.72           N
ATOM    600  N   SER A  73      35.809  16.919  49.548  1.00  8.70           N
ATOM    601  CA  SER A  73      35.490  18.312  49.857  1.00  7.90           C
ATOM    602  C   SER A  73      36.583  18.909  50.760  1.00  9.67           C
ATOM    603  O   SER A  73      36.777  20.121  50.817  1.00  4.05           O
ATOM    604  CB  SER A  73      34.120  18.420  50.549  1.00  2.81           C
ATOM    605  OG  SER A  73      33.037  18.385  49.641  1.00  3.50           O
ATOM    606  N   GLY A  74      37.284  18.058  51.489  1.00  2.00           N
ATOM    607  CA  GLY A  74      38.344  18.552  52.349  1.00  2.00           C
ATOM    608  C   GLY A  74      38.559  17.736  53.607  1.00  2.00           C
ATOM    609  O   GLY A  74      37.823  16.786  53.869  1.00 61.91           O
ATOM    610  N   ASN A  75      39.568  18.116  54.385  1.00  2.00           N
ATOM    611  CA  ASN A  75      39.885  17.436  55.645  1.00  2.00           C
ATOM    612  C   ASN A  75      39.184  18.116  56.834  1.00  2.00           C
ATOM    613  O   ASN A  75      38.427  19.075  56.650  1.00 20.25           O
ATOM    614  CB  ASN A  75      41.420  17.324  55.848  1.00 22.22           C
ATOM    615  CG  ASN A  75      42.151  18.681  55.831  1.00 25.93           C
ATOM    616  OD1 ASN A  75      41.595  19.718  56.213  1.00 28.74           O
ATOM    617  ND2 ASN A  75      43.435  18.668  55.461  1.00 27.67           N
ATOM    618  N   GLU A  76      39.451  17.632  58.051  1.00  7.34           N
ATOM    619  CA  GLU A  76      38.803  18.179  59.247  1.00  7.31           C
ATOM    620  C   GLU A  76      39.051  19.650  59.495  1.00  5.36           C
ATOM    621  O   GLU A  76      38.121  20.384  59.843  1.00 27.73           O
ATOM    622  CB  GLU A  76      39.158  17.402  60.520  1.00 29.69           C
ATOM    623  CG  GLU A  76      38.341  17.912  61.717  1.00 32.14           C
ATOM    624  CD  GLU A  76      38.404  17.045  62.977  1.00 35.42           C
ATOM    625  OE1 GLU A  76      38.740  15.846  62.901  1.00 34.71           O
ATOM    626  OE2 GLU A  76      38.077  17.580  64.059  1.00 41.59           O
ATOM    627  N   ASP A  77      40.300  20.069  59.346  1.00 10.02           N
ATOM    628  CA  ASP A  77      40.688  21.464  59.562  1.00  8.98           C
ATOM    629  C   ASP A  77      39.953  22.417  58.619  1.00  9.50           C
ATOM    630  O   ASP A  77      39.522  23.496  59.019  1.00 25.33           O
ATOM    631  CB  ASP A  77      42.196  21.601  59.392  1.00 36.89           C
ATOM    632  CG  ASP A  77      42.950  20.573  60.197  1.00 47.08           C
ATOM    633  OD1 ASP A  77      43.066  20.752  61.433  1.00 48.97           O
ATOM    634  OD2 ASP A  77      43.383  19.561  59.602  1.00 52.71           O
ATOM    635  N   GLU A  78      39.823  21.998  57.367  1.00  3.49           N
ATOM    636  CA  GLU A  78      39.146  22.772  56.350  1.00  2.89           C
ATOM    637  C   GLU A  78      37.668  22.855  56.694  1.00  2.00           C
ATOM    638  O   GLU A  78      37.069  23.911  56.544  1.00 14.25           O
ATOM    639  CB  GLU A  78      39.393  22.150  54.973  1.00 19.66           C
ATOM    640  CG  GLU A  78      40.876  22.188  54.574  1.00 24.62           C
ATOM    641  CD  GLU A  78      41.188  21.576  53.209  1.00 25.85           C
ATOM    642  OE1 GLU A  78      40.961  20.367  53.022  1.00 27.17           O
ATOM    643  OE2 GLU A  78      41.698  22.290  52.321  1.00 30.50           O
ATOM    644  N   PHE A  79      37.109  21.765  57.219  1.00  2.00           N
ATOM    645  CA  PHE A  79      35.709  21.741  57.614  1.00  2.72           C
ATOM    646  C   PHE A  79      35.501  22.691  58.775  1.00  2.00           C
ATOM    647  O   PHE A  79      34.601  23.517  58.721  1.00  9.72           O
ATOM    648  CB  PHE A  79      35.242  20.334  57.991  1.00 11.30           C
ATOM    649  CG  PHE A  79      33.758  20.249  58.279  1.00 14.10           C
ATOM    650  CD1 PHE A  79      32.831  20.114  57.237  1.00 13.40           C
ATOM    651  CD2 PHE A  79      33.284  20.352  59.579  1.00 12.48           C
ATOM    652  CE1 PHE A  79      31.466  20.089  57.485  1.00 13.06           C
ATOM    653  CE2 PHE A  79      31.918  20.328  59.838  1.00 14.34           C
ATOM    654  CZ  PHE A  79      31.006  20.196  58.783  1.00 11.95           C
ATOM    655  N   ARG A  80      36.350  22.587  59.804  1.00  2.00           N
ATOM    656  CA  ARG A  80      36.276  23.462  60.991  1.00  2.00           C
ATOM    657  C   ARG A  80      36.423  24.946  60.625  1.00  2.30           C
ATOM    658  O   ARG A  80      35.719  25.810  61.144  1.00 26.04           O
ATOM    659  CB  ARG A  80      37.349  23.101  62.017  1.00 22.65           C
ATOM    660  CG  ARG A  80      37.113  21.819  62.773  1.00 27.24           C
ATOM    661  CD  ARG A  80      37.978  21.764  64.029  1.00 33.88           C
ATOM    662  NE  ARG A  80      37.984  20.424  64.619  1.00 36.94           N
ATOM    663  CZ  ARG A  80      37.618  20.151  65.868  1.00 36.45           C
ATOM    664  NH1 ARG A  80      37.222  21.126  66.673  1.00 37.03           N
ATOM    665  NH2 ARG A  80      37.625  18.898  66.302  1.00 30.53           N
ATOM    666  N   ASN A  81      37.346  25.222  59.719  1.00  8.46           N
ATOM    667  CA  ASN A  81      37.625  26.574  59.248  1.00 11.96           C
ATOM    668  C   ASN A  81      36.365  27.140  58.565  1.00 11.66           C
ATOM    669  O   ASN A  81      35.964  28.273  58.818  1.00 52.52           O
ATOM    670  CB  ASN A  81      38.825  26.495  58.279  1.00 59.32           C
ATOM    671  CG  ASN A  81      39.167  27.823  57.618  1.00 65.72           C
ATOM    672  OD1 ASN A  81      38.791  28.067  56.461  1.00 68.17           O
ATOM    673  ND2 ASN A  81      39.962  28.654  58.301  1.00 67.84           N
ATOM    674  N   MET A  82      35.719  26.314  57.751  1.00  3.23           N
ATOM    675  CA  MET A  82      34.526  26.727  57.040  1.00  2.36           C
ATOM    676  C   MET A  82      33.398  27.060  57.996  1.00  2.00           C
ATOM    677  O   MET A  82      32.765  28.107  57.856  1.00 10.76           O
ATOM    678  CB  MET A  82      34.071  25.638  56.070  1.00 10.87           C
ATOM    679  CG  MET A  82      32.664  25.827  55.505  1.00 12.94           C
ATOM    680  SD  MET A  82      32.058  24.335  54.719  1.00 16.05           S
ATOM    681  CE  MET A  82      31.841  23.299  56.099  1.00 13.43           C
ATOM    682  N   VAL A  83      33.135  26.175  58.952  1.00  4.25           N
ATOM    683  CA  VAL A  83      32.051  26.398  59.911  1.00  2.18           C
ATOM    684  C   VAL A  83      32.250  27.679  60.708  1.00  2.90           C
ATOM    685  O   VAL A  83      31.298  28.414  60.978  1.00  3.59           O
ATOM    686  CB  VAL A  83      31.878  25.201  60.876  1.00  2.00           C
ATOM    687  CG1 VAL A  83      30.797  25.500  61.908  1.00  2.00           C
ATOM    688  CG2 VAL A  83      31.519  23.953  60.100  1.00  3.23           C
ATOM    689  N   THR A  84      33.496  27.936  61.070  1.00  2.82           N
ATOM    690  CA  THR A  84      33.847  29.112  61.838  1.00  2.00           C
ATOM    691  C   THR A  84      33.670  30.402  61.034  1.00  3.21           C
ATOM    692  O   THR A  84      33.011  31.333  61.481  1.00  2.19           O
ATOM    693  CB  THR A  84      35.290  28.975  62.331  1.00  3.83           C
ATOM    694  OG1 THR A  84      35.372  27.850  63.219  1.00  7.09           O
ATOM    695  CG2 THR A  84      35.755  30.234  63.039  1.00  2.35           C
ATOM    696  N   ARG A  85      34.251  30.447  59.843  1.00 13.77           N
ATOM    697  CA  ARG A  85      34.147  31.630  58.993  1.00 11.67           C
ATOM    698  C   ARG A  85      32.709  31.891  58.638  1.00 12.56           C
ATOM    699  O   ARG A  85      32.286  33.025  58.677  1.00 10.35           O
ATOM    700  CB  ARG A  85      34.976  31.481  57.725  1.00  7.03           C
ATOM    701  CG  ARG A  85      36.464  31.453  58.020  1.00  9.65           C
ATOM    702  CD  ARG A  85      37.282  30.914  56.852  1.00  7.27           C
ATOM    703  NE  ARG A  85      37.320  31.823  55.712  1.00 10.49           N
ATOM    704  CZ  ARG A  85      37.947  31.553  54.576  1.00 13.10           C
ATOM    705  NH1 ARG A  85      38.586  30.401  54.434  1.00 15.37           N
ATOM    706  NH2 ARG A  85      37.931  32.426  53.582  1.00 14.41           N
ATOM    707  N   CYS A  86      31.951  30.843  58.334  1.00 14.51           N
ATOM    708  CA  CYS A  86      30.548  31.006  57.987  1.00 11.67           C
ATOM    709  C   CYS A  86      29.709  31.520  59.162  1.00 12.98           C
ATOM    710  O   CYS A  86      28.940  32.474  59.006  1.00  9.77           O
ATOM    711  CB  CYS A  86      29.989  29.703  57.420  1.00 12.66           C
ATOM    712  SG  CYS A  86      30.625  29.356  55.749  1.00 10.06           S
ATOM    713  N   ASN A  87      29.895  30.918  60.334  1.00  2.00           N
ATOM    714  CA  ASN A  87      29.169  31.325  61.518  1.00  2.00           C
ATOM    715  C   ASN A  87      29.500  32.748  61.875  1.00  2.00           C
ATOM    716  O   ASN A  87      28.620  33.515  62.265  1.00 12.24           O
ATOM    717  CB  ASN A  87      29.494  30.411  62.675  1.00 10.33           C
ATOM    718  CG  ASN A  87      28.500  29.309  62.813  1.00 12.36           C
ATOM    719  OD1 ASN A  87      27.339  29.465  62.433  1.00 14.51           O
ATOM    720  ND2 ASN A  87      28.935  28.178  63.369  1.00 12.01           N
ATOM    721  N   ASN A  88      30.761  33.113  61.694  1.00  2.00           N
ATOM    722  CA  ASN A  88      31.196  34.472  61.995  1.00  2.00           C
ATOM    723  C   ASN A  88      30.558  35.531  61.116  1.00  2.00           C
ATOM    724  O   ASN A  88      30.602  36.713  61.451  1.00 32.98           O
ATOM    725  CB  ASN A  88      32.716  34.587  61.967  1.00 31.11           C
ATOM    726  CG  ASN A  88      33.355  34.043  63.226  1.00 32.85           C
ATOM    727  OD1 ASN A  88      32.703  33.916  64.272  1.00 33.47           O
ATOM    728  ND2 ASN A  88      34.640  33.746  63.148  1.00 34.75           N
ATOM    729  N   VAL A  89      29.992  35.121  59.985  1.00 25.45           N
ATOM    730  CA  VAL A  89      29.325  36.081  59.127  1.00 26.66           C
ATOM    731  C   VAL A  89      27.830  35.846  59.109  1.00 26.17           C
ATOM    732  O   VAL A  89      27.123  36.396  58.273  1.00 10.13           O
ATOM    733  CB  VAL A  89      29.858  36.122  57.685  1.00 11.57           C
ATOM    734  CG1 VAL A  89      29.516  37.462  57.105  1.00 19.05           C
ATOM    735  CG2 VAL A  89      31.340  35.987  57.654  1.00 12.31           C
ATOM    736  N   GLY A  90      27.353  35.017  60.037  1.00 10.48           N
ATOM    737  CA  GLY A  90      25.928  34.748  60.146  1.00 11.21           C
ATOM    738  C   GLY A  90      25.282  33.750  59.193  1.00  9.36           C
ATOM    739  O   GLY A  90      24.052  33.748  59.036  1.00 12.24           O
ATOM    740  N   VAL A  91      26.087  32.894  58.588  1.00  6.54           N
ATOM    741  CA  VAL A  91      25.560  31.900  57.665  1.00  5.18           C
ATOM    742  C   VAL A  91      25.767  30.538  58.291  1.00  3.12           C
ATOM    743  O   VAL A  91      26.889  30.150  58.587  1.00  5.52           O
ATOM    744  CB  VAL A  91      26.249  32.001  56.308  1.00  2.32           C
ATOM    745  CG1 VAL A  91      25.779  30.913  55.391  1.00  2.00           C
ATOM    746  CG2 VAL A  91      25.966  33.386  55.706  1.00  2.00           C
ATOM    747  N   ARG A  92      24.664  29.831  58.530  1.00  2.00           N
ATOM    748  CA  ARG A  92      24.694  28.514  59.170  1.00  2.00           C
ATOM    749  C   ARG A  92      25.074  27.332  58.268  1.00  2.00           C
ATOM    750  O   ARG A  92      24.952  27.388  57.052  1.00 14.12           O
ATOM    751  CB  ARG A  92      23.356  28.248  59.871  1.00  8.59           C
ATOM    752  CG  ARG A  92      22.897  29.367  60.805  1.00  9.97           C
ATOM    753  CD  ARG A  92      23.943  29.756  61.827  1.00 13.16           C
ATOM    754  NE  ARG A  92      23.423  30.728  62.785  1.00 16.26           N
ATOM    755  CZ  ARG A  92      24.177  31.570  63.489  1.00 18.29           C
ATOM    756  NH1 ARG A  92      25.500  31.579  63.358  1.00 19.41           N
ATOM    757  NH2 ARG A  92      23.602  32.432  64.318  1.00 21.76           N
ATOM    758  N   ILE A  93      25.550  26.260  58.883  1.00  5.43           N
ATOM    759  CA  ILE A  93      25.952  25.062  58.148  1.00  3.39           C
ATOM    760  C   ILE A  93      25.103  23.894  58.609  1.00  5.47           C
ATOM    761  O   ILE A  93      24.987  23.647  59.801  1.00  2.00           O
ATOM    762  CB  ILE A  93      27.449  24.709  58.415  1.00  2.00           C
ATOM    763  CG1 ILE A  93      28.364  25.801  57.865  1.00  3.03           C
ATOM    764  CG2 ILE A  93      27.817  23.363  57.814  1.00  2.00           C
ATOM    765  CD1 ILE A  93      28.283  25.983  56.349  1.00  4.42           C
ATOM    766  N   TYR A  94      24.490  23.195  57.670  1.00  2.00           N
ATOM    767  CA  TYR A  94      23.678  22.043  58.006  1.00  2.00           C
ATOM    768  C   TYR A  94      24.357  20.850  57.354  1.00  2.00           C
ATOM    769  O   TYR A  94      24.650  20.866  56.165  1.00  2.01           O
ATOM    770  CB  TYR A  94      22.230  22.224  57.529  1.00  2.00           C
ATOM    771  CG  TYR A  94      21.589  23.473  58.085  1.00  4.11           C
ATOM    772  CD1 TYR A  94      20.966  23.476  59.331  1.00  2.22           C
ATOM    773  CD2 TYR A  94      21.694  24.683  57.405  1.00  5.25           C
ATOM    774  CE1 TYR A  94      20.476  24.668  59.890  1.00  4.06           C
ATOM    775  CE2 TYR A  94      21.208  25.875  57.949  1.00  6.14           C
ATOM    776  CZ  TYR A  94      20.606  25.867  59.187  1.00  3.76           C
ATOM    777  OH  TYR A  94      20.169  27.064  59.712  1.00  3.78           O
ATOM    778  N   VAL A  95      24.656  19.838  58.151  1.00  2.00           N
ATOM    779  CA  VAL A  95      25.336  18.650  57.659  1.00  2.00           C
ATOM    780  C   VAL A  95      24.412  17.521  57.197  1.00  2.00           C
ATOM    781  O   VAL A  95      23.432  17.167  57.867  1.00  3.65           O
ATOM    782  CB  VAL A  95      26.323  18.120  58.749  1.00  5.98           C
ATOM    783  CG1 VAL A  95      26.786  16.709  58.428  1.00  7.73           C
ATOM    784  CG2 VAL A  95      27.519  19.050  58.887  1.00  5.08           C
ATOM    785  N   ASP A  96      24.742  16.949  56.044  1.00  7.58           N
ATOM    786  CA  ASP A  96      23.981  15.827  55.509  1.00  7.67           C
ATOM    787  C   ASP A  96      24.459  14.626  56.323  1.00  6.87           C
ATOM    788  O   ASP A  96      25.582  14.154  56.135  1.00  2.00           O
ATOM    789  CB  ASP A  96      24.330  15.605  54.036  1.00  2.00           C
ATOM    790  CG  ASP A  96      23.332  14.708  53.312  1.00  2.00           C
ATOM    791  OD1 ASP A  96      22.641  13.901  53.943  1.00  2.00           O
ATOM    792  OD2 ASP A  96      23.237  14.814  52.093  1.00  2.00           O
ATOM    793  N   ALA A  97      23.627  14.155  57.241  1.00  2.54           N
ATOM    794  CA  ALA A  97      23.996  13.020  58.079  1.00  2.51           C
ATOM    795  C   ALA A  97      23.529  11.689  57.505  1.00  2.21           C
ATOM    796  O   ALA A  97      22.333  11.381  57.484  1.00 13.92           O
ATOM    797  CB  ALA A  97      23.472  13.209  59.472  1.00 11.49           C
ATOM    798  N   VAL A  98      24.500  10.898  57.060  1.00 24.51           N
ATOM    799  CA  VAL A  98      24.275   9.574  56.478  1.00 26.70           C
ATOM    800  C   VAL A  98      24.476   8.582  57.632  1.00 26.87           C
ATOM    801  O   VAL A  98      25.606   8.146  57.886  1.00  2.87           O
ATOM    802  CB  VAL A  98      25.305   9.325  55.342  1.00  2.86           C
ATOM    803  CG1 VAL A  98      25.077   7.963  54.700  1.00  2.00           C
ATOM    804  CG2 VAL A  98      25.195  10.423  54.303  1.00  2.00           C
ATOM    805  N   ILE A  99      23.381   8.234  58.314  1.00 17.72           N
ATOM    806  CA  ILE A  99      23.421   7.350  59.490  1.00 18.15           C
ATOM    807  C   ILE A  99      22.624   6.035  59.442  1.00 22.75           C
ATOM    808  O   ILE A  99      22.663   5.258  60.399  1.00  7.37           O
ATOM    809  CB  ILE A  99      22.980   8.126  60.773  1.00  2.85           C
ATOM    810  CG1 ILE A  99      21.532   8.644  60.620  1.00  3.37           C
ATOM    811  CG2 ILE A  99      23.894   9.323  60.997  1.00  2.00           C
ATOM    812  CD1 ILE A  99      20.917   9.243  61.871  1.00  7.96           C
ATOM    813  N   ASN A 100      21.893   5.783  58.360  1.00 24.15           N
ATOM    814  CA  ASN A 100      21.100   4.563  58.265  1.00 24.17           C
ATOM    815  C   ASN A 100      21.954   3.395  57.804  1.00 24.53           C
ATOM    816  O   ASN A 100      21.605   2.238  58.060  1.00 17.60           O
ATOM    817  CB  ASN A 100      19.940   4.769  57.285  1.00 16.01           C
ATOM    818  CG  ASN A 100      19.226   3.477  56.943  1.00 20.36           C
ATOM    819  OD1 ASN A 100      18.550   2.904  57.782  1.00 17.14           O
ATOM    820  ND2 ASN A 100      19.389   3.007  55.708  1.00 18.18           N
ATOM    821  N   HIS A 101      23.088   3.670  57.189  1.00  2.00           N
ATOM    822  CA  HIS A 101      23.875   2.556  56.678  1.00  2.00           C
ATOM    823  C   HIS A 101      25.321   2.908  56.557  1.00  2.00           C
ATOM    824  O   HIS A 101      25.735   4.037  56.831  1.00 14.70           O
ATOM    825  CB  HIS A 101      23.358   2.224  55.261  1.00 13.30           C
ATOM    826  CG  HIS A 101      23.246   3.430  54.365  1.00 12.42           C
ATOM    827  ND1 HIS A 101      22.067   4.134  54.194  1.00 11.83           N
ATOM    828  CD2 HIS A 101      24.193   4.140  53.698  1.00  9.75           C
ATOM    829  CE1 HIS A 101      22.297   5.222  53.489  1.00 12.11           C
ATOM    830  NE2 HIS A 101      23.582   5.254  53.171  1.00  9.33           N
ATOM    831  N   MET A 102      26.077   1.907  56.130  1.00 18.69           N
ATOM    832  CA  MET A 102      27.496   2.046  55.828  1.00 19.20           C
ATOM    833  C   MET A 102      27.524   1.815  54.309  1.00 21.73           C
ATOM    834  O   MET A 102      26.551   2.166  53.632  1.00 19.71           O
ATOM    835  CB  MET A 102      28.366   1.031  56.591  1.00 13.96           C
ATOM    836  CG  MET A 102      28.439   1.296  58.090  1.00 13.53           C
ATOM    837  SD  MET A 102      28.847   3.003  58.481  1.00 14.52           S
ATOM    838  CE  MET A 102      30.621   2.924  58.572  1.00  7.99           C
ATOM    839  N   CYS A 103      28.580   1.214  53.766  1.00  2.31           N
ATOM    840  CA  CYS A 103      28.637   1.006  52.309  1.00  4.94           C
ATOM    841  C   CYS A 103      27.869  -0.197  51.764  1.00  6.40           C
ATOM    842  O   CYS A 103      27.154  -0.879  52.490  1.00 15.45           O
ATOM    843  CB  CYS A 103      30.094   0.988  51.817  1.00 18.23           C
ATOM    844  SG  CYS A 103      31.169  -0.362  52.406  1.00 22.76           S
ATOM    845  N   GLY A 104      27.968  -0.403  50.456  1.00 17.83           N
ATOM    846  CA  GLY A 104      27.309  -1.533  49.827  1.00 22.60           C
ATOM    847  C   GLY A 104      27.980  -2.819  50.257  1.00 25.26           C
ATOM    848  O   GLY A 104      29.202  -2.903  50.266  1.00 21.76           O
ATOM    849  N   ASN A 105      27.180  -3.803  50.646  1.00 40.76           N
ATOM    850  CA  ASN A 105      27.684  -5.104  51.085  1.00 43.14           C
ATOM    851  C   ASN A 105      28.566  -5.810  50.033  1.00 42.77           C
ATOM    852  O   ASN A 105      29.319  -6.733  50.369  1.00 36.77           O
ATOM    853  CB  ASN A 105      26.503  -6.014  51.456  1.00 39.20           C
ATOM    854  CG  ASN A 105      25.710  -6.482  50.241  1.00 41.44           C
ATOM    855  OD1 ASN A 105      26.162  -7.352  49.500  1.00 42.30           O
ATOM    856  ND2 ASN A 105      24.512  -5.927  50.049  1.00 42.71           N
ATOM    857  N   ALA A 106      28.461  -5.374  48.774  1.00 23.57           N
ATOM    858  CA  ALA A 106      29.212  -5.955  47.661  1.00 23.35           C
ATOM    859  C   ALA A 106      30.428  -5.158  47.172  1.00 24.31           C
ATOM    860  O   ALA A 106      30.934  -5.410  46.074  1.00 39.75           O
ATOM    861  CB  ALA A 106      28.265  -6.243  46.507  1.00 39.06           C
ATOM    862  N   VAL A 107      30.874  -4.183  47.953  1.00 35.08           N
ATOM    863  CA  VAL A 107      32.046  -3.401  47.573  1.00 32.93           C
ATOM    864  C   VAL A 107      33.255  -4.213  48.054  1.00 31.30           C
ATOM    865  O   VAL A 107      33.140  -4.967  49.027  1.00  8.88           O
ATOM    866  CB  VAL A 107      32.028  -1.988  48.232  1.00 10.47           C
ATOM    867  CG1 VAL A 107      33.322  -1.241  47.932  1.00 10.63           C
ATOM    868  CG2 VAL A 107      30.836  -1.187  47.725  1.00 10.58           C
ATOM    869  N   SER A 108      34.382  -4.122  47.346  1.00 18.89           N
ATOM    870  CA  SER A 108      35.585  -4.869  47.729  1.00 21.00           C
ATOM    871  C   SER A 108      36.237  -4.304  48.984  1.00 19.46           C
ATOM    872  O   SER A 108      36.269  -3.081  49.185  1.00 31.33           O
ATOM    873  CB  SER A 108      36.615  -4.893  46.593  1.00 38.25           C
ATOM    874  OG  SER A 108      36.245  -5.811  45.581  1.00 42.97           O
ATOM    875  N   ALA A 109      36.719  -5.210  49.837  1.00 20.16           N
ATOM    876  CA  ALA A 109      37.399  -4.854  51.088  1.00 19.99           C
ATOM    877  C   ALA A 109      38.768  -4.275  50.788  1.00 19.63           C
ATOM    878  O   ALA A 109      39.342  -4.553  49.741  1.00 27.90           O
ATOM    879  CB  ALA A 109      37.552  -6.075  51.981  1.00 25.54           C
ATOM    880  N   GLY A 110      39.288  -3.482  51.713  1.00 20.42           N
ATOM    881  CA  GLY A 110      40.592  -2.864  51.529  1.00 18.92           C
ATOM    882  C   GLY A 110      40.602  -1.412  51.991  1.00 19.38           C
ATOM    883  O   GLY A 110      39.936  -1.058  52.956  1.00 27.25           O
ATOM    884  N   THR A 111      41.337  -0.563  51.285  1.00 21.32           N
ATOM    885  CA  THR A 111      41.424   0.851  51.648  1.00 19.77           C
ATOM    886  C   THR A 111      41.026   1.846  50.537  1.00 18.83           C
ATOM    887  O   THR A 111      41.565   2.965  50.456  1.00 16.18           O
ATOM    888  CB  THR A 111      42.833   1.211  52.190  1.00 20.89           C
ATOM    889  OG1 THR A 111      43.802   1.044  51.145  1.00 24.05           O
ATOM    890  CG2 THR A 111      43.202   0.332  53.379  1.00 18.49           C
ATOM    891  N   SER A 112      40.086   1.440  49.682  1.00 40.67           N
ATOM    892  CA  SER A 112      39.624   2.333  48.634  1.00 41.15           C
ATOM    893  C   SER A 112      38.581   3.249  49.277  1.00 40.19           C
ATOM    894  O   SER A 112      37.377   3.098  49.058  1.00 41.04           O
ATOM    895  CB  SER A 112      39.008   1.559  47.474  1.00 44.73           C
ATOM    896  OG  SER A 112      38.809   2.424  46.370  1.00 47.46           O
ATOM    897  N   SER A 113      39.064   4.159  50.122  1.00  9.05           N
ATOM    898  CA  SER A 113      38.224   5.108  50.842  1.00  9.37           C
ATOM    899  C   SER A 113      38.873   6.483  50.757  1.00  8.03           C
ATOM    900  O   SER A 113      40.093   6.582  50.613  1.00  2.00           O
ATOM    901  CB  SER A 113      38.113   4.666  52.295  1.00  2.00           C
ATOM    902  OG  SER A 113      39.404   4.399  52.795  1.00  2.00           O
ATOM    903  N   THR A 114      38.060   7.536  50.878  1.00  8.56           N
ATOM    904  CA  THR A 114      38.561   8.915  50.776  1.00  8.53           C
ATOM    905  C   THR A 114      39.628   9.308  51.794  1.00 11.30           C
ATOM    906  O   THR A 114      40.372  10.268  51.553  1.00 28.94           O
ATOM    907  CB  THR A 114      37.441   9.961  50.809  1.00 26.61           C
ATOM    908  OG1 THR A 114      36.781   9.899  52.077  1.00 20.35           O
ATOM    909  CG2 THR A 114      36.453   9.719  49.676  1.00 28.63           C
ATOM    910  N   CYS A 115      39.698   8.597  52.919  1.00 12.77           N
ATOM    911  CA  CYS A 115      40.718   8.886  53.917  1.00 15.71           C
ATOM    912  C   CYS A 115      41.652   7.696  54.123  1.00 16.63           C
ATOM    913  O   CYS A 115      42.442   7.654  55.065  1.00 17.72           O
ATOM    914  CB  CYS A 115      40.104   9.325  55.247  1.00 16.84           C
ATOM    915  SG  CYS A 115      41.129  10.571  56.082  1.00 18.88           S
ATOM    916  N   GLY A 116      41.544   6.707  53.252  1.00  2.00           N
ATOM    917  CA  GLY A 116      42.435   5.569  53.367  1.00  2.00           C
ATOM    918  C   GLY A 116      42.150   4.570  54.471  1.00  2.00           C
ATOM    919  O   GLY A 116      42.941   3.652  54.679  1.00 38.21           O
ATOM    920  N   SER A 117      41.039   4.743  55.179  1.00 11.72           N
ATOM    921  CA  SER A 117      40.671   3.812  56.244  1.00 11.03           C
ATOM    922  C   SER A 117      40.372   2.423  55.689  1.00 11.89           C
ATOM    923  O   SER A 117      39.812   2.267  54.595  1.00  4.55           O
ATOM    924  CB  SER A 117      39.456   4.320  57.003  1.00  2.62           C
ATOM    925  OG  SER A 117      39.801   5.471  57.732  1.00  2.00           O
ATOM    926  N   TYR A 118      40.750   1.403  56.443  1.00 21.52           N
ATOM    927  CA  TYR A 118      40.483   0.052  56.000  1.00 22.52           C
ATOM    928  C   TYR A 118      39.047  -0.346  56.317  1.00 22.57           C
ATOM    929  O   TYR A 118      38.495   0.028  57.354  1.00 28.21           O
ATOM    930  CB  TYR A 118      41.450  -0.935  56.649  1.00 27.28           C
ATOM    931  CG  TYR A 118      41.129  -2.378  56.335  1.00 29.94           C
ATOM    932  CD1 TYR A 118      41.546  -2.964  55.142  1.00 30.94           C
ATOM    933  CD2 TYR A 118      40.363  -3.146  57.215  1.00 29.36           C
ATOM    934  CE1 TYR A 118      41.200  -4.277  54.835  1.00 32.84           C
ATOM    935  CE2 TYR A 118      40.015  -4.456  56.912  1.00 33.58           C
ATOM    936  CZ  TYR A 118      40.438  -5.015  55.726  1.00 33.86           C
ATOM    937  OH  TYR A 118      40.099  -6.313  55.440  1.00 38.03           O
ATOM    938  N   PHE A 119      38.446  -1.104  55.408  1.00  8.56           N
ATOM    939  CA  PHE A 119      37.092  -1.580  55.604  1.00  9.18           C
ATOM    940  C   PHE A 119      36.891  -2.915  54.880  1.00  9.85           C
ATOM    941  O   PHE A 119      37.597  -3.224  53.932  1.00 21.51           O
ATOM    942  CB  PHE A 119      36.061  -0.509  55.194  1.00 22.83           C
ATOM    943  CG  PHE A 119      35.999  -0.232  53.726  1.00 18.43           C
ATOM    944  CD1 PHE A 119      36.971   0.543  53.101  1.00 20.40           C
ATOM    945  CD2 PHE A 119      34.951  -0.742  52.965  1.00 17.52           C
ATOM    946  CE1 PHE A 119      36.896   0.807  51.734  1.00 20.69           C
ATOM    947  CE2 PHE A 119      34.867  -0.486  51.603  1.00 20.08           C
ATOM    948  CZ  PHE A 119      35.839   0.287  50.983  1.00 19.72           C
ATOM    949  N   ASN A 120      36.003  -3.746  55.411  1.00 12.10           N
ATOM    950  CA  ASN A 120      35.715  -5.038  54.812  1.00 12.61           C
ATOM    951  C   ASN A 120      34.207  -5.277  54.835  1.00 12.24           C
ATOM    952  O   ASN A 120      33.650  -5.805  55.807  1.00 21.80           O
ATOM    953  CB  ASN A 120      36.461  -6.159  55.545  1.00 23.12           C
ATOM    954  CG  ASN A 120      36.424  -7.478  54.787  1.00 26.40           C
ATOM    955  OD1 ASN A 120      35.439  -7.811  54.118  1.00 27.10           O
ATOM    956  ND2 ASN A 120      37.498  -8.239  54.896  1.00 26.57           N
ATOM    957  N   PRO A 121      33.527  -4.882  53.751  1.00 28.58           N
ATOM    958  CA  PRO A 121      32.082  -5.045  53.635  1.00 29.70           C
ATOM    959  C   PRO A 121      31.657  -6.497  53.825  1.00 32.57           C
ATOM    960  O   PRO A 121      30.681  -6.776  54.529  1.00 22.01           O
ATOM    961  CB  PRO A 121      31.805  -4.572  52.209  1.00 18.37           C
ATOM    962  CG  PRO A 121      32.861  -3.546  51.989  1.00 17.30           C
ATOM    963  CD  PRO A 121      34.072  -4.232  52.548  1.00 17.14           C
ATOM    964  N   GLY A 122      32.432  -7.414  53.249  1.00 43.65           N
ATOM    965  CA  GLY A 122      32.122  -8.830  53.333  1.00 47.82           C
ATOM    966  C   GLY A 122      31.971  -9.402  54.729  1.00 48.13           C
ATOM    967  O   GLY A 122      31.065 -10.199  54.975  1.00 23.44           O
ATOM    968  N   SER A 123      32.881  -9.028  55.623  1.00 37.42           N
ATOM    969  CA  SER A 123      32.881  -9.491  57.017  1.00 37.03           C
ATOM    970  C   SER A 123      32.255  -8.470  57.958  1.00 37.25           C
ATOM    971  O   SER A 123      32.252  -8.665  59.176  1.00 40.27           O
ATOM    972  CB  SER A 123      34.314  -9.761  57.463  1.00 40.73           C
ATOM    973  OG  SER A 123      35.123  -8.613  57.256  1.00 43.39           O
ATOM    974  N   ARG A 124      31.736  -7.390  57.374  1.00 22.62           N
ATOM    975  CA  ARG A 124      31.107  -6.293  58.105  1.00 20.68           C
ATOM    976  C   ARG A 124      32.028  -5.635  59.122  1.00 19.20           C
ATOM    977  O   ARG A 124      31.602  -5.222  60.197  1.00 15.43           O
ATOM    978  CB  ARG A 124      29.790  -6.736  58.756  1.00 17.55           C
ATOM    979  CG  ARG A 124      28.615  -6.654  57.830  1.00 19.77           C
ATOM    980  CD  ARG A 124      28.103  -8.021  57.501  1.00 22.18           C
ATOM    981  NE  ARG A 124      27.098  -8.010  56.429  1.00 23.75           N
ATOM    982  CZ  ARG A 124      27.383  -8.196  55.147  1.00 23.83           C
ATOM    983  NH1 ARG A 124      28.640  -8.378  54.765  1.00 23.86           N
ATOM    984  NH2 ARG A 124      26.410  -8.360  54.264  1.00 26.32           N
ATOM    985  N   ASP A 125      33.309  -5.556  58.779  1.00 18.58           N
ATOM    986  CA  ASP A 125      34.288  -4.922  59.649  1.00 18.99           C
ATOM    987  C   ASP A 125      34.645  -3.524  59.177  1.00 17.74           C
ATOM    988  O   ASP A 125      35.252  -3.352  58.122  1.00 71.03           O
ATOM    989  CB  ASP A 125      35.567  -5.752  59.775  1.00 80.37           C
ATOM    990  CG  ASP A 125      35.437  -6.887  60.781  1.00 86.21           C
ATOM    991  OD1 ASP A 125      34.892  -6.654  61.887  1.00 90.02           O
ATOM    992  OD2 ASP A 125      35.892  -8.010  60.471  1.00 88.08           O
ATOM    993  N   PHE A 126      34.210  -2.539  59.951  1.00 32.19           N
ATOM    994  CA  PHE A 126      34.502  -1.136  59.688  1.00 32.11           C
ATOM    995  C   PHE A 126      35.283  -0.742  60.922  1.00 32.84           C
ATOM    996  O   PHE A 126      34.747  -0.150  61.862  1.00 15.46           O
ATOM    997  CB  PHE A 126      33.219  -0.316  59.537  1.00 12.26           C
ATOM    998  CG  PHE A 126      32.453  -0.667  58.314  1.00 11.79           C
ATOM    999  CD1 PHE A 126      31.587  -1.759  58.308  1.00 12.69           C
ATOM   1000  CD2 PHE A 126      32.660   0.038  57.143  1.00 12.25           C
ATOM   1001  CE1 PHE A 126      30.950  -2.152  57.146  1.00 13.91           C
ATOM   1002  CE2 PHE A 126      32.030  -0.343  55.970  1.00 10.90           C
ATOM   1003  CZ  PHE A 126      31.172  -1.441  55.970  1.00 12.57           C
ATOM   1004  N   PRO A 127      36.558  -1.147  60.957  1.00  7.70           N
ATOM   1005  CA  PRO A 127      37.477  -0.878  62.062  1.00  8.53           C
ATOM   1006  C   PRO A 127      37.772   0.569  62.399  1.00  8.08           C
ATOM   1007  O   PRO A 127      38.285   0.838  63.487  1.00 30.98           O
ATOM   1008  CB  PRO A 127      38.743  -1.643  61.655  1.00 31.49           C
ATOM   1009  CG  PRO A 127      38.701  -1.633  60.173  1.00 31.94           C
ATOM   1010  CD  PRO A 127      37.239  -1.915  59.898  1.00 31.58           C
ATOM   1011  N   ALA A 128      37.412   1.497  61.515  1.00 19.07           N
ATOM   1012  CA  ALA A 128      37.679   2.909  61.783  1.00 19.09           C
ATOM   1013  C   ALA A 128      36.724   3.507  62.821  1.00 17.32           C
ATOM   1014  O   ALA A 128      37.120   4.398  63.598  1.00 25.01           O
ATOM   1015  CB  ALA A 128      37.636   3.710  60.487  1.00 25.68           C
ATOM   1016  N   VAL A 129      35.512   2.942  62.902  1.00 30.87           N
ATOM   1017  CA  VAL A 129      34.488   3.432  63.817  1.00 31.53           C
ATOM   1018  C   VAL A 129      34.729   3.123  65.308  1.00 33.03           C
ATOM   1019  O   VAL A 129      35.064   4.033  66.071  1.00 12.29           O
ATOM   1020  CB  VAL A 129      33.072   3.007  63.362  1.00  8.29           C
ATOM   1021  CG1 VAL A 129      32.015   3.455  64.380  1.00  5.98           C
ATOM   1022  CG2 VAL A 129      32.783   3.580  61.970  1.00  5.28           C
ATOM   1023  N   PRO A 130      34.758   1.828  65.714  1.00 16.39           N
ATOM   1024  CA  PRO A 130      34.549   0.607  64.921  1.00 15.63           C
ATOM   1025  C   PRO A 130      33.198  -0.049  64.999  1.00 15.92           C
ATOM   1026  O   PRO A 130      32.498   0.040  65.990  1.00  6.46           O
ATOM   1027  CB  PRO A 130      35.607  -0.327  65.503  1.00  5.81           C
ATOM   1028  CG  PRO A 130      35.576   0.014  66.973  1.00  7.87           C
ATOM   1029  CD  PRO A 130      35.222   1.503  67.078  1.00  6.41           C
ATOM   1030  N   TYR A 131      32.828  -0.686  63.904  1.00 12.68           N
ATOM   1031  CA  TYR A 131      31.589  -1.429  63.812  1.00 14.03           C
ATOM   1032  C   TYR A 131      32.029  -2.848  63.407  1.00 14.43           C
ATOM   1033  O   TYR A 131      33.102  -3.031  62.818  1.00 14.67           O
ATOM   1034  CB  TYR A 131      30.657  -0.861  62.728  1.00 19.96           C
ATOM   1035  CG  TYR A 131      29.861   0.389  63.071  1.00 20.99           C
ATOM   1036  CD1 TYR A 131      29.359   0.620  64.350  1.00 19.85           C
ATOM   1037  CD2 TYR A 131      29.581   1.327  62.084  1.00 20.39           C
ATOM   1038  CE1 TYR A 131      28.600   1.758  64.625  1.00 19.90           C
ATOM   1039  CE2 TYR A 131      28.828   2.456  62.350  1.00 20.38           C
ATOM   1040  CZ  TYR A 131      28.341   2.664  63.617  1.00 19.91           C
ATOM   1041  OH  TYR A 131      27.573   3.777  63.865  1.00 14.40           O
ATOM   1042  N   SER A 132      31.233  -3.845  63.766  1.00  8.71           N
ATOM   1043  CA  SER A 132      31.522  -5.225  63.403  1.00  9.89           C
ATOM   1044  C   SER A 132      30.208  -5.850  62.935  1.00 11.81           C
ATOM   1045  O   SER A 132      29.177  -5.167  62.858  1.00 57.76           O
ATOM   1046  CB  SER A 132      32.085  -5.998  64.597  1.00 55.74           C
ATOM   1047  OG  SER A 132      31.096  -6.190  65.594  1.00 56.61           O
ATOM   1048  N   GLY A 133      30.257  -7.142  62.619  1.00 16.16           N
ATOM   1049  CA  GLY A 133      29.081  -7.848  62.140  1.00 16.51           C
ATOM   1050  C   GLY A 133      27.902  -7.767  63.080  1.00 17.46           C
ATOM   1051  O   GLY A 133      26.746  -7.813  62.655  1.00 40.88           O
ATOM   1052  N   TRP A 134      28.211  -7.637  64.361  1.00 47.01           N
ATOM   1053  CA  TRP A 134      27.224  -7.543  65.425  1.00 50.19           C
ATOM   1054  C   TRP A 134      26.434  -6.229  65.434  1.00 48.85           C
ATOM   1055  O   TRP A 134      25.460  -6.114  66.178  1.00  0.00           O
ATOM   1056  CB  TRP A 134      27.944  -7.652  66.756  1.00  0.00           C
ATOM   1057  CG  TRP A 134      27.948  -8.974  67.427  1.00  0.00           C
ATOM   1058  CD1 TRP A 134      27.734 -10.224  66.878  1.00  0.00           C
ATOM   1059  CD2 TRP A 134      28.148  -9.177  68.832  1.00 93.16           C
ATOM   1060  NE1 TRP A 134      27.786 -11.194  67.877  1.00 93.16           N
ATOM   1061  CE2 TRP A 134      28.037 -10.581  69.083  1.00 93.16           C
ATOM   1062  CE3 TRP A 134      28.402  -8.309  69.916  1.00 93.16           C
ATOM   1063  CZ2 TRP A 134      28.170 -11.133  70.380  1.00 93.16           C
ATOM   1064  CZ3 TRP A 134      28.536  -8.859  71.218  1.00 93.16           C
ATOM   1065  CH2 TRP A 134      28.418 -10.258  71.429  1.00 93.16           C
ATOM   1066  N   ASP A 135      26.848  -5.249  64.630  1.00  2.00           N
ATOM   1067  CA  ASP A 135      26.178  -3.950  64.599  1.00  2.00           C
ATOM   1068  C   ASP A 135      25.245  -3.720  63.400  1.00  2.00           C
ATOM   1069  O   ASP A 135      24.706  -2.628  63.239  1.00 38.17           O
ATOM   1070  CB  ASP A 135      27.217  -2.829  64.684  1.00 37.87           C
ATOM   1071  CG  ASP A 135      28.044  -2.885  65.976  1.00 36.20           C
ATOM   1072  OD1 ASP A 135      27.438  -3.050  67.054  1.00 39.23           O
ATOM   1073  OD2 ASP A 135      29.292  -2.759  65.927  1.00 34.11           O
ATOM   1074  N   PHE A 136      25.029  -4.747  62.587  1.00  6.67           N
ATOM   1075  CA  PHE A 136      24.174  -4.618  61.412  1.00  6.38           C
ATOM   1076  C   PHE A 136      22.835  -5.371  61.547  1.00  7.93           C
ATOM   1077  O   PHE A 136      22.644  -6.144  62.490  1.00 20.39           O
ATOM   1078  CB  PHE A 136      24.972  -5.025  60.163  1.00 21.04           C
ATOM   1079  CG  PHE A 136      26.142  -4.118  59.894  1.00 19.80           C
ATOM   1080  CD1 PHE A 136      25.968  -2.932  59.182  1.00 19.41           C
ATOM   1081  CD2 PHE A 136      27.388  -4.389  60.442  1.00 19.93           C
ATOM   1082  CE1 PHE A 136      27.015  -2.028  59.033  1.00 16.02           C
ATOM   1083  CE2 PHE A 136      28.441  -3.492  60.301  1.00 18.12           C
ATOM   1084  CZ  PHE A 136      28.255  -2.306  59.594  1.00 19.20           C
ATOM   1085  N   ASN A 137      21.890  -5.099  60.647  1.00 10.72           N
ATOM   1086  CA  ASN A 137      20.578  -5.730  60.704  1.00 10.28           C
ATOM   1087  C   ASN A 137      20.424  -7.030  59.944  1.00 11.45           C
ATOM   1088  O   ASN A 137      19.297  -7.445  59.666  1.00 14.57           O
ATOM   1089  CB  ASN A 137      19.524  -4.749  60.229  1.00 12.65           C
ATOM   1090  CG  ASN A 137      19.115  -3.796  61.304  1.00 13.08           C
ATOM   1091  OD1 ASN A 137      19.325  -4.058  62.492  1.00 15.12           O
ATOM   1092  ND2 ASN A 137      18.475  -2.700  60.909  1.00  8.99           N
ATOM   1093  N   ASP A 138      21.542  -7.673  59.618  1.00 21.84           N
ATOM   1094  CA  ASP A 138      21.532  -8.928  58.863  1.00 24.98           C
ATOM   1095  C   ASP A 138      20.598  -9.982  59.454  1.00 25.99           C
ATOM   1096  O   ASP A 138      19.810 -10.596  58.725  1.00 60.65           O
ATOM   1097  CB  ASP A 138      22.949  -9.500  58.728  1.00 60.26           C
ATOM   1098  CG  ASP A 138      23.877  -8.600  57.919  1.00 65.26           C
ATOM   1099  OD1 ASP A 138      23.498  -8.175  56.806  1.00 66.93           O
ATOM   1100  OD2 ASP A 138      24.992  -8.314  58.404  1.00 64.78           O
ATOM   1101  N   GLY A 139      20.665 -10.161  60.769  1.00 46.46           N
ATOM   1102  CA  GLY A 139      19.817 -11.139  61.431  1.00 48.77           C
ATOM   1103  C   GLY A 139      18.380 -10.684  61.609  1.00 51.09           C
ATOM   1104  O   GLY A 139      17.514 -11.491  61.954  1.00 77.35           O
ATOM   1105  N   LYS A 140      18.133  -9.394  61.390  1.00 12.77           N
ATOM   1106  CA  LYS A 140      16.801  -8.800  61.532  1.00 14.21           C
ATOM   1107  C   LYS A 140      15.995  -8.907  60.257  1.00 14.06           C
ATOM   1108  O   LYS A 140      14.819  -9.264  60.284  1.00 71.58           O
ATOM   1109  CB  LYS A 140      16.913  -7.318  61.877  1.00 72.89           C
ATOM   1110  CG  LYS A 140      16.590  -6.938  63.302  1.00 73.37           C
ATOM   1111  CD  LYS A 140      16.306  -5.440  63.359  1.00 73.67           C
ATOM   1112  CE  LYS A 140      16.257  -4.934  64.782  1.00 75.75           C
ATOM   1113  NZ  LYS A 140      15.111  -4.019  65.045  1.00 77.99           N
ATOM   1114  N   CYS A 141      16.623  -8.521  59.153  1.00 36.34           N
ATOM   1115  CA  CYS A 141      15.966  -8.548  57.861  1.00 36.64           C
ATOM   1116  C   CYS A 141      15.452  -9.946  57.572  1.00 38.59           C
ATOM   1117  O   CYS A 141      16.122 -10.940  57.867  1.00 44.69           O
ATOM   1118  CB  CYS A 141      16.916  -8.078  56.762  1.00 39.87           C
ATOM   1119  SG  CYS A 141      16.148  -8.045  55.115  1.00 33.27           S
ATOM   1120  N   LYS A 142      14.237 -10.011  57.045  1.00 54.26           N
ATOM   1121  CA  LYS A 142      13.618 -11.288  56.744  1.00 56.61           C
ATOM   1122  C   LYS A 142      13.253 -11.456  55.269  1.00 56.18           C
ATOM   1123  O   LYS A 142      12.350 -12.218  54.916  1.00 78.01           O
ATOM   1124  CB  LYS A 142      12.430 -11.511  57.687  1.00 81.24           C
ATOM   1125  CG  LYS A 142      12.887 -11.584  59.150  1.00 83.77           C
ATOM   1126  CD  LYS A 142      11.754 -11.563  60.168  1.00 86.72           C
ATOM   1127  CE  LYS A 142      10.963 -10.252  60.159  1.00 88.97           C
ATOM   1128  NZ  LYS A 142      11.801  -9.017  60.234  1.00 91.85           N
ATOM   1129  N   THR A 143      13.962 -10.724  54.411  1.00 29.12           N
ATOM   1130  CA  THR A 143      13.753 -10.825  52.967  1.00 27.65           C
ATOM   1131  C   THR A 143      14.732 -11.862  52.452  1.00 27.94           C
ATOM   1132  O   THR A 143      15.801 -12.072  53.043  1.00 57.10           O
ATOM   1133  CB  THR A 143      14.026  -9.508  52.185  1.00 54.84           C
ATOM   1134  OG1 THR A 143      15.369  -9.067  52.407  1.00 53.28           O
ATOM   1135  CG2 THR A 143      13.064  -8.441  52.596  1.00 54.72           C
ATOM   1136  N   GLY A 144      14.375 -12.490  51.341  1.00 49.53           N
ATOM   1137  CA  GLY A 144      15.247 -13.489  50.769  1.00 49.82           C
ATOM   1138  C   GLY A 144      16.589 -12.870  50.439  1.00 50.54           C
ATOM   1139  O   GLY A 144      17.624 -13.301  50.951  1.00 49.03           O
ATOM   1140  N   SER A 145      16.552 -11.791  49.667  1.00 58.70           N
ATOM   1141  CA  SER A 145      17.763 -11.097  49.232  1.00 57.16           C
ATOM   1142  C   SER A 145      18.505 -10.311  50.307  1.00 56.52           C
ATOM   1143  O   SER A 145      19.640  -9.887  50.075  1.00 34.39           O
ATOM   1144  CB  SER A 145      17.424 -10.143  48.091  1.00 29.87           C
ATOM   1145  OG  SER A 145      16.598  -9.094  48.569  1.00 27.83           O
ATOM   1146  N   GLY A 146      17.867 -10.101  51.453  1.00 38.21           N
ATOM   1147  CA  GLY A 146      18.480  -9.325  52.518  1.00 35.36           C
ATOM   1148  C   GLY A 146      18.295  -7.840  52.240  1.00 34.44           C
ATOM   1149  O   GLY A 146      18.696  -6.995  53.046  1.00 25.18           O
ATOM   1150  N   ASP A 147      17.685  -7.542  51.091  1.00 15.41           N
ATOM   1151  CA  ASP A 147      17.409  -6.177  50.631  1.00 16.10           C
ATOM   1152  C   ASP A 147      15.916  -5.890  50.702  1.00 16.41           C
ATOM   1153  O   ASP A 147      15.096  -6.801  50.775  1.00 34.17           O
ATOM   1154  CB  ASP A 147      17.805  -6.012  49.152  1.00 36.18           C
ATOM   1155  CG  ASP A 147      19.320  -5.913  48.915  1.00 39.46           C
ATOM   1156  OD1 ASP A 147      20.115  -6.155  49.844  1.00 37.62           O
ATOM   1157  OD2 ASP A 147      19.706  -5.590  47.766  1.00 43.63           O
ATOM   1158  N   ILE A 148      15.575  -4.610  50.618  1.00 17.42           N
ATOM   1159  CA  ILE A 148      14.191  -4.182  50.616  1.00 18.04           C
ATOM   1160  C   ILE A 148      13.601  -4.581  49.261  1.00 19.73           C
ATOM   1161  O   ILE A 148      14.107  -4.214  48.200  1.00 17.68           O
ATOM   1162  CB  ILE A 148      14.060  -2.648  50.800  1.00 13.78           C
ATOM   1163  CG1 ILE A 148      14.733  -2.220  52.105  1.00 13.22           C
ATOM   1164  CG2 ILE A 148      12.580  -2.255  50.843  1.00 13.50           C
ATOM   1165  CD1 ILE A 148      14.842  -0.730  52.299  1.00 10.12           C
ATOM   1166  N   GLU A 149      12.549  -5.375  49.331  1.00 10.73           N
ATOM   1167  CA  GLU A 149      11.845  -5.873  48.168  1.00 14.15           C
ATOM   1168  C   GLU A 149      10.416  -5.326  48.139  1.00 15.62           C
ATOM   1169  O   GLU A 149       9.853  -5.097  47.067  1.00 65.47           O
ATOM   1170  CB  GLU A 149      11.825  -7.413  48.209  1.00 64.15           C
ATOM   1171  CG  GLU A 149      13.211  -8.048  48.380  1.00 66.69           C
ATOM   1172  CD  GLU A 149      13.178  -9.563  48.546  1.00 68.59           C
ATOM   1173  OE1 GLU A 149      12.140 -10.100  48.985  1.00 70.39           O
ATOM   1174  OE2 GLU A 149      14.197 -10.218  48.257  1.00 67.61           O
ATOM   1175  N   ASN A 150       9.857  -5.070  49.317  1.00 43.96           N
ATOM   1176  CA  ASN A 150       8.492  -4.593  49.402  1.00 45.28           C
ATOM   1177  C   ASN A 150       8.331  -3.363  50.271  1.00 44.91           C
ATOM   1178  O   ASN A 150       8.456  -3.410  51.492  1.00 42.24           O
ATOM   1179  CB  ASN A 150       7.581  -5.724  49.889  1.00 46.77           C
ATOM   1180  CG  ASN A 150       6.100  -5.370  49.829  1.00 49.29           C
ATOM   1181  OD1 ASN A 150       5.343  -5.686  50.749  1.00 51.64           O
ATOM   1182  ND2 ASN A 150       5.676  -4.737  48.744  1.00 50.10           N
ATOM   1183  N   TYR A 151       8.024  -2.258  49.606  1.00 35.68           N
ATOM   1184  CA  TYR A 151       7.808  -0.987  50.269  1.00 36.94           C
ATOM   1185  C   TYR A 151       6.458  -0.899  50.969  1.00 37.32           C
ATOM   1186  O   TYR A 151       6.206   0.058  51.707  1.00 32.20           O
ATOM   1187  CB  TYR A 151       8.014   0.165  49.291  1.00 32.90           C
ATOM   1188  CG  TYR A 151       9.465   0.567  49.196  1.00 34.84           C
ATOM   1189  CD1 TYR A 151       9.981   1.568  50.015  1.00 35.36           C
ATOM   1190  CD2 TYR A 151      10.339  -0.087  48.331  1.00 35.32           C
ATOM   1191  CE1 TYR A 151      11.334   1.905  49.981  1.00 35.62           C
ATOM   1192  CE2 TYR A 151      11.699   0.246  48.289  1.00 35.80           C
ATOM   1193  CZ  TYR A 151      12.184   1.241  49.122  1.00 35.47           C
ATOM   1194  OH  TYR A 151      13.522   1.551  49.131  1.00 36.16           O
ATOM   1195  N   ASN A 152       5.587  -1.879  50.728  1.00 23.82           N
ATOM   1196  CA  ASN A 152       4.295  -1.903  51.406  1.00 24.08           C
ATOM   1197  C   ASN A 152       4.495  -2.540  52.788  1.00 22.03           C
ATOM   1198  O   ASN A 152       3.569  -2.581  53.604  1.00 54.75           O
ATOM   1199  CB  ASN A 152       3.232  -2.664  50.601  1.00 62.20           C
ATOM   1200  CG  ASN A 152       2.626  -1.827  49.479  1.00 66.24           C
ATOM   1201  OD1 ASN A 152       2.299  -2.347  48.411  1.00 69.86           O
ATOM   1202  ND2 ASN A 152       2.446  -0.526  49.721  1.00 67.38           N
ATOM   1203  N   ASP A 153       5.699  -3.056  53.030  1.00 42.82           N
ATOM   1204  CA  ASP A 153       6.043  -3.662  54.315  1.00 42.03           C
ATOM   1205  C   ASP A 153       6.988  -2.697  55.031  1.00 40.02           C
ATOM   1206  O   ASP A 153       8.149  -2.545  54.654  1.00 29.79           O
ATOM   1207  CB  ASP A 153       6.697  -5.048  54.128  1.00 34.55           C
ATOM   1208  CG  ASP A 153       7.178  -5.678  55.452  1.00 36.68           C
ATOM   1209  OD1 ASP A 153       6.776  -5.230  56.548  1.00 37.20           O
ATOM   1210  OD2 ASP A 153       7.979  -6.634  55.392  1.00 39.14           O
ATOM   1211  N   ALA A 154       6.456  -2.040  56.052  1.00 19.36           N
ATOM   1212  CA  ALA A 154       7.187  -1.054  56.848  1.00 18.68           C
ATOM   1213  C   ALA A 154       8.417  -1.569  57.584  1.00 18.12           C
ATOM   1214  O   ALA A 154       9.412  -0.863  57.700  1.00 38.96           O
ATOM   1215  CB  ALA A 154       6.237  -0.382  57.831  1.00 39.41           C
ATOM   1216  N   THR A 155       8.330  -2.776  58.125  1.00 40.63           N
ATOM   1217  CA  THR A 155       9.446  -3.376  58.854  1.00 38.30           C
ATOM   1218  C   THR A 155      10.615  -3.666  57.912  1.00 37.19           C
ATOM   1219  O   THR A 155      11.787  -3.532  58.280  1.00 13.49           O
ATOM   1220  CB  THR A 155       9.004  -4.683  59.513  1.00 14.47           C
ATOM   1221  OG1 THR A 155       7.945  -4.402  60.438  1.00 15.76           O
ATOM   1222  CG2 THR A 155      10.158  -5.345  60.240  1.00 16.26           C
ATOM   1223  N   GLN A 156      10.271  -4.098  56.702  1.00 16.38           N
ATOM   1224  CA  GLN A 156      11.241  -4.424  55.659  1.00 16.97           C
ATOM   1225  C   GLN A 156      11.986  -3.155  55.286  1.00 14.17           C
ATOM   1226  O   GLN A 156      13.212  -3.146  55.267  1.00 31.86           O
ATOM   1227  CB  GLN A 156      10.499  -4.964  54.439  1.00 36.66           C
ATOM   1228  CG  GLN A 156      11.350  -5.726  53.483  1.00 41.44           C
ATOM   1229  CD  GLN A 156      10.575  -6.305  52.311  1.00 43.16           C
ATOM   1230  OE1 GLN A 156      11.109  -6.422  51.228  1.00 44.94           O
ATOM   1231  NE2 GLN A 156       9.342  -6.743  52.538  1.00 44.14           N
ATOM   1232  N   VAL A 157      11.233  -2.082  55.038  1.00 35.44           N
ATOM   1233  CA  VAL A 157      11.798  -0.782  54.676  1.00 33.07           C
ATOM   1234  C   VAL A 157      12.841  -0.314  55.713  1.00 31.91           C
ATOM   1235  O   VAL A 157      13.862   0.262  55.347  1.00 24.92           O
ATOM   1236  CB  VAL A 157      10.665   0.283  54.502  1.00 25.42           C
ATOM   1237  CG1 VAL A 157      11.234   1.652  54.161  1.00 20.33           C
ATOM   1238  CG2 VAL A 157       9.691  -0.161  53.409  1.00 21.27           C
ATOM   1239  N   ARG A 158      12.615  -0.629  56.987  1.00 16.41           N
ATOM   1240  CA  ARG A 158      13.534  -0.249  58.063  1.00 16.37           C
ATOM   1241  C   ARG A 158      14.658  -1.210  58.449  1.00 16.88           C
ATOM   1242  O   ARG A 158      15.710  -0.752  58.888  1.00 10.16           O
ATOM   1243  CB  ARG A 158      12.766   0.069  59.342  1.00  8.12           C
ATOM   1244  CG  ARG A 158      12.239   1.456  59.432  1.00  9.38           C
ATOM   1245  CD  ARG A 158      11.006   1.618  58.614  1.00  8.02           C
ATOM   1246  NE  ARG A 158      10.374   2.885  58.936  1.00 12.32           N
ATOM   1247  CZ  ARG A 158       9.248   2.996  59.620  1.00 14.64           C
ATOM   1248  NH1 ARG A 158       8.618   1.910  60.047  1.00 15.10           N
ATOM   1249  NH2 ARG A 158       8.782   4.195  59.929  1.00 15.72           N
ATOM   1250  N   ASP A 159      14.431  -2.520  58.357  1.00  4.23           N
ATOM   1251  CA  ASP A 159      15.451  -3.495  58.757  1.00  5.71           C
ATOM   1252  C   ASP A 159      16.271  -4.148  57.660  1.00  6.22           C
ATOM   1253  O   ASP A 159      17.271  -4.813  57.940  1.00 19.45           O
ATOM   1254  CB  ASP A 159      14.823  -4.572  59.627  1.00 18.90           C
ATOM   1255  CG  ASP A 159      14.113  -3.995  60.821  1.00 20.87           C
ATOM   1256  OD1 ASP A 159      14.543  -2.920  61.302  1.00 17.02           O
ATOM   1257  OD2 ASP A 159      13.113  -4.597  61.263  1.00 22.51           O
ATOM   1258  N   CYS A 160      15.844  -3.979  56.419  1.00 35.79           N
ATOM   1259  CA  CYS A 160      16.561  -4.545  55.286  1.00 34.82           C
ATOM   1260  C   CYS A 160      17.402  -3.505  54.564  1.00 35.64           C
ATOM   1261  O   CYS A 160      17.214  -2.305  54.758  1.00 28.13           O
ATOM   1262  CB  CYS A 160      15.579  -5.213  54.349  1.00 28.58           C
ATOM   1263  SG  CYS A 160      14.775  -6.566  55.239  1.00 28.33           S
ATOM   1264  N   ARG A 161      18.327  -3.969  53.732  1.00 25.60           N
ATOM   1265  CA  ARG A 161      19.220  -3.074  53.005  1.00 24.10           C
ATOM   1266  C   ARG A 161      18.557  -2.297  51.889  1.00 23.00           C
ATOM   1267  O   ARG A 161      17.917  -2.868  51.005  1.00 29.12           O
ATOM   1268  CB  ARG A 161      20.354  -3.844  52.357  1.00 34.41           C
ATOM   1269  CG  ARG A 161      21.142  -4.747  53.234  1.00 36.12           C
ATOM   1270  CD  ARG A 161      22.160  -5.385  52.349  1.00 40.11           C
ATOM   1271  NE  ARG A 161      22.793  -6.518  52.975  1.00 43.84           N
ATOM   1272  CZ  ARG A 161      22.778  -7.741  52.477  1.00 43.96           C
ATOM   1273  NH1 ARG A 161      22.155  -8.029  51.331  1.00 45.20           N
ATOM   1274  NH2 ARG A 161      23.425  -8.675  53.126  1.00 44.70           N
ATOM   1275  N   LEU A 162      18.739  -0.988  51.921  1.00 25.72           N
ATOM   1276  CA  LEU A 162      18.220  -0.137  50.874  1.00 25.04           C
ATOM   1277  C   LEU A 162      19.219  -0.267  49.718  1.00 25.64           C
ATOM   1278  O   LEU A 162      20.382   0.127  49.865  1.00  9.25           O
ATOM   1279  CB  LEU A 162      18.149   1.320  51.372  1.00 12.96           C
ATOM   1280  CG  LEU A 162      18.020   2.500  50.397  1.00 13.20           C
ATOM   1281  CD1 LEU A 162      16.731   2.428  49.581  1.00 15.90           C
ATOM   1282  CD2 LEU A 162      18.074   3.792  51.188  1.00 10.59           C
ATOM   1283  N   THR A 163      18.823  -0.912  48.621  1.00 52.05           N
ATOM   1284  CA  THR A 163      19.727  -1.026  47.475  1.00 54.86           C
ATOM   1285  C   THR A 163      21.061  -1.695  47.865  1.00 54.19           C
ATOM   1286  O   THR A 163      22.135  -1.337  47.373  1.00 24.87           O
ATOM   1287  CB  THR A 163      19.939   0.396  46.836  1.00 30.00           C
ATOM   1288  OG1 THR A 163      18.672   0.885  46.373  1.00 33.89           O
ATOM   1289  CG2 THR A 163      20.875   0.361  45.670  1.00 34.71           C
ATOM   1290  N   GLY A 164      20.992  -2.633  48.808  1.00 13.26           N
ATOM   1291  CA  GLY A 164      22.191  -3.339  49.225  1.00 12.03           C
ATOM   1292  C   GLY A 164      23.165  -2.651  50.167  1.00 12.51           C
ATOM   1293  O   GLY A 164      24.250  -3.180  50.405  1.00 10.25           O
ATOM   1294  N   LEU A 165      22.800  -1.490  50.702  1.00  5.72           N
ATOM   1295  CA  LEU A 165      23.675  -0.778  51.639  1.00  5.35           C
ATOM   1296  C   LEU A 165      23.577  -1.449  53.010  1.00  3.23           C
ATOM   1297  O   LEU A 165      22.471  -1.703  53.493  1.00 11.58           O
ATOM   1298  CB  LEU A 165      23.259   0.693  51.796  1.00 13.48           C
ATOM   1299  CG  LEU A 165      23.651   1.861  50.877  1.00 16.69           C
ATOM   1300  CD1 LEU A 165      24.931   1.543  50.142  1.00 13.84           C
ATOM   1301  CD2 LEU A 165      22.536   2.222  49.905  1.00 14.11           C
ATOM   1302  N   LEU A 166      24.717  -1.695  53.644  1.00  2.30           N
ATOM   1303  CA  LEU A 166      24.769  -2.327  54.971  1.00  3.08           C
ATOM   1304  C   LEU A 166      23.980  -1.527  56.013  1.00  4.65           C
ATOM   1305  O   LEU A 166      24.407  -0.466  56.478  1.00  7.38           O
ATOM   1306  CB  LEU A 166      26.219  -2.524  55.427  1.00  6.45           C
ATOM   1307  CG  LEU A 166      27.131  -3.493  54.645  1.00  7.48           C
ATOM   1308  CD1 LEU A 166      28.531  -3.518  55.242  1.00  8.57           C
ATOM   1309  CD2 LEU A 166      26.542  -4.891  54.644  1.00  8.52           C
ATOM   1310  N   ASP A 167      22.812  -2.056  56.361  1.00 21.10           N
ATOM   1311  CA  ASP A 167      21.900  -1.431  57.312  1.00 20.38           C
ATOM   1312  C   ASP A 167      22.349  -1.538  58.775  1.00 20.20           C
ATOM   1313  O   ASP A 167      22.530  -2.632  59.291  1.00 31.31           O
ATOM   1314  CB  ASP A 167      20.518  -2.048  57.138  1.00 28.13           C
ATOM   1315  CG  ASP A 167      19.422  -1.086  57.466  1.00 30.59           C
ATOM   1316  OD1 ASP A 167      19.385  -0.024  56.814  1.00 27.03           O
ATOM   1317  OD2 ASP A 167      18.621  -1.379  58.373  1.00 26.30           O
ATOM   1318  N   LEU A 168      22.504  -0.399  59.439  1.00 31.66           N
ATOM   1319  CA  LEU A 168      22.929  -0.374  60.847  1.00 30.39           C
ATOM   1320  C   LEU A 168      21.824  -0.751  61.850  1.00 30.00           C
ATOM   1321  O   LEU A 168      20.650  -0.457  61.635  1.00 10.24           O
ATOM   1322  CB  LEU A 168      23.527   1.003  61.202  1.00 12.42           C
ATOM   1323  CG  LEU A 168      24.915   1.329  60.617  1.00 15.69           C
ATOM   1324  CD1 LEU A 168      25.237   2.785  60.772  1.00 17.02           C
ATOM   1325  CD2 LEU A 168      25.985   0.485  61.290  1.00 13.27           C
ATOM   1326  N   ALA A 169      22.199  -1.413  62.938  1.00 18.89           N
ATOM   1327  CA  ALA A 169      21.225  -1.807  63.951  1.00 20.30           C
ATOM   1328  C   ALA A 169      21.048  -0.636  64.898  1.00 21.26           C
ATOM   1329  O   ALA A 169      21.585  -0.637  65.993  1.00  2.00           O
ATOM   1330  CB  ALA A 169      21.705  -3.047  64.689  1.00  2.00           C
ATOM   1331  N   LEU A 170      20.247   0.337  64.483  1.00  2.06           N
ATOM   1332  CA  LEU A 170      20.041   1.547  65.267  1.00  2.36           C
ATOM   1333  C   LEU A 170      19.317   1.389  66.599  1.00  4.96           C
ATOM   1334  O   LEU A 170      19.088   2.380  67.292  1.00  5.54           O
ATOM   1335  CB  LEU A 170      19.333   2.615  64.432  1.00  7.08           C
ATOM   1336  CG  LEU A 170      19.958   2.965  63.089  1.00  6.79           C
ATOM   1337  CD1 LEU A 170      19.186   4.087  62.444  1.00  7.50           C
ATOM   1338  CD2 LEU A 170      21.397   3.354  63.288  1.00  7.09           C
ATOM   1339  N   GLU A 171      18.888   0.180  66.942  1.00 23.39           N
ATOM   1340  CA  GLU A 171      18.197   0.004  68.219  1.00 24.86           C
ATOM   1341  C   GLU A 171      19.210  -0.246  69.330  1.00 24.93           C
ATOM   1342  O   GLU A 171      18.918  -0.045  70.507  1.00 69.04           O
ATOM   1343  CB  GLU A 171      17.102  -1.087  68.141  1.00 71.95           C
ATOM   1344  CG  GLU A 171      17.557  -2.550  68.037  1.00 77.41           C
ATOM   1345  CD  GLU A 171      18.209  -2.904  66.699  1.00 82.91           C
ATOM   1346  OE1 GLU A 171      17.971  -2.198  65.684  1.00 83.10           O
ATOM   1347  OE2 GLU A 171      18.941  -3.919  66.670  1.00 85.08           O
ATOM   1348  N   LYS A 172      20.431  -0.585  68.919  1.00 16.77           N
ATOM   1349  CA  LYS A 172      21.549  -0.858  69.823  1.00 14.91           C
ATOM   1350  C   LYS A 172      22.110   0.427  70.365  1.00 14.90           C
ATOM   1351  O   LYS A 172      22.394   1.355  69.603  1.00 21.22           O
ATOM   1352  CB  LYS A 172      22.676  -1.598  69.098  1.00 26.26           C
ATOM   1353  CG  LYS A 172      22.345  -3.027  68.738  1.00 27.61           C
ATOM   1354  CD  LYS A 172      23.528  -3.745  68.120  1.00 31.54           C
ATOM   1355  CE  LYS A 172      24.587  -4.106  69.155  1.00 34.99           C
ATOM   1356  NZ  LYS A 172      25.783  -4.777  68.546  1.00 35.68           N
ATOM   1357  N   ASP A 173      22.315   0.471  71.677  1.00 17.16           N
ATOM   1358  CA  ASP A 173      22.854   1.672  72.272  1.00 17.63           C
ATOM   1359  C   ASP A 173      24.273   1.995  71.840  1.00 15.62           C
ATOM   1360  O   ASP A 173      24.641   3.166  71.781  1.00 23.29           O
ATOM   1361  CB  ASP A 173      22.761   1.660  73.787  1.00 29.84           C
ATOM   1362  CG  ASP A 173      23.116   2.997  74.365  1.00 35.68           C
ATOM   1363  OD1 ASP A 173      22.333   3.949  74.152  1.00 38.05           O
ATOM   1364  OD2 ASP A 173      24.206   3.107  74.969  1.00 39.12           O
ATOM   1365  N   TYR A 174      25.063   0.976  71.529  1.00 13.83           N
ATOM   1366  CA  TYR A 174      26.437   1.208  71.076  1.00 15.38           C
ATOM   1367  C   TYR A 174      26.438   1.937  69.739  1.00 13.71           C
ATOM   1368  O   TYR A 174      27.213   2.882  69.538  1.00 19.87           O
ATOM   1369  CB  TYR A 174      27.211  -0.097  70.902  1.00 24.78           C
ATOM   1370  CG  TYR A 174      28.575   0.095  70.261  1.00 26.44           C
ATOM   1371  CD1 TYR A 174      29.651   0.575  71.008  1.00 25.59           C
ATOM   1372  CD2 TYR A 174      28.786  -0.194  68.906  1.00 28.50           C
ATOM   1373  CE1 TYR A 174      30.906   0.768  70.428  1.00 28.73           C
ATOM   1374  CE2 TYR A 174      30.039  -0.005  68.310  1.00 26.94           C
ATOM   1375  CZ  TYR A 174      31.098   0.473  69.083  1.00 29.85           C
ATOM   1376  OH  TYR A 174      32.353   0.648  68.536  1.00 30.16           O
ATOM   1377  N   VAL A 175      25.591   1.478  68.823  1.00 33.01           N
ATOM   1378  CA  VAL A 175      25.511   2.095  67.512  1.00 33.13           C
ATOM   1379  C   VAL A 175      24.980   3.509  67.649  1.00 34.22           C
ATOM   1380  O   VAL A 175      25.538   4.434  67.053  1.00  2.79           O
ATOM   1381  CB  VAL A 175      24.636   1.279  66.567  1.00  3.26           C
ATOM   1382  CG1 VAL A 175      24.342   2.073  65.285  1.00  2.00           C
ATOM   1383  CG2 VAL A 175      25.334  -0.051  66.249  1.00  2.00           C
ATOM   1384  N   ARG A 176      23.917   3.669  68.436  1.00  2.14           N
ATOM   1385  CA  ARG A 176      23.322   4.984  68.676  1.00  2.75           C
ATOM   1386  C   ARG A 176      24.381   5.935  69.228  1.00  4.23           C
ATOM   1387  O   ARG A 176      24.472   7.090  68.815  1.00 19.76           O
ATOM   1388  CB  ARG A 176      22.152   4.864  69.653  1.00 16.65           C
ATOM   1389  CG  ARG A 176      20.990   4.060  69.126  1.00 15.27           C
ATOM   1390  CD  ARG A 176      20.094   3.623  70.250  1.00 16.14           C
ATOM   1391  NE  ARG A 176      18.760   3.250  69.786  1.00 18.13           N
ATOM   1392  CZ  ARG A 176      17.749   2.975  70.599  1.00 19.37           C
ATOM   1393  NH1 ARG A 176      17.925   3.024  71.914  1.00 19.64           N
ATOM   1394  NH2 ARG A 176      16.546   2.711  70.113  1.00 18.06           N
ATOM   1395  N   SER A 177      25.214   5.414  70.113  1.00 14.99           N
ATOM   1396  CA  SER A 177      26.264   6.204  70.728  1.00 14.69           C
ATOM   1397  C   SER A 177      27.352   6.656  69.768  1.00 12.51           C
ATOM   1398  O   SER A 177      27.828   7.789  69.869  1.00 22.18           O
ATOM   1399  CB  SER A 177      26.871   5.446  71.902  1.00 29.82           C
ATOM   1400  OG  SER A 177      25.888   5.262  72.903  1.00 32.61           O
ATOM   1401  N   LYS A 178      27.717   5.789  68.827  1.00 16.18           N
ATOM   1402  CA  LYS A 178      28.761   6.099  67.852  1.00 16.57           C
ATOM   1403  C   LYS A 178      28.296   7.199  66.910  1.00 14.90           C
ATOM   1404  O   LYS A 178      29.073   8.076  66.515  1.00  7.93           O
ATOM   1405  CB  LYS A 178      29.110   4.856  67.048  1.00 11.49           C
ATOM   1406  CG  LYS A 178      29.720   3.722  67.852  1.00 13.74           C
ATOM   1407  CD  LYS A 178      31.228   3.710  67.713  1.00 19.53           C
ATOM   1408  CE  LYS A 178      31.915   4.504  68.805  1.00 19.74           C
ATOM   1409  NZ  LYS A 178      33.347   4.768  68.457  1.00 22.57           N
ATOM   1410  N   ILE A 179      27.029   7.124  66.528  1.00  2.00           N
ATOM   1411  CA  ILE A 179      26.441   8.108  65.653  1.00  2.00           C
ATOM   1412  C   ILE A 179      26.335   9.420  66.405  1.00  2.00           C
ATOM   1413  O   ILE A 179      26.729  10.451  65.881  1.00  4.37           O
ATOM   1414  CB  ILE A 179      25.060   7.635  65.163  1.00  6.35           C
ATOM   1415  CG1 ILE A 179      25.236   6.406  64.259  1.00  7.48           C
ATOM   1416  CG2 ILE A 179      24.309   8.789  64.460  1.00  7.39           C
ATOM   1417  CD1 ILE A 179      23.976   5.618  64.021  1.00  7.26           C
ATOM   1418  N   ALA A 180      25.850   9.371  67.642  1.00  5.35           N
ATOM   1419  CA  ALA A 180      25.707  10.569  68.459  1.00  6.13           C
ATOM   1420  C   ALA A 180      27.057  11.219  68.711  1.00  4.98           C
ATOM   1421  O   ALA A 180      27.143  12.438  68.827  1.00 50.32           O
ATOM   1422  CB  ALA A 180      25.017  10.235  69.770  1.00 48.08           C
ATOM   1423  N   GLU A 181      28.096  10.399  68.803  1.00  4.45           N
ATOM   1424  CA  GLU A 181      29.460  10.889  69.010  1.00  4.45           C
ATOM   1425  C   GLU A 181      29.909  11.743  67.810  1.00  4.45           C
ATOM   1426  O   GLU A 181      30.491  12.823  67.970  1.00 26.91           O
ATOM   1427  CB  GLU A 181      30.410   9.704  69.181  1.00 32.63           C
ATOM   1428  CG  GLU A 181      31.873  10.068  69.166  1.00 38.09           C
ATOM   1429  CD  GLU A 181      32.758   8.926  69.600  1.00 41.10           C
ATOM   1430  OE1 GLU A 181      32.502   7.774  69.194  1.00 42.22           O
ATOM   1431  OE2 GLU A 181      33.714   9.183  70.361  1.00 43.34           O
ATOM   1432  N   TYR A 182      29.649  11.216  66.611  1.00  6.71           N
ATOM   1433  CA  TYR A 182      29.980  11.868  65.350  1.00  7.25           C
ATOM   1434  C   TYR A 182      29.223  13.187  65.293  1.00  6.13           C
ATOM   1435  O   TYR A 182      29.830  14.251  65.153  1.00  9.42           O
ATOM   1436  CB  TYR A 182      29.581  10.931  64.196  1.00  9.46           C
ATOM   1437  CG  TYR A 182      29.441  11.568  62.833  1.00 10.49           C
ATOM   1438  CD1 TYR A 182      30.485  12.294  62.270  1.00 10.22           C
ATOM   1439  CD2 TYR A 182      28.263  11.438  62.103  1.00  8.87           C
ATOM   1440  CE1 TYR A 182      30.369  12.876  61.022  1.00 10.75           C
ATOM   1441  CE2 TYR A 182      28.136  12.024  60.842  1.00 11.08           C
ATOM   1442  CZ  TYR A 182      29.206  12.739  60.313  1.00  9.69           C
ATOM   1443  OH  TYR A 182      29.151  13.322  59.072  1.00 11.75           O
ATOM   1444  N   MET A 183      27.906  13.110  65.484  1.00  2.00           N
ATOM   1445  CA  MET A 183      27.044  14.285  65.452  1.00  2.00           C
ATOM   1446  C   MET A 183      27.433  15.342  66.474  1.00  2.00           C
ATOM   1447  O   MET A 183      27.430  16.511  66.155  1.00  2.00           O
ATOM   1448  CB  MET A 183      25.581  13.875  65.594  1.00  2.00           C
ATOM   1449  CG  MET A 183      25.102  13.021  64.439  1.00  2.00           C
ATOM   1450  SD  MET A 183      23.404  12.570  64.544  1.00  3.96           S
ATOM   1451  CE  MET A 183      22.625  13.993  63.842  1.00  4.93           C
ATOM   1452  N   ASN A 184      27.821  14.925  67.675  1.00 14.38           N
ATOM   1453  CA  ASN A 184      28.231  15.868  68.716  1.00 13.42           C
ATOM   1454  C   ASN A 184      29.555  16.573  68.387  1.00 14.38           C
ATOM   1455  O   ASN A 184      29.789  17.708  68.820  1.00 22.29           O
ATOM   1456  CB  ASN A 184      28.305  15.180  70.087  1.00 20.53           C
ATOM   1457  CG  ASN A 184      26.937  15.009  70.726  1.00 22.86           C
ATOM   1458  OD1 ASN A 184      26.010  15.770  70.456  1.00 25.14           O
ATOM   1459  ND2 ASN A 184      26.800  14.004  71.569  1.00 28.18           N
ATOM   1460  N   HIS A 185      30.408  15.895  67.623  1.00  9.42           N
ATOM   1461  CA  HIS A 185      31.693  16.437  67.191  1.00 12.48           C
ATOM   1462  C   HIS A 185      31.363  17.595  66.257  1.00 11.07           C
ATOM   1463  O   HIS A 185      31.976  18.656  66.321  1.00  2.00           O
ATOM   1464  CB  HIS A 185      32.460  15.351  66.420  1.00  2.00           C
ATOM   1465  CG  HIS A 185      33.814  15.765  65.909  1.00  4.50           C
ATOM   1466  ND1 HIS A 185      34.512  14.998  65.004  1.00  6.80           N
ATOM   1467  CD2 HIS A 185      34.616  16.815  66.209  1.00  5.27           C
ATOM   1468  CE1 HIS A 185      35.689  15.553  64.771  1.00  5.94           C
ATOM   1469  NE2 HIS A 185      35.776  16.656  65.489  1.00  7.11           N
ATOM   1470  N   LEU A 186      30.375  17.369  65.396  1.00  2.08           N
ATOM   1471  CA  LEU A 186      29.929  18.371  64.435  1.00  2.00           C
ATOM   1472  C   LEU A 186      29.225  19.524  65.132  1.00  2.00           C
ATOM   1473  O   LEU A 186      29.448  20.676  64.781  1.00  2.00           O
ATOM   1474  CB  LEU A 186      29.007  17.739  63.398  1.00  2.32           C
ATOM   1475  CG  LEU A 186      29.665  16.658  62.532  1.00  5.85           C
ATOM   1476  CD1 LEU A 186      28.616  15.945  61.691  1.00  6.53           C
ATOM   1477  CD2 LEU A 186      30.749  17.274  61.655  1.00  2.95           C
ATOM   1478  N   ILE A 187      28.380  19.221  66.109  1.00 25.21           N
ATOM   1479  CA  ILE A 187      27.667  20.260  66.843  1.00 25.45           C
ATOM   1480  C   ILE A 187      28.669  21.222  67.508  1.00 24.57           C
ATOM   1481  O   ILE A 187      28.581  22.448  67.341  1.00  2.00           O
ATOM   1482  CB  ILE A 187      26.674  19.628  67.900  1.00  2.00           C
ATOM   1483  CG1 ILE A 187      25.501  18.956  67.180  1.00  2.27           C
ATOM   1484  CG2 ILE A 187      26.112  20.682  68.856  1.00  2.00           C
ATOM   1485  CD1 ILE A 187      24.601  18.143  68.089  1.00  4.47           C
ATOM   1486  N   ASP A 188      29.673  20.658  68.174  1.00 18.10           N
ATOM   1487  CA  ASP A 188      30.666  21.470  68.862  1.00 18.35           C
ATOM   1488  C   ASP A 188      31.514  22.325  67.938  1.00 20.20           C
ATOM   1489  O   ASP A 188      31.949  23.408  68.316  1.00 20.75           O
ATOM   1490  CB  ASP A 188      31.526  20.611  69.781  1.00 21.94           C
ATOM   1491  CG  ASP A 188      30.713  19.953  70.886  1.00 21.06           C
ATOM   1492  OD1 ASP A 188      29.557  20.382  71.143  1.00 23.74           O
ATOM   1493  OD2 ASP A 188      31.230  18.999  71.494  1.00 22.99           O
ATOM   1494  N   ILE A 189      31.738  21.849  66.720  1.00  6.12           N
ATOM   1495  CA  ILE A 189      32.511  22.612  65.743  1.00  6.53           C
ATOM   1496  C   ILE A 189      31.671  23.833  65.389  1.00  3.86           C
ATOM   1497  O   ILE A 189      32.196  24.880  65.031  1.00  4.30           O
ATOM   1498  CB  ILE A 189      32.833  21.737  64.481  1.00  5.80           C
ATOM   1499  CG1 ILE A 189      33.937  20.720  64.813  1.00  8.70           C
ATOM   1500  CG2 ILE A 189      33.206  22.605  63.258  1.00  8.14           C
ATOM   1501  CD1 ILE A 189      34.143  19.643  63.756  1.00  7.86           C
ATOM   1502  N   GLY A 190      30.351  23.683  65.491  1.00  5.53           N
ATOM   1503  CA  GLY A 190      29.469  24.793  65.209  1.00  5.51           C
ATOM   1504  C   GLY A 190      28.314  24.609  64.234  1.00  5.08           C
ATOM   1505  O   GLY A 190      27.691  25.603  63.859  1.00 12.09           O
ATOM   1506  N   VAL A 191      27.998  23.382  63.832  1.00  2.00           N
ATOM   1507  CA  VAL A 191      26.899  23.199  62.900  1.00  2.00           C
ATOM   1508  C   VAL A 191      25.564  23.476  63.581  1.00  2.00           C
ATOM   1509  O   VAL A 191      25.402  23.261  64.792  1.00 13.68           O
ATOM   1510  CB  VAL A 191      26.934  21.827  62.204  1.00 10.48           C
ATOM   1511  CG1 VAL A 191      28.378  21.488  61.785  1.00 11.30           C
ATOM   1512  CG2 VAL A 191      26.329  20.753  63.068  1.00 11.27           C
ATOM   1513  N   ALA A 192      24.635  24.026  62.802  1.00  5.78           N
ATOM   1514  CA  ALA A 192      23.323  24.411  63.304  1.00  2.07           C
ATOM   1515  C   ALA A 192      22.242  23.350  63.176  1.00  4.64           C
ATOM   1516  O   ALA A 192      21.161  23.497  63.747  1.00  9.29           O
ATOM   1517  CB  ALA A 192      22.881  25.690  62.619  1.00  7.51           C
ATOM   1518  N   GLY A 193      22.519  22.280  62.439  1.00  2.66           N
ATOM   1519  CA  GLY A 193      21.509  21.254  62.269  1.00  5.06           C
ATOM   1520  C   GLY A 193      21.867  20.172  61.270  1.00  5.28           C
ATOM   1521  O   GLY A 193      22.964  20.158  60.729  1.00 31.17           O
ATOM   1522  N   PHE A 194      20.916  19.292  60.987  1.00  2.00           N
ATOM   1523  CA  PHE A 194      21.171  18.186  60.090  1.00  2.00           C
ATOM   1524  C   PHE A 194      20.031  17.784  59.187  1.00  2.00           C
ATOM   1525  O   PHE A 194      18.851  17.917  59.515  1.00  2.00           O
ATOM   1526  CB  PHE A 194      21.513  16.924  60.903  1.00  2.00           C
ATOM   1527  CG  PHE A 194      22.611  17.111  61.900  1.00  2.00           C
ATOM   1528  CD1 PHE A 194      22.333  17.567  63.186  1.00  2.00           C
ATOM   1529  CD2 PHE A 194      23.928  16.836  61.557  1.00  2.00           C
ATOM   1530  CE1 PHE A 194      23.356  17.748  64.121  1.00  2.00           C
ATOM   1531  CE2 PHE A 194      24.963  17.011  62.485  1.00  2.00           C
ATOM   1532  CZ  PHE A 194      24.669  17.470  63.772  1.00  2.00           C
ATOM   1533  N   ARG A 195      20.429  17.246  58.045  1.00  2.00           N
ATOM   1534  CA  ARG A 195      19.502  16.676  57.100  1.00  2.00           C
ATOM   1535  C   ARG A 195      19.703  15.190  57.410  1.00  2.00           C
ATOM   1536  O   ARG A 195      20.824  14.697  57.308  1.00  2.65           O
ATOM   1537  CB  ARG A 195      19.943  16.948  55.669  1.00  2.00           C
ATOM   1538  CG  ARG A 195      19.087  16.216  54.648  1.00  3.06           C
ATOM   1539  CD  ARG A 195      19.900  15.775  53.462  1.00  5.38           C
ATOM   1540  NE  ARG A 195      19.051  15.085  52.507  1.00  6.31           N
ATOM   1541  CZ  ARG A 195      19.295  13.881  52.013  1.00  6.43           C
ATOM   1542  NH1 ARG A 195      20.374  13.196  52.362  1.00  4.15           N
ATOM   1543  NH2 ARG A 195      18.465  13.400  51.126  1.00  4.15           N
ATOM   1544  N   LEU A 196      18.669  14.502  57.870  1.00  2.00           N
ATOM   1545  CA  LEU A 196      18.821  13.083  58.170  1.00  2.00           C
ATOM   1546  C   LEU A 196      18.491  12.238  56.941  1.00  2.00           C
ATOM   1547  O   LEU A 196      17.323  12.045  56.587  1.00  2.13           O
ATOM   1548  CB  LEU A 196      17.979  12.668  59.381  1.00  6.19           C
ATOM   1549  CG  LEU A 196      18.361  13.290  60.741  1.00 10.14           C
ATOM   1550  CD1 LEU A 196      17.646  12.567  61.864  1.00 13.35           C
ATOM   1551  CD2 LEU A 196      19.866  13.229  60.978  1.00 10.77           C
ATOM   1552  N   ASP A 197      19.541  11.776  56.274  1.00 10.82           N
ATOM   1553  CA  ASP A 197      19.452  10.965  55.057  1.00 12.96           C
ATOM   1554  C   ASP A 197      18.696   9.657  55.249  1.00 13.69           C
ATOM   1555  O   ASP A 197      18.892   8.950  56.245  1.00  9.90           O
ATOM   1556  CB  ASP A 197      20.875  10.683  54.560  1.00 11.47           C
ATOM   1557  CG  ASP A 197      20.909   9.873  53.293  1.00 16.80           C
ATOM   1558  OD1 ASP A 197      20.484  10.375  52.240  1.00 17.28           O
ATOM   1559  OD2 ASP A 197      21.392   8.733  53.353  1.00 13.92           O
ATOM   1560  N   ALA A 198      17.823   9.352  54.291  1.00  6.19           N
ATOM   1561  CA  ALA A 198      17.030   8.128  54.310  1.00  6.94           C
ATOM   1562  C   ALA A 198      16.292   7.863  55.637  1.00  7.77           C
ATOM   1563  O   ALA A 198      16.372   6.763  56.169  1.00  2.00           O
ATOM   1564  CB  ALA A 198      17.919   6.942  53.945  1.00  2.00           C
ATOM   1565  N   SER A 199      15.579   8.861  56.159  1.00  2.00           N
ATOM   1566  CA  SER A 199      14.840   8.723  57.411  1.00  2.00           C
ATOM   1567  C   SER A 199      13.711   7.706  57.320  1.00  2.00           C
ATOM   1568  O   SER A 199      13.323   7.102  58.316  1.00 11.68           O
ATOM   1569  CB  SER A 199      14.271  10.069  57.842  1.00  7.71           C
ATOM   1570  OG  SER A 199      15.313  10.973  58.156  1.00  6.02           O
ATOM   1571  N   LYS A 200      13.177   7.519  56.123  1.00  7.20           N
ATOM   1572  CA  LYS A 200      12.092   6.571  55.909  1.00 10.35           C
ATOM   1573  C   LYS A 200      12.580   5.169  56.260  1.00  8.83           C
ATOM   1574  O   LYS A 200      11.817   4.321  56.708  1.00  8.97           O
ATOM   1575  CB  LYS A 200      11.682   6.613  54.441  1.00 11.48           C
ATOM   1576  CG  LYS A 200      10.535   5.724  54.057  1.00 16.08           C
ATOM   1577  CD  LYS A 200      10.465   5.672  52.572  1.00 17.69           C
ATOM   1578  CE  LYS A 200       9.099   6.002  52.077  1.00 19.53           C
ATOM   1579  NZ  LYS A 200       9.125   6.017  50.596  1.00 21.94           N
ATOM   1580  N   HIS A 201      13.874   4.960  56.093  1.00  2.00           N
ATOM   1581  CA  HIS A 201      14.468   3.676  56.336  1.00  2.00           C
ATOM   1582  C   HIS A 201      14.895   3.446  57.753  1.00  2.00           C
ATOM   1583  O   HIS A 201      15.447   2.401  58.072  1.00 13.92           O
ATOM   1584  CB  HIS A 201      15.589   3.441  55.327  1.00 16.08           C
ATOM   1585  CG  HIS A 201      15.106   3.481  53.916  1.00 18.40           C
ATOM   1586  ND1 HIS A 201      14.439   2.426  53.330  1.00 18.67           N
ATOM   1587  CD2 HIS A 201      15.094   4.479  53.002  1.00 19.37           C
ATOM   1588  CE1 HIS A 201      14.032   2.778  52.130  1.00 20.57           C
ATOM   1589  NE2 HIS A 201      14.417   4.022  51.903  1.00 17.36           N
ATOM   1590  N   MET A 202      14.535   4.376  58.622  1.00  2.00           N
ATOM   1591  CA  MET A 202      14.858   4.262  60.045  1.00  2.00           C
ATOM   1592  C   MET A 202      13.567   4.430  60.845  1.00  2.00           C
ATOM   1593  O   MET A 202      12.651   5.143  60.425  1.00 14.33           O
ATOM   1594  CB  MET A 202      15.836   5.352  60.482  1.00 14.66           C
ATOM   1595  CG  MET A 202      17.210   5.385  59.781  1.00 16.06           C
ATOM   1596  SD  MET A 202      18.329   6.660  60.515  1.00 15.54           S
ATOM   1597  CE  MET A 202      17.931   8.119  59.551  1.00 17.88           C
ATOM   1598  N   TRP A 203      13.491   3.766  61.996  1.00 18.29           N
ATOM   1599  CA  TRP A 203      12.306   3.849  62.863  1.00 18.20           C
ATOM   1600  C   TRP A 203      12.303   5.207  63.517  1.00 17.63           C
ATOM   1601  O   TRP A 203      13.340   5.643  64.004  1.00 11.42           O
ATOM   1602  CB  TRP A 203      12.351   2.796  63.971  1.00 14.98           C
ATOM   1603  CG  TRP A 203      12.215   1.407  63.484  1.00 16.14           C
ATOM   1604  CD1 TRP A 203      13.221   0.512  63.303  1.00 17.84           C
ATOM   1605  CD2 TRP A 203      11.010   0.752  63.055  1.00 17.87           C
ATOM   1606  NE1 TRP A 203      12.727  -0.661  62.778  1.00 19.29           N
ATOM   1607  CE2 TRP A 203      11.374  -0.540  62.615  1.00 19.64           C
ATOM   1608  CE3 TRP A 203       9.663   1.131  62.988  1.00 19.37           C
ATOM   1609  CZ2 TRP A 203      10.442  -1.458  62.118  1.00 21.02           C
ATOM   1610  CZ3 TRP A 203       8.732   0.209  62.492  1.00 22.23           C
ATOM   1611  CH2 TRP A 203       9.132  -1.065  62.063  1.00 20.74           C
ATOM   1612  N   PRO A 204      11.134   5.872  63.592  1.00  2.00           N
ATOM   1613  CA  PRO A 204      11.097   7.195  64.225  1.00  2.00           C
ATOM   1614  C   PRO A 204      11.736   7.161  65.606  1.00  2.17           C
ATOM   1615  O   PRO A 204      12.507   8.042  65.974  1.00 17.77           O
ATOM   1616  CB  PRO A 204       9.605   7.489  64.296  1.00 16.48           C
ATOM   1617  CG  PRO A 204       9.081   6.825  63.081  1.00 16.93           C
ATOM   1618  CD  PRO A 204       9.793   5.487  63.114  1.00 16.75           C
ATOM   1619  N   GLY A 205      11.458   6.086  66.336  1.00 12.28           N
ATOM   1620  CA  GLY A 205      12.011   5.921  67.667  1.00 12.01           C
ATOM   1621  C   GLY A 205      13.528   5.790  67.789  1.00 10.01           C
ATOM   1622  O   GLY A 205      14.092   6.163  68.814  1.00  2.00           O
ATOM   1623  N   ASP A 206      14.188   5.197  66.796  1.00  2.36           N
ATOM   1624  CA  ASP A 206      15.643   5.066  66.853  1.00  3.11           C
ATOM   1625  C   ASP A 206      16.260   6.429  66.591  1.00  4.30           C
ATOM   1626  O   ASP A 206      17.296   6.778  67.166  1.00 14.69           O
ATOM   1627  CB  ASP A 206      16.155   4.059  65.823  1.00 16.47           C
ATOM   1628  CG  ASP A 206      15.847   2.627  66.200  1.00 21.08           C
ATOM   1629  OD1 ASP A 206      15.650   2.369  67.410  1.00 16.69           O
ATOM   1630  OD2 ASP A 206      15.813   1.766  65.285  1.00 15.69           O
ATOM   1631  N   ILE A 207      15.615   7.190  65.710  1.00  6.39           N
ATOM   1632  CA  ILE A 207      16.082   8.526  65.396  1.00  6.88           C
ATOM   1633  C   ILE A 207      15.968   9.330  66.682  1.00  7.57           C
ATOM   1634  O   ILE A 207      16.920   9.993  67.064  1.00 12.95           O
ATOM   1635  CB  ILE A 207      15.248   9.193  64.277  1.00 11.03           C
ATOM   1636  CG1 ILE A 207      15.480   8.483  62.940  1.00 13.07           C
ATOM   1637  CG2 ILE A 207      15.641  10.651  64.126  1.00  8.50           C
ATOM   1638  CD1 ILE A 207      14.474   8.859  61.847  1.00 12.38           C
ATOM   1639  N   LYS A 208      14.835   9.201  67.381  1.00  4.14           N
ATOM   1640  CA  LYS A 208      14.610   9.899  68.657  1.00  4.86           C
ATOM   1641  C   LYS A 208      15.716   9.555  69.651  1.00  2.62           C
ATOM   1642  O   LYS A 208      16.296  10.446  70.273  1.00 13.32           O
ATOM   1643  CB  LYS A 208      13.256   9.514  69.259  1.00 20.47           C
ATOM   1644  CG  LYS A 208      12.847  10.367  70.475  1.00 27.10           C
ATOM   1645  CD  LYS A 208      12.970   9.612  71.796  1.00 33.00           C
ATOM   1646  CE  LYS A 208      12.547  10.470  72.994  1.00 38.04           C
ATOM   1647  NZ  LYS A 208      12.768   9.745  74.291  1.00 41.35           N
ATOM   1648  N   ALA A 209      16.023   8.263  69.758  1.00 12.24           N
ATOM   1649  CA  ALA A 209      17.058   7.758  70.657  1.00 13.12           C
ATOM   1650  C   ALA A 209      18.429   8.404  70.424  1.00 14.00           C
ATOM   1651  O   ALA A 209      19.170   8.680  71.372  1.00 14.99           O
ATOM   1652  CB  ALA A 209      17.163   6.260  70.517  1.00 16.85           C
ATOM   1653  N   ILE A 210      18.779   8.616  69.162  1.00 21.42           N
ATOM   1654  CA  ILE A 210      20.057   9.230  68.813  1.00 20.71           C
ATOM   1655  C   ILE A 210      20.034  10.718  69.144  1.00 19.25           C
ATOM   1656  O   ILE A 210      21.010  11.252  69.650  1.00  7.92           O
ATOM   1657  CB  ILE A 210      20.354   9.038  67.310  1.00  9.31           C
ATOM   1658  CG1 ILE A 210      20.624   7.572  67.012  1.00 11.38           C
ATOM   1659  CG2 ILE A 210      21.538   9.871  66.878  1.00  7.71           C
ATOM   1660  CD1 ILE A 210      20.493   7.232  65.525  1.00 11.10           C
ATOM   1661  N   LEU A 211      18.900  11.362  68.876  1.00 12.39           N
ATOM   1662  CA  LEU A 211      18.732  12.788  69.113  1.00 11.25           C
ATOM   1663  C   LEU A 211      18.787  13.136  70.590  1.00 11.60           C
ATOM   1664  O   LEU A 211      19.215  14.230  70.945  1.00  2.00           O
ATOM   1665  CB  LEU A 211      17.426  13.284  68.495  1.00  2.00           C
ATOM   1666  CG  LEU A 211      17.262  13.242  66.969  1.00  2.00           C
ATOM   1667  CD1 LEU A 211      15.891  13.744  66.564  1.00  2.93           C
ATOM   1668  CD2 LEU A 211      18.332  14.073  66.309  1.00  2.00           C
ATOM   1669  N   ASP A 212      18.340  12.216  71.443  1.00 34.48           N
ATOM   1670  CA  ASP A 212      18.355  12.428  72.897  1.00 35.56           C
ATOM   1671  C   ASP A 212      19.771  12.537  73.424  1.00 34.44           C
ATOM   1672  O   ASP A 212      20.002  13.099  74.492  1.00 38.75           O
ATOM   1673  CB  ASP A 212      17.687  11.271  73.642  1.00 37.48           C
ATOM   1674  CG  ASP A 212      16.179  11.265  73.511  1.00 39.79           C
ATOM   1675  OD1 ASP A 212      15.555  12.316  73.251  1.00 41.93           O
ATOM   1676  OD2 ASP A 212      15.614  10.178  73.698  1.00 45.41           O
ATOM   1677  N   LYS A 213      20.703  11.948  72.687  1.00  2.00           N
ATOM   1678  CA  LYS A 213      22.104  11.947  73.069  1.00  2.00           C
ATOM   1679  C   LYS A 213      22.890  13.165  72.603  1.00  2.00           C
ATOM   1680  O   LYS A 213      24.082  13.251  72.863  1.00  6.79           O
ATOM   1681  CB  LYS A 213      22.799  10.715  72.511  1.00  6.35           C
ATOM   1682  CG  LYS A 213      22.252   9.396  72.964  1.00  6.35           C
ATOM   1683  CD  LYS A 213      23.057   8.280  72.324  1.00  7.70           C
ATOM   1684  CE  LYS A 213      22.702   6.913  72.892  1.00 13.68           C
ATOM   1685  NZ  LYS A 213      23.146   6.701  74.311  1.00 17.33           N
ATOM   1686  N   LEU A 214      22.238  14.100  71.912  1.00  2.00           N
ATOM   1687  CA  LEU A 214      22.925  15.284  71.392  1.00  2.00           C
ATOM   1688  C   LEU A 214      23.076  16.500  72.319  1.00  2.00           C
ATOM   1689  O   LEU A 214      22.233  16.757  73.175  1.00 11.05           O
ATOM   1690  CB  LEU A 214      22.264  15.724  70.081  1.00 12.17           C
ATOM   1691  CG  LEU A 214      22.732  15.118  68.752  1.00 12.45           C
ATOM   1692  CD1 LEU A 214      23.332  13.748  68.940  1.00 10.07           C
ATOM   1693  CD2 LEU A 214      21.588  15.078  67.772  1.00  9.81           C
ATOM   1694  N   HIS A 215      24.185  17.215  72.151  1.00  2.00           N
ATOM   1695  CA  HIS A 215      24.473  18.433  72.901  1.00  2.00           C
ATOM   1696  C   HIS A 215      23.612  19.537  72.305  1.00  2.00           C
ATOM   1697  O   HIS A 215      23.021  19.378  71.239  1.00  8.48           O
ATOM   1698  CB  HIS A 215      25.900  18.934  72.655  1.00  9.09           C
ATOM   1699  CG  HIS A 215      26.998  18.041  73.140  1.00  8.85           C
ATOM   1700  ND1 HIS A 215      28.323  18.310  72.864  1.00  7.54           N
ATOM   1701  CD2 HIS A 215      26.986  16.912  73.882  1.00 10.11           C
ATOM   1702  CE1 HIS A 215      29.082  17.381  73.417  1.00  7.80           C
ATOM   1703  NE2 HIS A 215      28.294  16.521  74.041  1.00  7.66           N
ATOM   1704  N   ASN A 216      23.593  20.675  72.990  1.00 14.17           N
ATOM   1705  CA  ASN A 216      22.893  21.865  72.515  1.00 12.80           C
ATOM   1706  C   ASN A 216      23.916  22.511  71.595  1.00 12.89           C
ATOM   1707  O   ASN A 216      25.093  22.154  71.629  1.00 29.62           O
ATOM   1708  CB  ASN A 216      22.588  22.839  73.659  1.00 33.07           C
ATOM   1709  CG  ASN A 216      21.566  22.301  74.638  1.00 36.08           C
ATOM   1710  OD1 ASN A 216      21.720  22.439  75.846  1.00 45.39           O
ATOM   1711  ND2 ASN A 216      20.489  21.739  74.122  1.00 36.60           N
ATOM   1712  N   LEU A 217      23.475  23.473  70.797  1.00 23.30           N
ATOM   1713  CA  LEU A 217      24.365  24.141  69.855  1.00 20.81           C
ATOM   1714  C   LEU A 217      25.467  24.932  70.553  1.00 23.36           C
ATOM   1715  O   LEU A 217      25.290  25.374  71.684  1.00 13.27           O
ATOM   1716  CB  LEU A 217      23.573  25.056  68.936  1.00 11.79           C
ATOM   1717  CG  LEU A 217      22.492  24.369  68.116  1.00 10.05           C
ATOM   1718  CD1 LEU A 217      21.841  25.423  67.233  1.00 15.56           C
ATOM   1719  CD2 LEU A 217      23.080  23.234  67.282  1.00 12.75           C
ATOM   1720  N   ASN A 218      26.584  25.114  69.852  1.00 39.23           N
ATOM   1721  CA  ASN A 218      27.742  25.832  70.365  1.00 39.45           C
ATOM   1722  C   ASN A 218      27.349  27.196  70.916  1.00 40.57           C
ATOM   1723  O   ASN A 218      26.864  28.063  70.181  1.00  9.15           O
ATOM   1724  CB  ASN A 218      28.808  25.969  69.278  1.00  9.80           C
ATOM   1725  CG  ASN A 218      30.132  26.422  69.834  1.00 10.41           C
ATOM   1726  OD1 ASN A 218      30.260  27.550  70.277  1.00 10.91           O
ATOM   1727  ND2 ASN A 218      31.111  25.546  69.827  1.00  9.90           N
ATOM   1728  N   SER A 219      27.600  27.385  72.211  1.00 28.80           N
ATOM   1729  CA  SER A 219      27.245  28.624  72.888  1.00 26.40           C
ATOM   1730  C   SER A 219      27.974  29.899  72.472  1.00 26.34           C
ATOM   1731  O   SER A 219      27.589  30.985  72.914  1.00 28.62           O
ATOM   1732  CB  SER A 219      27.265  28.438  74.405  1.00 28.36           C
ATOM   1733  OG  SER A 219      28.442  27.779  74.821  1.00 30.63           O
ATOM   1734  N   ASN A 220      29.007  29.783  71.637  1.00  2.00           N
ATOM   1735  CA  ASN A 220      29.715  30.964  71.149  1.00  2.00           C
ATOM   1736  C   ASN A 220      28.898  31.657  70.070  1.00  4.52           C
ATOM   1737  O   ASN A 220      29.045  32.865  69.849  1.00 33.06           O
ATOM   1738  CB  ASN A 220      31.062  30.611  70.558  1.00 31.93           C
ATOM   1739  CG  ASN A 220      32.070  30.297  71.603  1.00 34.88           C
ATOM   1740  OD1 ASN A 220      32.525  31.179  72.332  1.00 34.16           O
ATOM   1741  ND2 ASN A 220      32.415  29.027  71.701  1.00 33.25           N
ATOM   1742  N   TRP A 221      28.048  30.891  69.390  1.00 22.18           N
ATOM   1743  CA  TRP A 221      27.228  31.453  68.330  1.00 21.39           C
ATOM   1744  C   TRP A 221      25.741  31.373  68.537  1.00 23.33           C
ATOM   1745  O   TRP A 221      24.987  32.133  67.929  1.00 22.25           O
ATOM   1746  CB  TRP A 221      27.540  30.792  67.004  1.00 19.58           C
ATOM   1747  CG  TRP A 221      28.886  31.086  66.525  1.00 18.93           C
ATOM   1748  CD1 TRP A 221      29.358  32.273  66.044  1.00 18.16           C
ATOM   1749  CD2 TRP A 221      29.944  30.157  66.395  1.00 18.35           C
ATOM   1750  NE1 TRP A 221      30.648  32.131  65.608  1.00 17.93           N
ATOM   1751  CE2 TRP A 221      31.032  30.835  65.813  1.00 20.33           C
ATOM   1752  CE3 TRP A 221      30.072  28.801  66.708  1.00 22.38           C
ATOM   1753  CZ2 TRP A 221      32.237  30.203  65.525  1.00 23.65           C
ATOM   1754  CZ3 TRP A 221      31.270  28.166  66.420  1.00 25.13           C
ATOM   1755  CH2 TRP A 221      32.341  28.868  65.837  1.00 25.78           C
ATOM   1756  N   PHE A 222      25.308  30.442  69.367  1.00 10.10           N
ATOM   1757  CA  PHE A 222      23.881  30.269  69.587  1.00 11.26           C
ATOM   1758  C   PHE A 222      23.483  30.526  71.033  1.00 13.36           C
ATOM   1759  O   PHE A 222      24.312  30.454  71.945  1.00 15.69           O
ATOM   1760  CB  PHE A 222      23.469  28.856  69.158  1.00 13.60           C
ATOM   1761  CG  PHE A 222      23.890  28.494  67.760  1.00 11.89           C
ATOM   1762  CD1 PHE A 222      23.054  28.752  66.677  1.00 13.76           C
ATOM   1763  CD2 PHE A 222      25.126  27.897  67.523  1.00 10.25           C
ATOM   1764  CE1 PHE A 222      23.437  28.417  65.376  1.00 10.86           C
ATOM   1765  CE2 PHE A 222      25.517  27.557  66.234  1.00 10.69           C
ATOM   1766  CZ  PHE A 222      24.669  27.820  65.156  1.00 11.55           C
ATOM   1767  N   PRO A 223      22.212  30.892  71.252  1.00  2.11           N
ATOM   1768  CA  PRO A 223      21.702  31.156  72.599  1.00  3.47           C
ATOM   1769  C   PRO A 223      21.708  29.837  73.372  1.00  2.35           C
ATOM   1770  O   PRO A 223      21.590  28.757  72.779  1.00 20.57           O
ATOM   1771  CB  PRO A 223      20.274  31.625  72.331  1.00 22.31           C
ATOM   1772  CG  PRO A 223      20.314  32.145  70.917  1.00 21.11           C
ATOM   1773  CD  PRO A 223      21.167  31.128  70.243  1.00 20.50           C
ATOM   1774  N   ALA A 224      21.877  29.909  74.686  1.00 38.24           N
ATOM   1775  CA  ALA A 224      21.889  28.696  75.484  1.00 37.14           C
ATOM   1776  C   ALA A 224      20.569  27.959  75.338  1.00 37.69           C
ATOM   1777  O   ALA A 224      19.505  28.591  75.227  1.00 16.94           O
ATOM   1778  CB  ALA A 224      22.145  29.019  76.924  1.00 22.89           C
ATOM   1779  N   GLY A 225      20.655  26.629  75.302  1.00 11.26           N
ATOM   1780  CA  GLY A 225      19.469  25.801  75.165  1.00 12.47           C
ATOM   1781  C   GLY A 225      19.037  25.595  73.733  1.00 12.39           C
ATOM   1782  O   GLY A 225      17.958  25.056  73.494  1.00 50.37           O
ATOM   1783  N   SER A 226      19.865  26.032  72.786  1.00  5.46           N
ATOM   1784  CA  SER A 226      19.546  25.865  71.373  1.00  2.00           C
ATOM   1785  C   SER A 226      19.714  24.408  70.952  1.00  2.00           C
ATOM   1786  O   SER A 226      20.684  23.742  71.314  1.00 10.53           O
ATOM   1787  CB  SER A 226      20.402  26.775  70.495  1.00 10.64           C
ATOM   1788  OG  SER A 226      20.022  28.131  70.635  1.00 14.76           O
ATOM   1789  N   LYS A 227      18.708  23.894  70.263  1.00 21.62           N
ATOM   1790  CA  LYS A 227      18.707  22.518  69.775  1.00 19.00           C
ATOM   1791  C   LYS A 227      18.944  22.551  68.266  1.00 18.19           C
ATOM   1792  O   LYS A 227      18.497  23.477  67.579  1.00 60.61           O
ATOM   1793  CB  LYS A 227      17.353  21.848  70.058  1.00 62.94           C
ATOM   1794  CG  LYS A 227      17.134  21.390  71.492  1.00 67.11           C
ATOM   1795  CD  LYS A 227      17.771  20.026  71.767  1.00 71.39           C
ATOM   1796  CE  LYS A 227      19.278  20.167  72.022  1.00 73.28           C
ATOM   1797  NZ  LYS A 227      20.106  18.997  71.599  1.00 66.01           N
ATOM   1798  N   PRO A 228      19.684  21.564  67.746  1.00 37.20           N
ATOM   1799  CA  PRO A 228      19.957  21.512  66.308  1.00 36.27           C
ATOM   1800  C   PRO A 228      18.676  21.349  65.495  1.00 34.41           C
ATOM   1801  O   PRO A 228      17.753  20.637  65.910  1.00 22.05           O
ATOM   1802  CB  PRO A 228      20.863  20.286  66.172  1.00 22.93           C
ATOM   1803  CG  PRO A 228      20.456  19.432  67.330  1.00 24.30           C
ATOM   1804  CD  PRO A 228      20.358  20.451  68.430  1.00 22.76           C
ATOM   1805  N   PHE A 229      18.622  22.044  64.357  1.00 18.41           N
ATOM   1806  CA  PHE A 229      17.484  21.998  63.439  1.00 18.01           C
ATOM   1807  C   PHE A 229      17.549  20.630  62.773  1.00 19.68           C
ATOM   1808  O   PHE A 229      18.614  20.214  62.325  1.00  8.97           O
ATOM   1809  CB  PHE A 229      17.633  23.119  62.403  1.00  6.91           C
ATOM   1810  CG  PHE A 229      16.632  23.083  61.269  1.00  9.50           C
ATOM   1811  CD1 PHE A 229      15.272  22.877  61.499  1.00  8.38           C
ATOM   1812  CD2 PHE A 229      17.066  23.287  59.953  1.00  8.22           C
ATOM   1813  CE1 PHE A 229      14.367  22.879  60.428  1.00 11.39           C
ATOM   1814  CE2 PHE A 229      16.169  23.290  58.893  1.00  9.65           C
ATOM   1815  CZ  PHE A 229      14.824  23.088  59.127  1.00 11.67           C
ATOM   1816  N   ILE A 230      16.443  19.903  62.768  1.00 10.25           N
ATOM   1817  CA  ILE A 230      16.446  18.587  62.146  1.00 10.68           C
ATOM   1818  C   ILE A 230      15.408  18.509  61.044  1.00  8.26           C
ATOM   1819  O   ILE A 230      14.265  18.893  61.231  1.00  2.47           O
ATOM   1820  CB  ILE A 230      16.121  17.456  63.166  1.00  3.84           C
ATOM   1821  CG1 ILE A 230      17.135  17.455  64.310  1.00  2.47           C
ATOM   1822  CG2 ILE A 230      16.073  16.089  62.476  1.00  2.47           C
ATOM   1823  CD1 ILE A 230      18.552  17.116  63.916  1.00  3.03           C
ATOM   1824  N   TYR A 231      15.830  18.107  59.861  1.00  7.82           N
ATOM   1825  CA  TYR A 231      14.885  17.902  58.779  1.00  9.84           C
ATOM   1826  C   TYR A 231      15.206  16.518  58.237  1.00  8.32           C
ATOM   1827  O   TYR A 231      16.353  16.184  57.942  1.00  2.57           O
ATOM   1828  CB  TYR A 231      14.877  19.014  57.708  1.00  2.00           C
ATOM   1829  CG  TYR A 231      16.181  19.405  57.055  1.00  2.88           C
ATOM   1830  CD1 TYR A 231      17.113  20.194  57.727  1.00  2.00           C
ATOM   1831  CD2 TYR A 231      16.439  19.072  55.724  1.00  4.14           C
ATOM   1832  CE1 TYR A 231      18.262  20.646  57.092  1.00  2.00           C
ATOM   1833  CE2 TYR A 231      17.589  19.526  55.079  1.00  2.19           C
ATOM   1834  CZ  TYR A 231      18.487  20.316  55.771  1.00  2.00           C
ATOM   1835  OH  TYR A 231      19.597  20.814  55.137  1.00  2.00           O
ATOM   1836  N   GLN A 232      14.181  15.687  58.202  1.00  3.77           N
ATOM   1837  CA  GLN A 232      14.320  14.300  57.794  1.00  2.89           C
ATOM   1838  C   GLN A 232      13.899  14.021  56.367  1.00  2.00           C
ATOM   1839  O   GLN A 232      12.836  14.440  55.929  1.00  2.19           O
ATOM   1840  CB  GLN A 232      13.523  13.444  58.776  1.00  5.54           C
ATOM   1841  CG  GLN A 232      13.884  13.744  60.222  1.00  3.92           C
ATOM   1842  CD  GLN A 232      12.779  13.397  61.166  1.00  7.37           C
ATOM   1843  OE1 GLN A 232      12.848  12.403  61.874  1.00  6.01           O
ATOM   1844  NE2 GLN A 232      11.751  14.229  61.202  1.00  5.44           N
ATOM   1845  N   GLU A 233      14.747  13.317  55.641  1.00  9.81           N
ATOM   1846  CA  GLU A 233      14.446  12.956  54.260  1.00 10.78           C
ATOM   1847  C   GLU A 233      13.462  11.772  54.191  1.00 11.13           C
ATOM   1848  O   GLU A 233      13.879  10.624  54.280  1.00  3.40           O
ATOM   1849  CB  GLU A 233      15.731  12.577  53.499  1.00  4.57           C
ATOM   1850  CG  GLU A 233      15.572  12.576  51.957  1.00 10.08           C
ATOM   1851  CD  GLU A 233      16.188  11.359  51.250  1.00 11.98           C
ATOM   1852  OE1 GLU A 233      16.877  10.545  51.888  1.00  9.70           O
ATOM   1853  OE2 GLU A 233      15.974  11.217  50.037  1.00 13.13           O
ATOM   1854  N   VAL A 234      12.173  12.054  54.056  1.00  8.11           N
ATOM   1855  CA  VAL A 234      11.191  10.993  53.937  1.00 10.75           C
ATOM   1856  C   VAL A 234      10.438  11.237  52.651  1.00 12.55           C
ATOM   1857  O   VAL A 234       9.765  12.283  52.506  1.00  2.00           O
ATOM   1858  CB  VAL A 234      10.141  11.010  55.098  1.00  2.00           C
ATOM   1859  CG1 VAL A 234       9.192   9.853  54.948  1.00  2.17           C
ATOM   1860  CG2 VAL A 234      10.825  10.966  56.437  1.00  2.00           C
ATOM   1861  N   ILE A 235      10.609  10.341  51.672  1.00 14.93           N
ATOM   1862  CA  ILE A 235       9.895  10.489  50.421  1.00 18.49           C
ATOM   1863  C   ILE A 235       8.470   9.966  50.627  1.00 20.46           C
ATOM   1864  O   ILE A 235       8.247   8.767  50.740  1.00  2.00           O
ATOM   1865  CB  ILE A 235      10.610   9.783  49.234  1.00  2.00           C
ATOM   1866  CG1 ILE A 235      11.998  10.428  48.992  1.00  2.00           C
ATOM   1867  CG2 ILE A 235       9.761   9.898  47.955  1.00  2.00           C
ATOM   1868  CD1 ILE A 235      12.960   9.631  48.245  1.00  5.08           C
ATOM   1869  N   ASP A 236       7.525  10.865  50.824  1.00 10.04           N
ATOM   1870  CA  ASP A 236       6.165  10.439  51.072  1.00 13.29           C
ATOM   1871  C   ASP A 236       5.146  11.024  50.099  1.00 15.18           C
ATOM   1872  O   ASP A 236       4.591  12.097  50.354  1.00 12.69           O
ATOM   1873  CB  ASP A 236       5.761  10.737  52.515  1.00 11.77           C
ATOM   1874  CG  ASP A 236       4.270  10.332  52.838  1.00 14.17           C
ATOM   1875  OD1 ASP A 236       3.724   9.402  52.197  1.00 17.07           O
ATOM   1876  OD2 ASP A 236       3.692  10.952  53.747  1.00 12.21           O
ATOM   1877  N   LEU A 237       4.978  10.375  48.970  1.00 17.24           N
ATOM   1878  CA  LEU A 237       3.959  10.780  48.020  1.00 21.50           C
ATOM   1879  C   LEU A 237       2.842   9.835  48.592  1.00 24.80           C
ATOM   1880  O   LEU A 237       3.110   9.173  49.556  1.00 17.35           O
ATOM   1881  CB  LEU A 237       4.397  10.429  46.591  1.00 12.98           C
ATOM   1882  CG  LEU A 237       5.795  11.070  46.367  1.00 11.92           C
ATOM   1883  CD1 LEU A 237       6.624  10.331  45.298  1.00 15.36           C
ATOM   1884  CD2 LEU A 237       5.608  12.558  46.082  1.00 12.30           C
ATOM   1885  N   GLY A 238       1.645   9.844  48.063  1.00 43.77           N
ATOM   1886  CA  GLY A 238       0.619   9.000  48.635  1.00 47.79           C
ATOM   1887  C   GLY A 238       0.987   7.498  48.530  1.00 49.86           C
ATOM   1888  O   GLY A 238       2.066   7.164  48.055  1.00 40.22           O
ATOM   1889  N   GLY A 239       0.165   6.642  49.092  1.00 59.74           N
ATOM   1890  CA  GLY A 239       0.327   5.201  48.930  1.00 59.69           C
ATOM   1891  C   GLY A 239       1.373   4.349  49.642  1.00 59.52           C
ATOM   1892  O   GLY A 239       1.772   3.320  49.098  1.00 55.22           O
ATOM   1893  N   GLU A 240       1.730   4.670  50.869  1.00 43.31           N
ATOM   1894  CA  GLU A 240       2.707   3.870  51.626  1.00 41.95           C
ATOM   1895  C   GLU A 240       2.347   3.722  53.081  1.00 40.67           C
ATOM   1896  O   GLU A 240       1.659   4.603  53.683  1.00 70.53           O
ATOM   1897  CB  GLU A 240       4.080   4.470  51.501  1.00 74.37           C
ATOM   1898  CG  GLU A 240       4.802   4.078  50.236  1.00 75.96           C
ATOM   1899  CD  GLU A 240       6.228   4.614  50.281  1.00 76.96           C
ATOM   1900  OE1 GLU A 240       7.095   3.935  50.882  1.00 77.34           O
ATOM   1901  OE2 GLU A 240       6.446   5.700  49.708  1.00 78.76           O
ATOM   1902  N   PRO A 241       2.742   2.610  53.691  1.00 26.47           N
ATOM   1903  CA  PRO A 241       2.458   2.395  55.117  1.00 25.81           C
ATOM   1904  C   PRO A 241       3.156   3.426  56.022  1.00 23.74           C
ATOM   1905  O   PRO A 241       2.653   3.771  57.105  1.00 39.06           O
ATOM   1906  CB  PRO A 241       2.982   0.970  55.337  1.00 40.98           C
ATOM   1907  CG  PRO A 241       4.012   0.796  54.247  1.00 40.80           C
ATOM   1908  CD  PRO A 241       3.355   1.438  53.067  1.00 41.68           C
ATOM   1909  N   ILE A 242       4.292   3.946  55.558  1.00 22.84           N
ATOM   1910  CA  ILE A 242       5.037   4.946  56.308  1.00 19.20           C
ATOM   1911  C   ILE A 242       4.571   6.314  55.861  1.00 18.22           C
ATOM   1912  O   ILE A 242       4.585   6.629  54.664  1.00 12.04           O
ATOM   1913  CB  ILE A 242       6.561   4.799  56.063  1.00 15.77           C
ATOM   1914  CG1 ILE A 242       7.047   3.437  56.571  1.00 14.64           C
ATOM   1915  CG2 ILE A 242       7.325   5.916  56.748  1.00 15.86           C
ATOM   1916  CD1 ILE A 242       8.363   3.000  55.989  1.00 12.30           C
ATOM   1917  N   LYS A 243       4.098   7.091  56.828  1.00  2.00           N
ATOM   1918  CA  LYS A 243       3.625   8.453  56.580  1.00  2.00           C
ATOM   1919  C   LYS A 243       4.686   9.423  57.121  1.00  2.00           C
ATOM   1920  O   LYS A 243       5.381   9.116  58.093  1.00 37.77           O
ATOM   1921  CB  LYS A 243       2.301   8.718  57.298  1.00 45.06           C
ATOM   1922  CG  LYS A 243       1.249   7.648  57.109  1.00 51.89           C
ATOM   1923  CD  LYS A 243       1.263   6.627  58.248  1.00 58.56           C
ATOM   1924  CE  LYS A 243       0.845   7.243  59.586  1.00 60.04           C
ATOM   1925  NZ  LYS A 243      -0.492   7.896  59.580  1.00 62.20           N
ATOM   1926  N   SER A 244       4.821  10.590  56.502  1.00  2.00           N
ATOM   1927  CA  SER A 244       5.807  11.562  56.979  1.00  2.00           C
ATOM   1928  C   SER A 244       5.425  12.065  58.376  1.00  2.00           C
ATOM   1929  O   SER A 244       6.297  12.374  59.180  1.00 12.87           O
ATOM   1930  CB  SER A 244       6.000  12.730  55.985  1.00 21.44           C
ATOM   1931  OG  SER A 244       4.863  13.563  55.904  1.00 25.97           O
ATOM   1932  N   SER A 245       4.133  12.048  58.691  1.00  2.00           N
ATOM   1933  CA  SER A 245       3.653  12.504  59.994  1.00  2.00           C
ATOM   1934  C   SER A 245       4.265  11.684  61.140  1.00  2.02           C
ATOM   1935  O   SER A 245       4.398  12.181  62.263  1.00 19.02           O
ATOM   1936  CB  SER A 245       2.121  12.445  60.041  1.00 15.05           C
ATOM   1937  OG  SER A 245       1.648  11.115  59.860  1.00 21.29           O
ATOM   1938  N   ASP A 246       4.676  10.453  60.836  1.00 15.69           N
ATOM   1939  CA  ASP A 246       5.299   9.580  61.828  1.00 18.68           C
ATOM   1940  C   ASP A 246       6.624  10.166  62.330  1.00 19.17           C
ATOM   1941  O   ASP A 246       7.150   9.769  63.366  1.00 23.69           O
ATOM   1942  CB  ASP A 246       5.569   8.187  61.232  1.00 20.36           C
ATOM   1943  CG  ASP A 246       4.293   7.409  60.929  1.00 25.06           C
ATOM   1944  OD1 ASP A 246       3.223   7.737  61.489  1.00 29.37           O
ATOM   1945  OD2 ASP A 246       4.364   6.446  60.133  1.00 32.07           O
ATOM   1946  N   TYR A 247       7.153  11.138  61.605  1.00  8.50           N
ATOM   1947  CA  TYR A 247       8.426  11.727  61.977  1.00 10.41           C
ATOM   1948  C   TYR A 247       8.355  13.143  62.567  1.00  6.93           C
ATOM   1949  O   TYR A 247       9.387  13.698  62.929  1.00  2.00           O
ATOM   1950  CB  TYR A 247       9.366  11.711  60.770  1.00  2.00           C
ATOM   1951  CG  TYR A 247       9.706  10.325  60.257  1.00  2.84           C
ATOM   1952  CD1 TYR A 247       8.828   9.622  59.433  1.00  2.00           C
ATOM   1953  CD2 TYR A 247      10.887   9.697  60.634  1.00  2.00           C
ATOM   1954  CE1 TYR A 247       9.127   8.327  59.010  1.00  2.37           C
ATOM   1955  CE2 TYR A 247      11.187   8.407  60.214  1.00  2.57           C
ATOM   1956  CZ  TYR A 247      10.307   7.731  59.409  1.00  3.14           C
ATOM   1957  OH  TYR A 247      10.620   6.469  58.988  1.00  6.59           O
ATOM   1958  N   PHE A 248       7.159  13.722  62.697  1.00  6.51           N
ATOM   1959  CA  PHE A 248       7.025  15.082  63.232  1.00  7.22           C
ATOM   1960  C   PHE A 248       7.630  15.282  64.621  1.00  6.52           C
ATOM   1961  O   PHE A 248       8.000  16.406  64.982  1.00 10.87           O
ATOM   1962  CB  PHE A 248       5.556  15.491  63.306  1.00 10.52           C
ATOM   1963  CG  PHE A 248       4.893  15.719  61.977  1.00 10.32           C
ATOM   1964  CD1 PHE A 248       5.616  15.730  60.788  1.00 12.30           C
ATOM   1965  CD2 PHE A 248       3.516  15.933  61.927  1.00 10.59           C
ATOM   1966  CE1 PHE A 248       4.960  15.949  59.582  1.00  9.63           C
ATOM   1967  CE2 PHE A 248       2.869  16.148  60.737  1.00 12.50           C
ATOM   1968  CZ  PHE A 248       3.584  16.160  59.569  1.00  9.78           C
ATOM   1969  N   GLY A 249       7.666  14.222  65.419  1.00  2.00           N
ATOM   1970  CA  GLY A 249       8.205  14.321  66.772  1.00  2.00           C
ATOM   1971  C   GLY A 249       9.689  14.650  66.841  1.00  2.00           C
ATOM   1972  O   GLY A 249      10.154  15.246  67.814  1.00 20.28           O
ATOM   1973  N   ASN A 250      10.419  14.264  65.796  1.00 26.18           N
ATOM   1974  CA  ASN A 250      11.867  14.473  65.690  1.00 25.29           C
ATOM   1975  C   ASN A 250      12.301  15.774  65.042  1.00 25.13           C
ATOM   1976  O   ASN A 250      13.455  16.177  65.194  1.00  2.00           O
ATOM   1977  CB  ASN A 250      12.504  13.330  64.902  1.00  2.00           C
ATOM   1978  CG  ASN A 250      12.305  12.004  65.562  1.00  2.87           C
ATOM   1979  OD1 ASN A 250      12.292  11.917  66.793  1.00  2.00           O
ATOM   1980  ND2 ASN A 250      12.137  10.958  64.759  1.00  2.00           N
ATOM   1981  N   GLY A 251      11.415  16.379  64.254  1.00  6.12           N
ATOM   1982  CA  GLY A 251      11.754  17.623  63.590  1.00  5.98           C
ATOM   1983  C   GLY A 251      10.946  17.757  62.319  1.00  4.35           C
ATOM   1984  O   GLY A 251       9.890  17.119  62.179  1.00 30.78           O
ATOM   1985  N   ARG A 252      11.440  18.579  61.392  1.00  2.00           N
ATOM   1986  CA  ARG A 252      10.762  18.808  60.115  1.00  2.00           C
ATOM   1987  C   ARG A 252      11.020  17.657  59.167  1.00  2.00           C
ATOM   1988  O   ARG A 252      11.879  16.819  59.406  1.00  2.00           O
ATOM   1989  CB  ARG A 252      11.233  20.117  59.460  1.00  2.00           C
ATOM   1990  CG  ARG A 252      10.900  21.387  60.219  1.00  2.00           C
ATOM   1991  CD  ARG A 252      10.978  22.605  59.327  1.00  2.00           C
ATOM   1992  NE  ARG A 252      10.763  23.819  60.102  1.00  2.00           N
ATOM   1993  CZ  ARG A 252       9.969  24.816  59.732  1.00  3.81           C
ATOM   1994  NH1 ARG A 252       9.300  24.765  58.589  1.00  4.08           N
ATOM   1995  NH2 ARG A 252       9.820  25.874  60.513  1.00  6.31           N
ATOM   1996  N   VAL A 253      10.239  17.610  58.096  1.00 26.15           N
ATOM   1997  CA  VAL A 253      10.380  16.580  57.080  1.00 27.35           C
ATOM   1998  C   VAL A 253      10.363  17.205  55.687  1.00 28.41           C
ATOM   1999  O   VAL A 253       9.758  18.252  55.469  1.00 21.93           O
ATOM   2000  CB  VAL A 253       9.255  15.510  57.157  1.00 25.10           C
ATOM   2001  CG1 VAL A 253       9.329  14.789  58.491  1.00 27.32           C
ATOM   2002  CG2 VAL A 253       7.883  16.143  56.935  1.00 28.38           C
ATOM   2003  N   THR A 254      11.086  16.586  54.765  1.00  5.98           N
ATOM   2004  CA  THR A 254      11.152  17.036  53.377  1.00  6.39           C
ATOM   2005  C   THR A 254       9.779  16.793  52.742  1.00  5.32           C
ATOM   2006  O   THR A 254       9.241  15.680  52.842  1.00 16.89           O
ATOM   2007  CB  THR A 254      12.218  16.229  52.596  1.00 12.65           C
ATOM   2008  OG1 THR A 254      11.997  14.822  52.806  1.00 16.98           O
ATOM   2009  CG2 THR A 254      13.611  16.578  53.070  1.00 12.25           C
ATOM   2010  N   GLU A 255       9.188  17.820  52.136  1.00  6.97           N
ATOM   2011  CA  GLU A 255       7.885  17.641  51.504  1.00  5.84           C
ATOM   2012  C   GLU A 255       8.123  17.444  50.017  1.00  6.39           C
ATOM   2013  O   GLU A 255       8.252  18.421  49.285  1.00  9.78           O
ATOM   2014  CB  GLU A 255       6.965  18.840  51.773  1.00  6.96           C
ATOM   2015  CG  GLU A 255       5.551  18.735  51.160  1.00  7.83           C
ATOM   2016  CD  GLU A 255       4.856  17.388  51.381  1.00 10.30           C
ATOM   2017  OE1 GLU A 255       5.214  16.403  50.691  1.00 10.62           O
ATOM   2018  OE2 GLU A 255       3.923  17.327  52.213  1.00 13.61           O
ATOM   2019  N   PHE A 256       8.228  16.184  49.594  1.00 17.82           N
ATOM   2020  CA  PHE A 256       8.472  15.852  48.193  1.00 17.58           C
ATOM   2021  C   PHE A 256       7.305  16.070  47.220  1.00 22.35           C
ATOM   2022  O   PHE A 256       7.503  16.059  45.995  1.00  5.73           O
ATOM   2023  CB  PHE A 256       9.018  14.433  48.063  1.00  2.30           C
ATOM   2024  CG  PHE A 256      10.496  14.331  48.294  1.00  2.58           C
ATOM   2025  CD1 PHE A 256      11.380  14.481  47.238  1.00  2.76           C
ATOM   2026  CD2 PHE A 256      11.012  14.106  49.570  1.00  2.95           C
ATOM   2027  CE1 PHE A 256      12.759  14.409  47.439  1.00  2.00           C
ATOM   2028  CE2 PHE A 256      12.398  14.031  49.780  1.00  2.17           C
ATOM   2029  CZ  PHE A 256      13.264  14.187  48.711  1.00  4.50           C
ATOM   2030  N   LYS A 257       6.093  16.243  47.746  1.00 12.20           N
ATOM   2031  CA  LYS A 257       4.933  16.472  46.886  1.00 13.80           C
ATOM   2032  C   LYS A 257       4.974  17.890  46.352  1.00 12.11           C
ATOM   2033  O   LYS A 257       4.370  18.192  45.329  1.00 21.99           O
ATOM   2034  CB  LYS A 257       3.626  16.292  47.647  1.00 26.07           C
ATOM   2035  CG  LYS A 257       3.416  14.930  48.246  1.00 28.42           C
ATOM   2036  CD  LYS A 257       2.136  14.955  49.038  1.00 33.08           C
ATOM   2037  CE  LYS A 257       2.076  13.823  50.036  1.00 37.95           C
ATOM   2038  NZ  LYS A 257       0.849  13.948  50.868  1.00 41.31           N
ATOM   2039  N   TYR A 258       5.675  18.758  47.070  1.00  6.94           N
ATOM   2040  CA  TYR A 258       5.785  20.169  46.716  1.00  4.28           C
ATOM   2041  C   TYR A 258       6.361  20.403  45.323  1.00  4.38           C
ATOM   2042  O   TYR A 258       5.715  21.037  44.487  1.00  3.81           O
ATOM   2043  CB  TYR A 258       6.635  20.909  47.759  1.00  2.17           C
ATOM   2044  CG  TYR A 258       6.592  22.431  47.662  1.00  2.17           C
ATOM   2045  CD1 TYR A 258       7.411  23.130  46.760  1.00  2.17           C
ATOM   2046  CD2 TYR A 258       5.727  23.174  48.468  1.00  2.17           C
ATOM   2047  CE1 TYR A 258       7.368  24.518  46.670  1.00  2.17           C
ATOM   2048  CE2 TYR A 258       5.680  24.565  48.383  1.00  2.34           C
ATOM   2049  CZ  TYR A 258       6.499  25.222  47.483  1.00  4.10           C
ATOM   2050  OH  TYR A 258       6.428  26.587  47.416  1.00  4.00           O
ATOM   2051  N   GLY A 259       7.583  19.933  45.094  1.00  4.95           N
ATOM   2052  CA  GLY A 259       8.215  20.125  43.800  1.00  9.23           C
ATOM   2053  C   GLY A 259       7.599  19.295  42.692  1.00 11.51           C
ATOM   2054  O   GLY A 259       7.638  19.697  41.526  1.00 35.40           O
ATOM   2055  N   ALA A 260       7.065  18.128  43.048  1.00  2.00           N
ATOM   2056  CA  ALA A 260       6.444  17.241  42.077  1.00  2.00           C
ATOM   2057  C   ALA A 260       5.173  17.884  41.532  1.00  2.31           C
ATOM   2058  O   ALA A 260       4.927  17.872  40.329  1.00 20.83           O
ATOM   2059  CB  ALA A 260       6.143  15.894  42.730  1.00 20.71           C
ATOM   2060  N   LYS A 261       4.382  18.468  42.423  1.00 12.46           N
ATOM   2061  CA  LYS A 261       3.148  19.126  42.012  1.00 14.41           C
ATOM   2062  C   LYS A 261       3.374  20.485  41.365  1.00 14.14           C
ATOM   2063  O   LYS A 261       2.695  20.815  40.391  1.00 24.47           O
ATOM   2064  CB  LYS A 261       2.158  19.212  43.171  1.00 26.83           C
ATOM   2065  CG  LYS A 261       1.605  17.849  43.468  1.00 33.43           C
ATOM   2066  CD  LYS A 261       0.592  17.824  44.572  1.00 40.12           C
ATOM   2067  CE  LYS A 261       0.095  16.382  44.751  1.00 44.09           C
ATOM   2068  NZ  LYS A 261      -0.099  16.016  46.183  1.00 47.63           N
ATOM   2069  N   LEU A 262       4.349  21.243  41.859  1.00  2.00           N
ATOM   2070  CA  LEU A 262       4.645  22.551  41.289  1.00  2.00           C
ATOM   2071  C   LEU A 262       5.136  22.366  39.860  1.00  2.00           C
ATOM   2072  O   LEU A 262       4.764  23.137  38.987  1.00  2.00           O
ATOM   2073  CB  LEU A 262       5.695  23.297  42.126  1.00  2.00           C
ATOM   2074  CG  LEU A 262       5.973  24.776  41.835  1.00  2.00           C
ATOM   2075  CD1 LEU A 262       4.694  25.586  41.908  1.00  3.36           C
ATOM   2076  CD2 LEU A 262       6.999  25.317  42.813  1.00  2.00           C
ATOM   2077  N   GLY A 263       5.895  21.305  39.614  1.00 11.16           N
ATOM   2078  CA  GLY A 263       6.419  21.051  38.274  1.00 13.18           C
ATOM   2079  C   GLY A 263       5.350  20.759  37.244  1.00 13.30           C
ATOM   2080  O   GLY A 263       5.394  21.253  36.117  1.00  8.90           O
ATOM   2081  N   THR A 264       4.374  19.965  37.654  1.00  2.24           N
ATOM   2082  CA  THR A 264       3.275  19.589  36.785  1.00  2.38           C
ATOM   2083  C   THR A 264       2.482  20.832  36.428  1.00  2.24           C
ATOM   2084  O   THR A 264       2.122  21.052  35.274  1.00  4.40           O
ATOM   2085  CB  THR A 264       2.369  18.552  37.469  1.00  5.68           C
ATOM   2086  OG1 THR A 264       3.156  17.423  37.883  1.00 10.06           O
ATOM   2087  CG2 THR A 264       1.318  18.073  36.520  1.00  7.63           C
ATOM   2088  N   VAL A 265       2.276  21.681  37.423  1.00  3.14           N
ATOM   2089  CA  VAL A 265       1.543  22.919  37.236  1.00  2.16           C
ATOM   2090  C   VAL A 265       2.265  23.927  36.319  1.00  4.00           C
ATOM   2091  O   VAL A 265       1.640  24.461  35.391  1.00 17.22           O
ATOM   2092  CB  VAL A 265       1.207  23.567  38.598  1.00 12.96           C
ATOM   2093  CG1 VAL A 265       0.554  24.915  38.401  1.00 12.80           C
ATOM   2094  CG2 VAL A 265       0.286  22.669  39.386  1.00  8.50           C
ATOM   2095  N   ILE A 266       3.549  24.198  36.563  1.00 24.89           N
ATOM   2096  CA  ILE A 266       4.293  25.140  35.716  1.00 24.62           C
ATOM   2097  C   ILE A 266       4.452  24.604  34.281  1.00 24.43           C
ATOM   2098  O   ILE A 266       4.476  25.387  33.317  1.00  5.12           O
ATOM   2099  CB  ILE A 266       5.701  25.459  36.289  1.00  5.83           C
ATOM   2100  CG1 ILE A 266       5.610  25.907  37.755  1.00  9.97           C
ATOM   2101  CG2 ILE A 266       6.405  26.503  35.437  1.00  7.06           C
ATOM   2102  CD1 ILE A 266       4.835  27.193  38.004  1.00 15.41           C
ATOM   2103  N   ARG A 267       4.588  23.285  34.150  1.00 11.75           N
ATOM   2104  CA  ARG A 267       4.720  22.645  32.848  1.00 14.41           C
ATOM   2105  C   ARG A 267       3.355  22.561  32.185  1.00 18.35           C
ATOM   2106  O   ARG A 267       3.259  22.239  31.003  1.00 29.97           O
ATOM   2107  CB  ARG A 267       5.328  21.250  32.979  1.00 21.19           C
ATOM   2108  CG  ARG A 267       6.819  21.194  33.312  1.00 21.42           C
ATOM   2109  CD  ARG A 267       7.194  19.744  33.472  1.00 21.13           C
ATOM   2110  NE  ARG A 267       8.539  19.484  33.970  1.00 22.55           N
ATOM   2111  CZ  ARG A 267       9.643  19.609  33.252  1.00 25.99           C
ATOM   2112  NH1 ARG A 267       9.581  20.019  31.994  1.00 29.47           N
ATOM   2113  NH2 ARG A 267      10.802  19.190  33.747  1.00 25.72           N
ATOM   2114  N   LYS A 268       2.306  22.841  32.957  1.00 14.07           N
ATOM   2115  CA  LYS A 268       0.915  22.821  32.487  1.00 14.71           C
ATOM   2116  C   LYS A 268       0.481  21.440  32.022  1.00 15.21           C
ATOM   2117  O   LYS A 268      -0.273  21.284  31.064  1.00 21.11           O
ATOM   2118  CB  LYS A 268       0.715  23.849  31.377  1.00 18.75           C
ATOM   2119  CG  LYS A 268       0.995  25.259  31.847  1.00 21.35           C
ATOM   2120  CD  LYS A 268       0.548  26.294  30.838  1.00 25.55           C
ATOM   2121  CE  LYS A 268       1.559  26.492  29.735  1.00 26.16           C
ATOM   2122  NZ  LYS A 268       1.063  27.554  28.821  1.00 30.39           N
ATOM   2123  N   TRP A 269       0.959  20.425  32.723  1.00 31.43           N
ATOM   2124  CA  TRP A 269       0.636  19.058  32.379  1.00 29.17           C
ATOM   2125  C   TRP A 269      -0.576  18.599  33.165  1.00 29.07           C
ATOM   2126  O   TRP A 269      -1.007  19.273  34.097  1.00 13.98           O
ATOM   2127  CB  TRP A 269       1.792  18.140  32.768  1.00 19.03           C
ATOM   2128  CG  TRP A 269       3.014  18.155  31.914  1.00 22.18           C
ATOM   2129  CD1 TRP A 269       3.217  18.829  30.741  1.00 22.86           C
ATOM   2130  CD2 TRP A 269       4.195  17.371  32.140  1.00 23.03           C
ATOM   2131  NE1 TRP A 269       4.450  18.495  30.219  1.00 24.54           N
ATOM   2132  CE2 TRP A 269       5.068  17.601  31.057  1.00 24.50           C
ATOM   2133  CE3 TRP A 269       4.588  16.486  33.158  1.00 22.89           C
ATOM   2134  CZ2 TRP A 269       6.318  16.980  30.957  1.00 24.81           C
ATOM   2135  CZ3 TRP A 269       5.829  15.871  33.060  1.00 24.94           C
ATOM   2136  CH2 TRP A 269       6.679  16.118  31.966  1.00 25.41           C
ATOM   2137  N   ASN A 270      -1.079  17.421  32.806  1.00 20.11           N
ATOM   2138  CA  ASN A 270      -2.208  16.804  33.483  1.00 21.32           C
ATOM   2139  C   ASN A 270      -3.399  17.743  33.703  1.00 21.33           C
ATOM   2140  O   ASN A 270      -4.187  17.567  34.634  1.00 43.39           O
ATOM   2141  CB  ASN A 270      -1.730  16.208  34.802  1.00 50.09           C
ATOM   2142  CG  ASN A 270      -2.454  14.948  35.159  1.00 56.00           C
ATOM   2143  OD1 ASN A 270      -2.899  14.195  34.278  1.00 60.56           O
ATOM   2144  ND2 ASN A 270      -2.581  14.691  36.460  1.00 59.81           N
ATOM   2145  N   GLY A 271      -3.528  18.741  32.831  1.00  6.65           N
ATOM   2146  CA  GLY A 271      -4.632  19.676  32.932  1.00  7.60           C
ATOM   2147  C   GLY A 271      -4.537  20.632  34.090  1.00  9.89           C
ATOM   2148  O   GLY A 271      -5.542  21.204  34.509  1.00 18.77           O
ATOM   2149  N   GLU A 272      -3.334  20.760  34.632  1.00 12.10           N
ATOM   2150  CA  GLU A 272      -3.058  21.672  35.738  1.00 11.83           C
ATOM   2151  C   GLU A 272      -2.833  23.075  35.194  1.00 11.89           C
ATOM   2152  O   GLU A 272      -2.351  23.240  34.074  1.00 16.52           O
ATOM   2153  CB  GLU A 272      -1.765  21.265  36.450  1.00 17.03           C
ATOM   2154  CG  GLU A 272      -1.744  19.859  37.019  1.00 21.02           C
ATOM   2155  CD  GLU A 272      -2.578  19.718  38.285  1.00 26.61           C
ATOM   2156  OE1 GLU A 272      -3.140  20.732  38.755  1.00 28.11           O
ATOM   2157  OE2 GLU A 272      -2.657  18.589  38.814  1.00 31.78           O
ATOM   2158  N   LYS A 273      -3.162  24.076  36.000  1.00  5.55           N
ATOM   2159  CA  LYS A 273      -2.957  25.481  35.640  1.00  3.59           C
ATOM   2160  C   LYS A 273      -2.676  26.330  36.884  1.00  2.00           C
ATOM   2161  O   LYS A 273      -3.139  26.018  37.985  1.00 15.65           O
ATOM   2162  CB  LYS A 273      -4.117  26.053  34.840  1.00 24.37           C
ATOM   2163  CG  LYS A 273      -5.450  25.915  35.481  1.00 29.37           C
ATOM   2164  CD  LYS A 273      -6.463  26.552  34.581  1.00 34.39           C
ATOM   2165  CE  LYS A 273      -7.677  25.666  34.407  1.00 37.82           C
ATOM   2166  NZ  LYS A 273      -7.350  24.376  33.715  1.00 40.08           N
ATOM   2167  N   MET A 274      -1.883  27.380  36.703  1.00 28.77           N
ATOM   2168  CA  MET A 274      -1.480  28.260  37.803  1.00 28.68           C
ATOM   2169  C   MET A 274      -2.596  28.856  38.644  1.00 29.33           C
ATOM   2170  O   MET A 274      -2.367  29.192  39.801  1.00 14.93           O
ATOM   2171  CB  MET A 274      -0.559  29.384  37.321  1.00 21.41           C
ATOM   2172  CG  MET A 274       0.910  28.996  37.170  1.00 25.21           C
ATOM   2173  SD  MET A 274       1.971  30.460  37.019  1.00 25.62           S
ATOM   2174  CE  MET A 274       2.164  30.853  38.714  1.00 23.62           C
ATOM   2175  N   SER A 275      -3.791  29.001  38.081  1.00  9.33           N
ATOM   2176  CA  SER A 275      -4.902  29.568  38.843  1.00 10.60           C
ATOM   2177  C   SER A 275      -5.305  28.628  39.968  1.00 10.66           C
ATOM   2178  O   SER A 275      -5.875  29.073  40.953  1.00  2.00           O
ATOM   2179  CB  SER A 275      -6.103  29.901  37.947  1.00  2.18           C
ATOM   2180  OG  SER A 275      -6.594  28.757  37.279  1.00  7.70           O
ATOM   2181  N   TYR A 276      -4.936  27.348  39.846  1.00  7.41           N
ATOM   2182  CA  TYR A 276      -5.239  26.332  40.861  1.00  8.54           C
ATOM   2183  C   TYR A 276      -4.364  26.492  42.128  1.00  9.56           C
ATOM   2184  O   TYR A 276      -4.611  25.832  43.136  1.00 31.11           O
ATOM   2185  CB  TYR A 276      -5.021  24.916  40.303  1.00 30.81           C
ATOM   2186  CG  TYR A 276      -6.001  24.409  39.250  1.00 34.54           C
ATOM   2187  CD1 TYR A 276      -7.199  25.063  38.975  1.00 38.36           C
ATOM   2188  CD2 TYR A 276      -5.718  23.249  38.532  1.00 34.64           C
ATOM   2189  CE1 TYR A 276      -8.092  24.568  38.006  1.00 40.64           C
ATOM   2190  CE2 TYR A 276      -6.600  22.749  37.568  1.00 38.96           C
ATOM   2191  CZ  TYR A 276      -7.779  23.413  37.313  1.00 40.18           C
ATOM   2192  OH  TYR A 276      -8.635  22.892  36.369  1.00 44.65           O
ATOM   2193  N   LEU A 277      -3.346  27.355  42.067  1.00  3.05           N
ATOM   2194  CA  LEU A 277      -2.422  27.571  43.184  1.00  3.88           C
ATOM   2195  C   LEU A 277      -2.923  28.552  44.230  1.00  2.00           C
ATOM   2196  O   LEU A 277      -2.181  28.912  45.155  1.00  7.04           O
ATOM   2197  CB  LEU A 277      -1.054  28.026  42.675  1.00 12.23           C
ATOM   2198  CG  LEU A 277      -0.274  27.075  41.763  1.00 12.56           C
ATOM   2199  CD1 LEU A 277       0.901  27.803  41.159  1.00 12.63           C
ATOM   2200  CD2 LEU A 277       0.193  25.842  42.519  1.00 12.55           C
ATOM   2201  N   LYS A 278      -4.167  28.992  44.068  1.00  2.91           N
ATOM   2202  CA  LYS A 278      -4.829  29.926  44.989  1.00  4.52           C
ATOM   2203  C   LYS A 278      -4.866  29.364  46.415  1.00  5.27           C
ATOM   2204  O   LYS A 278      -4.789  30.118  47.380  1.00 18.69           O
ATOM   2205  CB  LYS A 278      -6.245  30.217  44.471  1.00 23.04           C
ATOM   2206  CG  LYS A 278      -7.230  30.884  45.447  1.00 31.95           C
ATOM   2207  CD  LYS A 278      -6.744  32.237  45.976  1.00 37.47           C
ATOM   2208  CE  LYS A 278      -7.783  32.877  46.894  1.00 40.92           C
ATOM   2209  NZ  LYS A 278      -7.295  32.948  48.308  1.00 43.51           N
ATOM   2210  N   ASN A 279      -4.950  28.041  46.540  1.00  3.83           N
ATOM   2211  CA  ASN A 279      -4.985  27.403  47.851  1.00  6.37           C
ATOM   2212  C   ASN A 279      -3.771  26.508  48.114  1.00  4.68           C
ATOM   2213  O   ASN A 279      -3.822  25.593  48.938  1.00 52.69           O
ATOM   2214  CB  ASN A 279      -6.290  26.630  48.040  1.00 58.32           C
ATOM   2215  CG  ASN A 279      -6.404  25.429  47.128  1.00 60.34           C
ATOM   2216  OD1 ASN A 279      -5.830  25.394  46.037  1.00 62.28           O
ATOM   2217  ND2 ASN A 279      -7.161  24.432  47.574  1.00 61.71           N
ATOM   2218  N   TRP A 280      -2.675  26.793  47.418  1.00 37.30           N
ATOM   2219  CA  TRP A 280      -1.413  26.060  47.541  1.00 35.77           C
ATOM   2220  C   TRP A 280      -1.007  25.944  49.014  1.00 36.87           C
ATOM   2221  O   TRP A 280      -1.203  26.891  49.791  1.00 10.24           O
ATOM   2222  CB  TRP A 280      -0.346  26.830  46.756  1.00  5.84           C
ATOM   2223  CG  TRP A 280       1.026  26.246  46.709  1.00  4.27           C
ATOM   2224  CD1 TRP A 280       2.169  26.775  47.258  1.00  4.81           C
ATOM   2225  CD2 TRP A 280       1.418  25.057  46.028  1.00  2.71           C
ATOM   2226  NE1 TRP A 280       3.248  25.984  46.950  1.00  3.72           N
ATOM   2227  CE2 TRP A 280       2.819  24.924  46.194  1.00  3.02           C
ATOM   2228  CE3 TRP A 280       0.730  24.092  45.285  1.00  5.07           C
ATOM   2229  CZ2 TRP A 280       3.539  23.852  45.648  1.00  4.00           C
ATOM   2230  CZ3 TRP A 280       1.440  23.029  44.741  1.00  5.32           C
ATOM   2231  CH2 TRP A 280       2.833  22.916  44.922  1.00  2.00           C
ATOM   2232  N   GLY A 281      -0.451  24.792  49.380  1.00  3.35           N
ATOM   2233  CA  GLY A 281      -0.031  24.551  50.754  1.00  6.25           C
ATOM   2234  C   GLY A 281      -0.691  23.295  51.269  1.00  7.18           C
ATOM   2235  O   GLY A 281      -0.775  22.299  50.547  1.00 27.15           O
ATOM   2236  N   GLU A 282      -1.172  23.344  52.508  1.00 12.99           N
ATOM   2237  CA  GLU A 282      -1.839  22.194  53.129  1.00 15.31           C
ATOM   2238  C   GLU A 282      -3.107  21.855  52.356  1.00 14.72           C
ATOM   2239  O   GLU A 282      -3.550  20.703  52.342  1.00 23.58           O
ATOM   2240  CB  GLU A 282      -2.157  22.462  54.608  1.00 27.18           C
ATOM   2241  CG  GLU A 282      -0.934  22.644  55.504  1.00 26.13           C
ATOM   2242  CD  GLU A 282      -0.584  24.104  55.777  1.00 30.75           C
ATOM   2243  OE1 GLU A 282      -0.518  24.917  54.819  1.00 30.89           O
ATOM   2244  OE2 GLU A 282      -0.353  24.423  56.967  1.00 30.97           O
ATOM   2245  N   GLY A 283      -3.643  22.861  51.669  1.00  8.63           N
ATOM   2246  CA  GLY A 283      -4.831  22.668  50.859  1.00  9.45           C
ATOM   2247  C   GLY A 283      -4.597  21.647  49.756  1.00 11.18           C
ATOM   2248  O   GLY A 283      -5.550  21.100  49.195  1.00 56.35           O
ATOM   2249  N   TRP A 284      -3.327  21.402  49.448  1.00 30.53           N
ATOM   2250  CA  TRP A 284      -2.936  20.442  48.429  1.00 27.96           C
ATOM   2251  C   TRP A 284      -2.575  19.077  49.013  1.00 29.05           C
ATOM   2252  O   TRP A 284      -2.068  18.202  48.302  1.00 31.19           O
ATOM   2253  CB  TRP A 284      -1.778  21.005  47.603  1.00 25.61           C
ATOM   2254  CG  TRP A 284      -2.240  21.971  46.555  1.00 21.33           C
ATOM   2255  CD1 TRP A 284      -2.952  23.112  46.754  1.00 22.74           C
ATOM   2256  CD2 TRP A 284      -2.080  21.841  45.137  1.00 24.34           C
ATOM   2257  NE1 TRP A 284      -3.257  23.703  45.551  1.00 22.94           N
ATOM   2258  CE2 TRP A 284      -2.736  22.943  44.539  1.00 23.27           C
ATOM   2259  CE3 TRP A 284      -1.452  20.894  44.316  1.00 24.18           C
ATOM   2260  CZ2 TRP A 284      -2.787  23.131  43.154  1.00 25.98           C
ATOM   2261  CZ3 TRP A 284      -1.502  21.080  42.932  1.00 25.22           C
ATOM   2262  CH2 TRP A 284      -2.167  22.193  42.368  1.00 23.63           C
ATOM   2263  N   GLY A 285      -2.875  18.888  50.297  1.00 25.94           N
ATOM   2264  CA  GLY A 285      -2.580  17.629  50.956  1.00 25.10           C
ATOM   2265  C   GLY A 285      -1.163  17.515  51.480  1.00 23.19           C
ATOM   2266  O   GLY A 285      -0.732  16.410  51.810  1.00 24.62           O
ATOM   2267  N   PHE A 286      -0.449  18.641  51.542  1.00 18.16           N
ATOM   2268  CA  PHE A 286       0.936  18.679  52.036  1.00 15.55           C
ATOM   2269  C   PHE A 286       0.918  18.701  53.568  1.00 14.45           C
ATOM   2270  O   PHE A 286      -0.114  19.029  54.169  1.00  3.05           O
ATOM   2271  CB  PHE A 286       1.663  19.954  51.584  1.00  2.52           C
ATOM   2272  CG  PHE A 286       1.748  20.156  50.098  1.00  2.52           C
ATOM   2273  CD1 PHE A 286       1.515  19.131  49.197  1.00  2.52           C
ATOM   2274  CD2 PHE A 286       2.113  21.400  49.609  1.00  2.52           C
ATOM   2275  CE1 PHE A 286       1.665  19.363  47.830  1.00  2.52           C
ATOM   2276  CE2 PHE A 286       2.262  21.631  48.258  1.00  2.52           C
ATOM   2277  CZ  PHE A 286       2.038  20.619  47.367  1.00  2.52           C
ATOM   2278  N   VAL A 287       2.068  18.430  54.189  1.00 18.75           N
ATOM   2279  CA  VAL A 287       2.197  18.434  55.658  1.00 19.22           C
ATOM   2280  C   VAL A 287       2.042  19.859  56.203  1.00 18.18           C
ATOM   2281  O   VAL A 287       2.079  20.820  55.440  1.00  2.01           O
ATOM   2282  CB  VAL A 287       3.564  17.850  56.133  1.00  6.13           C
ATOM   2283  CG1 VAL A 287       3.740  16.454  55.621  1.00  8.10           C
ATOM   2284  CG2 VAL A 287       4.727  18.717  55.691  1.00  6.98           C
ATOM   2285  N   PRO A 288       1.840  20.018  57.530  1.00  2.00           N
ATOM   2286  CA  PRO A 288       1.699  21.369  58.084  1.00  2.00           C
ATOM   2287  C   PRO A 288       2.903  22.220  57.700  1.00  2.00           C
ATOM   2288  O   PRO A 288       4.041  21.754  57.758  1.00  2.00           O
ATOM   2289  CB  PRO A 288       1.713  21.131  59.590  1.00  2.00           C
ATOM   2290  CG  PRO A 288       1.177  19.783  59.744  1.00  2.42           C
ATOM   2291  CD  PRO A 288       1.768  19.002  58.597  1.00  2.25           C
ATOM   2292  N   SER A 289       2.645  23.465  57.330  1.00  2.00           N
ATOM   2293  CA  SER A 289       3.693  24.410  56.951  1.00  2.00           C
ATOM   2294  C   SER A 289       4.808  24.467  57.980  1.00  2.00           C
ATOM   2295  O   SER A 289       5.971  24.609  57.611  1.00  2.76           O
ATOM   2296  CB  SER A 289       3.103  25.808  56.771  1.00  4.31           C
ATOM   2297  OG  SER A 289       4.127  26.776  56.622  1.00  6.09           O
ATOM   2298  N   ASP A 290       4.453  24.344  59.261  1.00 20.12           N
ATOM   2299  CA  ASP A 290       5.444  24.397  60.337  1.00 22.36           C
ATOM   2300  C   ASP A 290       6.348  23.176  60.475  1.00 20.69           C
ATOM   2301  O   ASP A 290       7.296  23.193  61.269  1.00 43.13           O
ATOM   2302  CB  ASP A 290       4.796  24.761  61.689  1.00 49.63           C
ATOM   2303  CG  ASP A 290       3.765  23.728  62.189  1.00 54.83           C
ATOM   2304  OD1 ASP A 290       3.653  22.616  61.631  1.00 54.53           O
ATOM   2305  OD2 ASP A 290       3.077  24.047  63.184  1.00 59.89           O
ATOM   2306  N   ARG A 291       6.079  22.141  59.681  1.00 28.00           N
ATOM   2307  CA  ARG A 291       6.878  20.920  59.702  1.00 27.10           C
ATOM   2308  C   ARG A 291       7.489  20.594  58.342  1.00 29.73           C
ATOM   2309  O   ARG A 291       8.097  19.532  58.182  1.00  3.08           O
ATOM   2310  CB  ARG A 291       6.033  19.723  60.131  1.00  3.75           C
ATOM   2311  CG  ARG A 291       5.555  19.775  61.546  1.00  3.21           C
ATOM   2312  CD  ARG A 291       6.702  19.903  62.530  1.00  8.20           C
ATOM   2313  NE  ARG A 291       6.177  20.056  63.890  1.00  6.03           N
ATOM   2314  CZ  ARG A 291       6.150  21.193  64.572  1.00  6.12           C
ATOM   2315  NH1 ARG A 291       6.635  22.301  64.037  1.00  6.06           N
ATOM   2316  NH2 ARG A 291       5.606  21.239  65.781  1.00  8.85           N
ATOM   2317  N   ALA A 292       7.360  21.512  57.382  1.00 10.88           N
ATOM   2318  CA  ALA A 292       7.866  21.300  56.029  1.00 11.78           C
ATOM   2319  C   ALA A 292       9.181  21.982  55.660  1.00 11.97           C
ATOM   2320  O   ALA A 292       9.485  23.083  56.121  1.00 33.37           O
ATOM   2321  CB  ALA A 292       6.789  21.689  55.013  1.00 34.70           C
ATOM   2322  N   LEU A 293       9.952  21.294  54.823  1.00  2.17           N
ATOM   2323  CA  LEU A 293      11.210  21.787  54.273  1.00  2.17           C
ATOM   2324  C   LEU A 293      10.898  21.591  52.781  1.00  2.17           C
ATOM   2325  O   LEU A 293      10.737  20.461  52.320  1.00  3.53           O
ATOM   2326  CB  LEU A 293      12.368  20.905  54.728  1.00  4.21           C
ATOM   2327  CG  LEU A 293      13.810  21.288  54.371  1.00  9.63           C
ATOM   2328  CD1 LEU A 293      14.020  21.083  52.896  1.00  7.65           C
ATOM   2329  CD2 LEU A 293      14.167  22.713  54.804  1.00 10.18           C
ATOM   2330  N   VAL A 294      10.722  22.691  52.062  1.00  4.04           N
ATOM   2331  CA  VAL A 294      10.348  22.640  50.651  1.00  3.97           C
ATOM   2332  C   VAL A 294      11.462  23.015  49.684  1.00  3.44           C
ATOM   2333  O   VAL A 294      12.417  23.709  50.041  1.00  2.00           O
ATOM   2334  CB  VAL A 294       9.089  23.508  50.390  1.00  2.00           C
ATOM   2335  CG1 VAL A 294       7.928  23.020  51.258  1.00  2.00           C
ATOM   2336  CG2 VAL A 294       9.370  24.974  50.694  1.00  2.00           C
ATOM   2337  N   PHE A 295      11.317  22.549  48.447  1.00  3.11           N
ATOM   2338  CA  PHE A 295      12.297  22.777  47.399  1.00  3.21           C
ATOM   2339  C   PHE A 295      11.676  22.360  46.067  1.00  2.56           C
ATOM   2340  O   PHE A 295      10.744  21.544  46.036  1.00  2.28           O
ATOM   2341  CB  PHE A 295      13.550  21.938  47.671  1.00  2.28           C
ATOM   2342  CG  PHE A 295      13.256  20.506  48.010  1.00  2.28           C
ATOM   2343  CD1 PHE A 295      12.931  20.133  49.306  1.00  4.47           C
ATOM   2344  CD2 PHE A 295      13.256  19.538  47.021  1.00  2.28           C
ATOM   2345  CE1 PHE A 295      12.604  18.818  49.609  1.00  4.22           C
ATOM   2346  CE2 PHE A 295      12.931  18.216  47.319  1.00  3.85           C
ATOM   2347  CZ  PHE A 295      12.603  17.859  48.619  1.00  2.92           C
ATOM   2348  N   VAL A 296      12.184  22.918  44.975  1.00  2.00           N
ATOM   2349  CA  VAL A 296      11.676  22.594  43.655  1.00  2.00           C
ATOM   2350  C   VAL A 296      12.316  21.270  43.226  1.00  2.00           C
ATOM   2351  O   VAL A 296      11.636  20.337  42.828  1.00  8.34           O
ATOM   2352  CB  VAL A 296      11.974  23.749  42.674  1.00  3.09           C
ATOM   2353  CG1 VAL A 296      11.586  23.378  41.265  1.00  2.00           C
ATOM   2354  CG2 VAL A 296      11.205  24.979  43.092  1.00  4.31           C
ATOM   2355  N   ASP A 297      13.626  21.173  43.395  1.00  2.00           N
ATOM   2356  CA  ASP A 297      14.367  19.964  43.068  1.00  2.00           C
ATOM   2357  C   ASP A 297      15.499  19.740  44.076  1.00  2.00           C
ATOM   2358  O   ASP A 297      15.882  20.640  44.808  1.00  2.00           O
ATOM   2359  CB  ASP A 297      14.923  20.047  41.644  1.00  2.00           C
ATOM   2360  CG  ASP A 297      15.970  21.120  41.486  1.00  2.00           C
ATOM   2361  OD1 ASP A 297      15.795  22.205  42.067  1.00  2.00           O
ATOM   2362  OD2 ASP A 297      16.963  20.873  40.780  1.00  2.00           O
ATOM   2363  N   ASN A 298      15.970  18.510  44.173  1.00 17.45           N
ATOM   2364  CA  ASN A 298      17.079  18.195  45.065  1.00 20.01           C
ATOM   2365  C   ASN A 298      18.099  17.409  44.255  1.00 21.36           C
ATOM   2366  O   ASN A 298      17.854  17.083  43.089  1.00  3.91           O
ATOM   2367  CB  ASN A 298      16.626  17.447  46.344  1.00  2.00           C
ATOM   2368  CG  ASN A 298      16.358  15.959  46.137  1.00  4.06           C
ATOM   2369  OD1 ASN A 298      16.486  15.415  45.039  1.00  4.13           O
ATOM   2370  ND2 ASN A 298      15.994  15.281  47.222  1.00  4.33           N
ATOM   2371  N   HIS A 299      19.223  17.082  44.879  1.00  2.00           N
ATOM   2372  CA  HIS A 299      20.294  16.370  44.195  1.00  2.00           C
ATOM   2373  C   HIS A 299      19.942  15.063  43.529  1.00  2.00           C
ATOM   2374  O   HIS A 299      20.537  14.743  42.497  1.00  4.22           O
ATOM   2375  CB  HIS A 299      21.533  16.212  45.081  1.00  4.10           C
ATOM   2376  CG  HIS A 299      21.403  15.178  46.160  1.00  3.72           C
ATOM   2377  ND1 HIS A 299      20.759  15.422  47.354  1.00  6.25           N
ATOM   2378  CD2 HIS A 299      21.904  13.925  46.253  1.00  5.08           C
ATOM   2379  CE1 HIS A 299      20.876  14.370  48.137  1.00  5.33           C
ATOM   2380  NE2 HIS A 299      21.564  13.449  47.491  1.00  3.72           N
ATOM   2381  N   ASP A 300      18.991  14.316  44.090  1.00  3.82           N
ATOM   2382  CA  ASP A 300      18.589  13.032  43.502  1.00  5.10           C
ATOM   2383  C   ASP A 300      17.616  13.180  42.326  1.00  3.92           C
ATOM   2384  O   ASP A 300      17.867  12.698  41.229  1.00  2.00           O
ATOM   2385  CB  ASP A 300      17.862  12.115  44.533  1.00  5.62           C
ATOM   2386  CG  ASP A 300      18.769  11.650  45.692  1.00 13.50           C
ATOM   2387  OD1 ASP A 300      19.817  10.984  45.305  1.00 16.73           O
ATOM   2388  OD2 ASP A 300      18.335  11.905  46.838  1.00 17.58           O
ATOM   2389  N   ASN A 301      16.489  13.855  42.580  1.00 13.40           N
ATOM   2390  CA  ASN A 301      15.473  14.003  41.566  1.00 13.27           C
ATOM   2391  C   ASN A 301      15.751  14.948  40.385  1.00 13.55           C
ATOM   2392  O   ASN A 301      14.989  14.930  39.416  1.00 14.38           O
ATOM   2393  CB  ASN A 301      14.102  14.250  42.204  1.00 11.43           C
ATOM   2394  CG  ASN A 301      13.962  15.632  42.790  1.00 11.37           C
ATOM   2395  OD1 ASN A 301      14.706  16.552  42.434  1.00 10.75           O
ATOM   2396  ND2 ASN A 301      12.957  15.815  43.655  1.00 11.41           N
ATOM   2397  N   GLN A 302      16.781  15.798  40.459  1.00 12.19           N
ATOM   2398  CA  GLN A 302      17.119  16.655  39.301  1.00 14.08           C
ATOM   2399  C   GLN A 302      17.877  15.778  38.286  1.00 16.90           C
ATOM   2400  O   GLN A 302      18.237  16.242  37.200  1.00  2.00           O
ATOM   2401  CB  GLN A 302      18.030  17.832  39.701  1.00  2.00           C
ATOM   2402  CG  GLN A 302      19.478  17.438  40.107  1.00  2.00           C
ATOM   2403  CD  GLN A 302      20.450  18.632  40.239  1.00  2.00           C
ATOM   2404  OE1 GLN A 302      21.668  18.444  40.375  1.00  2.00           O
ATOM   2405  NE2 GLN A 302      19.922  19.853  40.214  1.00  2.00           N
ATOM   2406  N   ARG A 303      18.090  14.513  38.675  1.00 20.46           N
ATOM   2407  CA  ARG A 303      18.843  13.486  37.943  1.00 26.32           C
ATOM   2408  C   ARG A 303      18.086  12.247  37.540  1.00 32.52           C
ATOM   2409  O   ARG A 303      18.647  11.405  36.849  1.00 29.25           O
ATOM   2410  CB  ARG A 303      19.879  12.950  38.886  1.00 17.36           C
ATOM   2411  CG  ARG A 303      21.236  13.232  38.535  1.00 14.36           C
ATOM   2412  CD  ARG A 303      22.069  13.000  39.738  1.00 14.20           C
ATOM   2413  NE  ARG A 303      23.290  13.752  39.554  1.00  9.32           N
ATOM   2414  CZ  ARG A 303      23.442  15.009  39.922  1.00 10.84           C
ATOM   2415  NH1 ARG A 303      22.445  15.640  40.529  1.00 13.66           N
ATOM   2416  NH2 ARG A 303      24.511  15.683  39.517  1.00 12.75           N
ATOM   2417  N   GLY A 304      16.935  12.061  38.122  1.00  7.99           N
ATOM   2418  CA  GLY A 304      16.158  10.859  37.859  1.00 10.21           C
ATOM   2419  C   GLY A 304      16.179   9.946  39.065  1.00 12.35           C
ATOM   2420  O   GLY A 304      15.425   8.974  39.115  1.00 75.60           O
ATOM   2421  N   HIS A 305      17.056  10.233  40.030  1.00 27.51           N
ATOM   2422  CA  HIS A 305      17.113   9.437  41.254  1.00 29.71           C
ATOM   2423  C   HIS A 305      16.017   9.900  42.202  1.00 31.58           C
ATOM   2424  O   HIS A 305      15.420  10.956  41.995  1.00 20.79           O
ATOM   2425  CB  HIS A 305      18.464   9.566  41.954  1.00 17.14           C
ATOM   2426  CG  HIS A 305      19.575   8.865  41.248  1.00 18.17           C
ATOM   2427  ND1 HIS A 305      20.240   7.789  41.794  1.00 21.43           N
ATOM   2428  CD2 HIS A 305      20.133   9.080  40.037  1.00 18.85           C
ATOM   2429  CE1 HIS A 305      21.161   7.369  40.946  1.00 20.55           C
ATOM   2430  NE2 HIS A 305      21.115   8.135  39.872  1.00 19.60           N
ATOM   2431  N   GLY A 306      15.751   9.105  43.235  1.00 12.28           N
ATOM   2432  CA  GLY A 306      14.723   9.459  44.203  1.00 14.89           C
ATOM   2433  C   GLY A 306      13.311   9.474  43.640  1.00 17.88           C
ATOM   2434  O   GLY A 306      12.914   8.553  42.943  1.00 38.75           O
ATOM   2435  N   ALA A 307      12.557  10.534  43.929  1.00 82.16           N
ATOM   2436  CA  ALA A 307      11.179  10.669  43.461  1.00 79.30           C
ATOM   2437  C   ALA A 307      10.791  12.066  42.952  1.00 77.16           C
ATOM   2438  O   ALA A 307      11.234  13.103  43.474  1.00 37.21           O
ATOM   2439  CB  ALA A 307      10.212  10.222  44.549  1.00 43.33           C
ATOM   2440  N   GLY A 308       9.917  12.058  41.949  1.00 92.27           N
ATOM   2441  CA  GLY A 308       9.431  13.272  41.319  1.00 86.85           C
ATOM   2442  C   GLY A 308       9.132  12.969  39.864  1.00 86.48           C
ATOM   2443  O   GLY A 308       8.094  13.363  39.323  1.00 40.74           O
ATOM   2444  N   GLY A 309      10.048  12.241  39.233  1.00 19.61           N
ATOM   2445  CA  GLY A 309       9.871  11.870  37.843  1.00 17.05           C
ATOM   2446  C   GLY A 309      10.220  12.962  36.848  1.00 18.27           C
ATOM   2447  O   GLY A 309      11.060  13.830  37.113  1.00 66.78           O
ATOM   2448  N   ALA A 310       9.555  12.914  35.698  1.00 26.80           N
ATOM   2449  CA  ALA A 310       9.773  13.860  34.615  1.00 27.70           C
ATOM   2450  C   ALA A 310       9.262  15.272  34.864  1.00 26.69           C
ATOM   2451  O   ALA A 310       9.763  16.233  34.269  1.00 50.36           O
ATOM   2452  CB  ALA A 310       9.189  13.310  33.341  1.00 47.28           C
ATOM   2453  N   SER A 311       8.284  15.401  35.752  1.00  5.06           N
ATOM   2454  CA  SER A 311       7.718  16.715  36.070  1.00  5.07           C
ATOM   2455  C   SER A 311       8.670  17.673  36.806  1.00  4.87           C
ATOM   2456  O   SER A 311       8.483  18.889  36.772  1.00 40.29           O
ATOM   2457  CB  SER A 311       6.460  16.558  36.909  1.00 39.35           C
ATOM   2458  OG  SER A 311       6.758  15.961  38.161  1.00 48.47           O
ATOM   2459  N   ILE A 312       9.670  17.123  37.486  1.00 13.85           N
ATOM   2460  CA  ILE A 312      10.628  17.923  38.230  1.00 11.01           C
ATOM   2461  C   ILE A 312      11.338  18.942  37.345  1.00 11.43           C
ATOM   2462  O   ILE A 312      11.841  18.589  36.279  1.00 11.96           O
ATOM   2463  CB  ILE A 312      11.676  17.020  38.886  1.00 12.16           C
ATOM   2464  CG1 ILE A 312      10.996  16.100  39.882  1.00  5.61           C
ATOM   2465  CG2 ILE A 312      12.735  17.833  39.581  1.00  9.26           C
ATOM   2466  CD1 ILE A 312      10.157  16.850  40.858  1.00  5.39           C
ATOM   2467  N   LEU A 313      11.320  20.198  37.762  1.00 18.67           N
ATOM   2468  CA  LEU A 313      12.002  21.266  37.034  1.00 19.07           C
ATOM   2469  C   LEU A 313      13.419  21.373  37.574  1.00 20.05           C
ATOM   2470  O   LEU A 313      13.639  21.319  38.776  1.00  2.00           O
ATOM   2471  CB  LEU A 313      11.290  22.598  37.203  1.00  2.00           C
ATOM   2472  CG  LEU A 313      10.016  22.691  36.395  1.00  2.00           C
ATOM   2473  CD1 LEU A 313       9.294  23.977  36.739  1.00  2.00           C
ATOM   2474  CD2 LEU A 313      10.368  22.631  34.924  1.00  2.00           C
ATOM   2475  N   THR A 314      14.362  21.588  36.673  1.00 31.14           N
ATOM   2476  CA  THR A 314      15.779  21.665  37.004  1.00 31.87           C
ATOM   2477  C   THR A 314      16.422  22.854  36.297  1.00 30.85           C
ATOM   2478  O   THR A 314      15.750  23.534  35.517  1.00  6.58           O
ATOM   2479  CB  THR A 314      16.439  20.349  36.544  1.00  9.14           C
ATOM   2480  OG1 THR A 314      15.929  19.289  37.359  1.00 13.51           O
ATOM   2481  CG2 THR A 314      17.930  20.370  36.695  1.00 17.31           C
ATOM   2482  N   PHE A 315      17.692  23.133  36.607  1.00  3.47           N
ATOM   2483  CA  PHE A 315      18.429  24.219  35.963  1.00  4.88           C
ATOM   2484  C   PHE A 315      18.465  24.039  34.427  1.00  4.76           C
ATOM   2485  O   PHE A 315      18.662  25.007  33.692  1.00  2.00           O
ATOM   2486  CB  PHE A 315      19.847  24.344  36.532  1.00  2.00           C
ATOM   2487  CG  PHE A 315      20.766  23.224  36.147  1.00  2.00           C
ATOM   2488  CD1 PHE A 315      21.553  23.313  35.007  1.00  2.00           C
ATOM   2489  CD2 PHE A 315      20.870  22.089  36.925  1.00  2.00           C
ATOM   2490  CE1 PHE A 315      22.426  22.280  34.654  1.00  2.00           C
ATOM   2491  CE2 PHE A 315      21.737  21.057  36.577  1.00  2.00           C
ATOM   2492  CZ  PHE A 315      22.518  21.161  35.442  1.00  2.00           C
ATOM   2493  N   TRP A 316      18.245  22.810  33.963  1.00  2.00           N
ATOM   2494  CA  TRP A 316      18.213  22.493  32.541  1.00  3.54           C
ATOM   2495  C   TRP A 316      17.037  23.206  31.851  1.00  5.67           C
ATOM   2496  O   TRP A 316      17.143  23.567  30.676  1.00 10.25           O
ATOM   2497  CB  TRP A 316      18.104  20.975  32.325  1.00  2.57           C
ATOM   2498  CG  TRP A 316      19.302  20.157  32.758  1.00  5.32           C
ATOM   2499  CD1 TRP A 316      19.357  19.292  33.817  1.00  5.81           C
ATOM   2500  CD2 TRP A 316      20.609  20.126  32.161  1.00  6.19           C
ATOM   2501  NE1 TRP A 316      20.609  18.734  33.916  1.00  5.33           N
ATOM   2502  CE2 TRP A 316      21.396  19.231  32.912  1.00  6.17           C
ATOM   2503  CE3 TRP A 316      21.186  20.776  31.071  1.00  7.49           C
ATOM   2504  CZ2 TRP A 316      22.735  18.971  32.612  1.00  9.80           C
ATOM   2505  CZ3 TRP A 316      22.511  20.520  30.776  1.00  9.44           C
ATOM   2506  CH2 TRP A 316      23.272  19.624  31.543  1.00 10.96           C
ATOM   2507  N   ASP A 317      15.921  23.371  32.567  1.00  8.82           N
ATOM   2508  CA  ASP A 317      14.720  24.070  32.067  1.00 10.10           C
ATOM   2509  C   ASP A 317      14.719  25.433  32.751  1.00  8.24           C
ATOM   2510  O   ASP A 317      13.761  25.805  33.428  1.00 24.74           O
ATOM   2511  CB  ASP A 317      13.432  23.363  32.471  1.00 31.30           C
ATOM   2512  CG  ASP A 317      13.513  21.863  32.355  1.00 38.91           C
ATOM   2513  OD1 ASP A 317      13.546  21.365  31.205  1.00 38.40           O
ATOM   2514  OD2 ASP A 317      13.526  21.189  33.416  1.00 42.40           O
ATOM   2515  N   ALA A 318      15.803  26.163  32.550  1.00 11.28           N
ATOM   2516  CA  ALA A 318      16.009  27.470  33.150  1.00 13.35           C
ATOM   2517  C   ALA A 318      14.818  28.430  33.206  1.00 13.87           C
ATOM   2518  O   ALA A 318      14.492  28.931  34.281  1.00  7.01           O
ATOM   2519  CB  ALA A 318      17.191  28.145  32.505  1.00  7.92           C
ATOM   2520  N   ARG A 319      14.129  28.649  32.089  1.00  3.04           N
ATOM   2521  CA  ARG A 319      13.014  29.597  32.099  1.00  4.41           C
ATOM   2522  C   ARG A 319      11.890  29.213  33.042  1.00  3.08           C
ATOM   2523  O   ARG A 319      11.437  30.047  33.828  1.00  8.73           O
ATOM   2524  CB  ARG A 319      12.451  29.800  30.702  1.00  9.66           C
ATOM   2525  CG  ARG A 319      11.482  30.959  30.566  1.00 12.38           C
ATOM   2526  CD  ARG A 319      11.324  31.294  29.103  1.00 14.33           C
ATOM   2527  NE  ARG A 319      10.335  32.338  28.877  1.00 17.46           N
ATOM   2528  CZ  ARG A 319       9.028  32.112  28.766  1.00 14.03           C
ATOM   2529  NH1 ARG A 319       8.556  30.870  28.864  1.00 14.41           N
ATOM   2530  NH2 ARG A 319       8.199  33.117  28.515  1.00 16.49           N
ATOM   2531  N   LEU A 320      11.422  27.974  32.948  1.00  2.00           N
ATOM   2532  CA  LEU A 320      10.346  27.517  33.812  1.00  2.00           C
ATOM   2533  C   LEU A 320      10.859  27.324  35.236  1.00  2.00           C
ATOM   2534  O   LEU A 320      10.112  27.462  36.195  1.00  3.13           O
ATOM   2535  CB  LEU A 320       9.753  26.211  33.280  1.00  4.86           C
ATOM   2536  CG  LEU A 320       8.910  26.207  31.998  1.00  5.42           C
ATOM   2537  CD1 LEU A 320       8.335  24.797  31.746  1.00  6.43           C
ATOM   2538  CD2 LEU A 320       7.785  27.213  32.125  1.00  5.04           C
ATOM   2539  N   TYR A 321      12.145  27.022  35.361  1.00  2.00           N
ATOM   2540  CA  TYR A 321      12.757  26.798  36.667  1.00  2.00           C
ATOM   2541  C   TYR A 321      12.784  28.072  37.504  1.00  2.00           C
ATOM   2542  O   TYR A 321      12.454  28.035  38.688  1.00  9.52           O
ATOM   2543  CB  TYR A 321      14.168  26.225  36.511  1.00  8.65           C
ATOM   2544  CG  TYR A 321      14.825  25.844  37.818  1.00 10.62           C
ATOM   2545  CD1 TYR A 321      14.361  24.752  38.565  1.00  9.54           C
ATOM   2546  CD2 TYR A 321      15.914  26.567  38.311  1.00  9.52           C
ATOM   2547  CE1 TYR A 321      14.972  24.388  39.782  1.00  9.27           C
ATOM   2548  CE2 TYR A 321      16.526  26.216  39.513  1.00  8.48           C
ATOM   2549  CZ  TYR A 321      16.056  25.127  40.243  1.00  9.09           C
ATOM   2550  OH  TYR A 321      16.705  24.786  41.411  1.00  7.29           O
ATOM   2551  N   LYS A 322      13.160  29.193  36.886  1.00  2.63           N
ATOM   2552  CA  LYS A 322      13.214  30.475  37.589  1.00  3.24           C
ATOM   2553  C   LYS A 322      11.830  30.866  38.095  1.00  2.00           C
ATOM   2554  O   LYS A 322      11.702  31.406  39.188  1.00 18.62           O
ATOM   2555  CB  LYS A 322      13.774  31.576  36.685  1.00 18.58           C
ATOM   2556  CG  LYS A 322      15.286  31.522  36.527  1.00 19.17           C
ATOM   2557  CD  LYS A 322      15.782  32.584  35.565  1.00 19.39           C
ATOM   2558  CE  LYS A 322      15.633  32.147  34.107  1.00 27.25           C
ATOM   2559  NZ  LYS A 322      15.881  33.263  33.142  1.00 24.38           N
ATOM   2560  N   MET A 323      10.801  30.559  37.310  1.00  8.70           N
ATOM   2561  CA  MET A 323       9.415  30.861  37.682  1.00 11.44           C
ATOM   2562  C   MET A 323       8.938  30.054  38.880  1.00  9.36           C
ATOM   2563  O   MET A 323       8.249  30.590  39.757  1.00  2.00           O
ATOM   2564  CB  MET A 323       8.468  30.565  36.526  1.00  9.80           C
ATOM   2565  CG  MET A 323       8.154  31.749  35.653  1.00 18.33           C
ATOM   2566  SD  MET A 323       6.517  31.487  35.011  1.00 23.12           S
ATOM   2567  CE  MET A 323       6.896  30.469  33.607  1.00 20.94           C
ATOM   2568  N   ALA A 324       9.254  28.760  38.863  1.00  3.66           N
ATOM   2569  CA  ALA A 324       8.880  27.839  39.928  1.00  2.00           C
ATOM   2570  C   ALA A 324       9.593  28.200  41.225  1.00  3.85           C
ATOM   2571  O   ALA A 324       8.975  28.230  42.289  1.00 13.69           O
ATOM   2572  CB  ALA A 324       9.205  26.424  39.525  1.00  7.29           C
ATOM   2573  N   VAL A 325      10.889  28.464  41.132  1.00  8.88           N
ATOM   2574  CA  VAL A 325      11.669  28.842  42.303  1.00 10.30           C
ATOM   2575  C   VAL A 325      11.166  30.190  42.851  1.00  9.54           C
ATOM   2576  O   VAL A 325      11.126  30.384  44.059  1.00  2.00           O
ATOM   2577  CB  VAL A 325      13.191  28.892  41.973  1.00  2.00           C
ATOM   2578  CG1 VAL A 325      13.962  29.507  43.121  1.00  2.00           C
ATOM   2579  CG2 VAL A 325      13.720  27.479  41.671  1.00  2.00           C
ATOM   2580  N   GLY A 326      10.755  31.091  41.956  1.00  2.00           N
ATOM   2581  CA  GLY A 326      10.240  32.390  42.358  1.00  4.34           C
ATOM   2582  C   GLY A 326       8.918  32.252  43.091  1.00  4.26           C
ATOM   2583  O   GLY A 326       8.683  32.935  44.099  1.00  9.63           O
ATOM   2584  N   PHE A 327       8.057  31.372  42.583  1.00  6.66           N
ATOM   2585  CA  PHE A 327       6.765  31.139  43.211  1.00  5.71           C
ATOM   2586  C   PHE A 327       7.012  30.561  44.608  1.00  6.47           C
ATOM   2587  O   PHE A 327       6.414  31.020  45.583  1.00  2.00           O
ATOM   2588  CB  PHE A 327       5.871  30.196  42.387  1.00  2.00           C
ATOM   2589  CG  PHE A 327       4.562  29.909  43.041  1.00  2.60           C
ATOM   2590  CD1 PHE A 327       3.461  30.738  42.832  1.00  4.67           C
ATOM   2591  CD2 PHE A 327       4.449  28.852  43.939  1.00  2.83           C
ATOM   2592  CE1 PHE A 327       2.253  30.514  43.525  1.00  7.96           C
ATOM   2593  CE2 PHE A 327       3.260  28.624  44.632  1.00  5.41           C
ATOM   2594  CZ  PHE A 327       2.159  29.456  44.425  1.00  5.98           C
ATOM   2595  N   MET A 328       7.928  29.605  44.705  1.00 18.79           N
ATOM   2596  CA  MET A 328       8.242  28.979  45.983  1.00 21.46           C
ATOM   2597  C   MET A 328       8.691  30.000  47.020  1.00 20.44           C
ATOM   2598  O   MET A 328       8.134  30.050  48.113  1.00 10.58           O
ATOM   2599  CB  MET A 328       9.315  27.905  45.826  1.00 14.02           C
ATOM   2600  CG  MET A 328       9.794  27.338  47.160  1.00 10.27           C
ATOM   2601  SD  MET A 328      11.152  26.131  47.080  1.00 11.43           S
ATOM   2602  CE  MET A 328      12.532  27.148  46.867  1.00 11.01           C
ATOM   2603  N   LEU A 329       9.662  30.831  46.655  1.00  2.00           N
ATOM   2604  CA  LEU A 329      10.200  31.851  47.551  1.00  2.00           C
ATOM   2605  C   LEU A 329       9.225  32.960  47.920  1.00  2.00           C
ATOM   2606  O   LEU A 329       9.407  33.604  48.948  1.00  2.00           O
ATOM   2607  CB  LEU A 329      11.463  32.481  46.967  1.00  2.00           C
ATOM   2608  CG  LEU A 329      12.875  31.915  47.185  1.00  2.74           C
ATOM   2609  CD1 LEU A 329      12.874  30.692  48.056  1.00  2.00           C
ATOM   2610  CD2 LEU A 329      13.531  31.603  45.863  1.00  2.00           C
ATOM   2611  N   ALA A 330       8.215  33.212  47.091  1.00  2.00           N
ATOM   2612  CA  ALA A 330       7.250  34.265  47.410  1.00  2.00           C
ATOM   2613  C   ALA A 330       6.121  33.753  48.295  1.00  2.00           C
ATOM   2614  O   ALA A 330       5.564  34.520  49.070  1.00  2.00           O
ATOM   2615  CB  ALA A 330       6.687  34.885  46.139  1.00  2.00           C
ATOM   2616  N   HIS A 331       5.806  32.459  48.167  1.00  2.00           N
ATOM   2617  CA  HIS A 331       4.735  31.802  48.926  1.00  2.00           C
ATOM   2618  C   HIS A 331       5.115  31.506  50.368  1.00  2.00           C
ATOM   2619  O   HIS A 331       6.157  30.918  50.637  1.00  8.84           O
ATOM   2620  CB  HIS A 331       4.278  30.508  48.258  1.00  9.54           C
ATOM   2621  CG  HIS A 331       2.906  30.089  48.679  1.00 11.61           C
ATOM   2622  ND1 HIS A 331       2.668  29.347  49.814  1.00 12.42           N
ATOM   2623  CD2 HIS A 331       1.692  30.345  48.136  1.00  9.92           C
ATOM   2624  CE1 HIS A 331       1.367  29.162  49.952  1.00 12.11           C
ATOM   2625  NE2 HIS A 331       0.754  29.758  48.948  1.00 13.56           N
ATOM   2626  N   PRO A 332       4.227  31.849  51.310  1.00 11.67           N
ATOM   2627  CA  PRO A 332       4.541  31.603  52.719  1.00 11.34           C
ATOM   2628  C   PRO A 332       4.661  30.149  53.231  1.00 10.83           C
ATOM   2629  O   PRO A 332       5.224  29.930  54.299  1.00  2.94           O
ATOM   2630  CB  PRO A 332       3.474  32.428  53.448  1.00  2.34           C
ATOM   2631  CG  PRO A 332       2.289  32.386  52.517  1.00  3.10           C
ATOM   2632  CD  PRO A 332       2.918  32.523  51.152  1.00  2.34           C
ATOM   2633  N   TYR A 333       4.194  29.160  52.478  1.00  6.72           N
ATOM   2634  CA  TYR A 333       4.294  27.771  52.937  1.00  6.48           C
ATOM   2635  C   TYR A 333       5.725  27.229  53.057  1.00  9.50           C
ATOM   2636  O   TYR A 333       6.544  27.372  52.141  1.00  4.23           O
ATOM   2637  CB  TYR A 333       3.472  26.845  52.036  1.00  2.34           C
ATOM   2638  CG  TYR A 333       3.539  25.394  52.431  1.00  4.40           C
ATOM   2639  CD1 TYR A 333       2.617  24.848  53.314  1.00  2.00           C
ATOM   2640  CD2 TYR A 333       4.531  24.567  51.923  1.00  2.76           C
ATOM   2641  CE1 TYR A 333       2.687  23.507  53.684  1.00  2.00           C
ATOM   2642  CE2 TYR A 333       4.611  23.234  52.291  1.00  7.58           C
ATOM   2643  CZ  TYR A 333       3.690  22.713  53.160  1.00  4.16           C
ATOM   2644  OH  TYR A 333       3.799  21.395  53.477  1.00  4.70           O
ATOM   2645  N   GLY A 334       5.999  26.586  54.193  1.00  5.58           N
ATOM   2646  CA  GLY A 334       7.292  25.957  54.462  1.00  2.26           C
ATOM   2647  C   GLY A 334       8.581  26.753  54.609  1.00  2.26           C
ATOM   2648  O   GLY A 334       8.587  27.978  54.589  1.00 12.34           O
ATOM   2649  N   PHE A 335       9.664  26.023  54.872  1.00  4.02           N
ATOM   2650  CA  PHE A 335      11.007  26.595  54.989  1.00  4.46           C
ATOM   2651  C   PHE A 335      11.696  26.187  53.685  1.00  2.28           C
ATOM   2652  O   PHE A 335      11.805  25.008  53.360  1.00  3.64           O
ATOM   2653  CB  PHE A 335      11.775  26.061  56.196  1.00  4.44           C
ATOM   2654  CG  PHE A 335      13.078  26.777  56.427  1.00  4.03           C
ATOM   2655  CD1 PHE A 335      13.101  28.021  57.051  1.00  5.53           C
ATOM   2656  CD2 PHE A 335      14.277  26.236  55.967  1.00  8.43           C
ATOM   2657  CE1 PHE A 335      14.291  28.721  57.209  1.00  5.68           C
ATOM   2658  CE2 PHE A 335      15.474  26.930  56.122  1.00  7.72           C
ATOM   2659  CZ  PHE A 335      15.479  28.174  56.743  1.00  8.96           C
ATOM   2660  N   THR A 336      12.183  27.177  52.964  1.00  2.00           N
ATOM   2661  CA  THR A 336      12.763  26.968  51.653  1.00  2.00           C
ATOM   2662  C   THR A 336      14.239  26.651  51.482  1.00  2.00           C
ATOM   2663  O   THR A 336      15.102  27.358  51.976  1.00  5.56           O
ATOM   2664  CB  THR A 336      12.434  28.189  50.751  1.00  4.25           C
ATOM   2665  OG1 THR A 336      12.876  29.382  51.401  1.00  7.05           O
ATOM   2666  CG2 THR A 336      10.930  28.321  50.496  1.00  2.23           C
ATOM   2667  N   ARG A 337      14.516  25.616  50.700  1.00  3.46           N
ATOM   2668  CA  ARG A 337      15.886  25.256  50.373  1.00  2.53           C
ATOM   2669  C   ARG A 337      16.083  25.469  48.864  1.00  2.83           C
ATOM   2670  O   ARG A 337      15.297  24.982  48.049  1.00  2.00           O
ATOM   2671  CB  ARG A 337      16.197  23.804  50.738  1.00  2.00           C
ATOM   2672  CG  ARG A 337      17.636  23.402  50.406  1.00  2.00           C
ATOM   2673  CD  ARG A 337      17.887  21.939  50.688  1.00  2.00           C
ATOM   2674  NE  ARG A 337      17.015  21.073  49.895  1.00  2.00           N
ATOM   2675  CZ  ARG A 337      16.780  19.808  50.187  1.00  2.00           C
ATOM   2676  NH1 ARG A 337      17.359  19.239  51.246  1.00  2.99           N
ATOM   2677  NH2 ARG A 337      15.936  19.110  49.455  1.00  2.90           N
ATOM   2678  N   VAL A 338      17.111  26.220  48.513  1.00  2.00           N
ATOM   2679  CA  VAL A 338      17.449  26.512  47.126  1.00  2.00           C
ATOM   2680  C   VAL A 338      18.546  25.524  46.693  1.00  2.00           C
ATOM   2681  O   VAL A 338      19.399  25.140  47.475  1.00  2.00           O
ATOM   2682  CB  VAL A 338      17.899  28.002  47.010  1.00  2.00           C
ATOM   2683  CG1 VAL A 338      18.679  28.252  45.751  1.00  2.00           C
ATOM   2684  CG2 VAL A 338      16.678  28.901  47.048  1.00  2.00           C
ATOM   2685  N   MET A 339      18.501  25.083  45.450  1.00  2.77           N
ATOM   2686  CA  MET A 339      19.484  24.138  44.962  1.00  2.15           C
ATOM   2687  C   MET A 339      20.596  24.837  44.154  1.00  2.15           C
ATOM   2688  O   MET A 339      20.354  25.828  43.467  1.00  6.53           O
ATOM   2689  CB  MET A 339      18.764  23.081  44.121  1.00  6.71           C
ATOM   2690  CG  MET A 339      19.650  22.037  43.490  1.00  5.36           C
ATOM   2691  SD  MET A 339      20.322  20.898  44.665  1.00  5.86           S
ATOM   2692  CE  MET A 339      21.670  20.213  43.770  1.00  4.89           C
ATOM   2693  N   SER A 340      21.828  24.356  44.308  1.00  8.39           N
ATOM   2694  CA  SER A 340      22.992  24.867  43.581  1.00  9.31           C
ATOM   2695  C   SER A 340      23.734  23.614  43.058  1.00 10.79           C
ATOM   2696  O   SER A 340      24.296  22.823  43.831  1.00  2.00           O
ATOM   2697  CB  SER A 340      23.879  25.729  44.479  1.00  2.00           C
ATOM   2698  OG  SER A 340      24.806  26.445  43.684  1.00  2.00           O
ATOM   2699  N   SER A 341      23.738  23.476  41.732  1.00 11.48           N
ATOM   2700  CA  SER A 341      24.286  22.330  41.007  1.00 11.17           C
ATOM   2701  C   SER A 341      25.561  22.519  40.177  1.00 10.20           C
ATOM   2702  O   SER A 341      26.150  23.603  40.128  1.00  9.68           O
ATOM   2703  CB  SER A 341      23.199  21.826  40.039  1.00 11.59           C
ATOM   2704  OG  SER A 341      21.893  21.944  40.582  1.00 13.91           O
ATOM   2705  N   TYR A 342      25.987  21.424  39.544  1.00 16.44           N
ATOM   2706  CA  TYR A 342      27.137  21.406  38.637  1.00 16.79           C
ATOM   2707  C   TYR A 342      26.611  20.738  37.370  1.00 15.66           C
ATOM   2708  O   TYR A 342      25.719  19.891  37.468  1.00  5.85           O
ATOM   2709  CB  TYR A 342      28.352  20.618  39.192  1.00  4.68           C
ATOM   2710  CG  TYR A 342      28.154  19.137  39.506  1.00  2.97           C
ATOM   2711  CD1 TYR A 342      28.148  18.155  38.510  1.00  2.93           C
ATOM   2712  CD2 TYR A 342      27.991  18.724  40.822  1.00  3.97           C
ATOM   2713  CE1 TYR A 342      27.983  16.795  38.838  1.00  3.00           C
ATOM   2714  CE2 TYR A 342      27.828  17.385  41.156  1.00  4.80           C
ATOM   2715  CZ  TYR A 342      27.823  16.431  40.169  1.00  6.61           C
ATOM   2716  OH  TYR A 342      27.650  15.127  40.572  1.00  7.53           O
ATOM   2717  N   ARG A 343      27.115  21.141  36.202  1.00 13.78           N
ATOM   2718  CA  ARG A 343      26.680  20.559  34.935  1.00 16.73           C
ATOM   2719  C   ARG A 343      27.398  19.242  34.655  1.00 16.76           C
ATOM   2720  O   ARG A 343      28.556  19.033  35.046  1.00 31.45           O
ATOM   2721  CB  ARG A 343      26.916  21.522  33.761  1.00 37.31           C
ATOM   2722  CG  ARG A 343      26.033  22.761  33.770  1.00 46.25           C
ATOM   2723  CD  ARG A 343      26.110  23.578  32.466  1.00 53.08           C
ATOM   2724  NE  ARG A 343      25.535  24.910  32.675  1.00 57.47           N
ATOM   2725  CZ  ARG A 343      24.272  25.248  32.422  1.00 61.00           C
ATOM   2726  NH1 ARG A 343      23.412  24.366  31.913  1.00 61.60           N
ATOM   2727  NH2 ARG A 343      23.830  26.458  32.757  1.00 62.05           N
ATOM   2728  N   TRP A 344      26.668  18.323  34.039  1.00 43.41           N
ATOM   2729  CA  TRP A 344      27.216  17.021  33.666  1.00 46.17           C
ATOM   2730  C   TRP A 344      26.747  16.719  32.247  1.00 46.42           C
ATOM   2731  O   TRP A 344      25.808  17.355  31.748  1.00 10.94           O
ATOM   2732  CB  TRP A 344      26.805  15.897  34.645  1.00  5.97           C
ATOM   2733  CG  TRP A 344      25.366  15.431  34.597  1.00  4.98           C
ATOM   2734  CD1 TRP A 344      24.890  14.312  33.977  1.00  6.26           C
ATOM   2735  CD2 TRP A 344      24.236  16.039  35.240  1.00  7.07           C
ATOM   2736  NE1 TRP A 344      23.546  14.187  34.195  1.00  9.46           N
ATOM   2737  CE2 TRP A 344      23.118  15.231  34.967  1.00  9.82           C
ATOM   2738  CE3 TRP A 344      24.071  17.185  36.025  1.00  6.57           C
ATOM   2739  CZ2 TRP A 344      21.843  15.529  35.447  1.00 10.45           C
ATOM   2740  CZ3 TRP A 344      22.809  17.484  36.500  1.00  6.72           C
ATOM   2741  CH2 TRP A 344      21.706  16.656  36.211  1.00  8.98           C
ATOM   2742  N   PRO A 345      27.429  15.793  31.565  1.00  2.00           N
ATOM   2743  CA  PRO A 345      27.051  15.438  30.191  1.00  2.00           C
ATOM   2744  C   PRO A 345      25.861  14.479  30.148  1.00  2.00           C
ATOM   2745  O   PRO A 345      26.007  13.263  29.980  1.00 22.03           O
ATOM   2746  CB  PRO A 345      28.346  14.851  29.634  1.00 18.22           C
ATOM   2747  CG  PRO A 345      28.923  14.148  30.817  1.00 17.17           C
ATOM   2748  CD  PRO A 345      28.698  15.141  31.945  1.00 14.80           C
ATOM   2749  N   ARG A 346      24.676  15.060  30.328  1.00 21.04           N
ATOM   2750  CA  ARG A 346      23.418  14.331  30.315  1.00 24.68           C
ATOM   2751  C   ARG A 346      23.320  13.648  28.947  1.00 28.40           C
ATOM   2752  O   ARG A 346      23.482  14.292  27.909  1.00 32.71           O
ATOM   2753  CB  ARG A 346      22.259  15.311  30.550  1.00 26.56           C
ATOM   2754  CG  ARG A 346      21.046  14.692  31.175  1.00 28.53           C
ATOM   2755  CD  ARG A 346      20.177  15.724  31.886  1.00 27.88           C
ATOM   2756  NE  ARG A 346      19.664  16.765  30.995  1.00 31.12           N
ATOM   2757  CZ  ARG A 346      18.438  17.284  31.052  1.00 31.73           C
ATOM   2758  NH1 ARG A 346      17.554  16.870  31.960  1.00 31.54           N
ATOM   2759  NH2 ARG A 346      18.103  18.252  30.213  1.00 29.31           N
ATOM   2760  N   GLN A 347      23.127  12.340  28.960  1.00  2.47           N
ATOM   2761  CA  GLN A 347      23.050  11.546  27.739  1.00  3.17           C
ATOM   2762  C   GLN A 347      21.960  10.497  27.864  1.00  2.47           C
ATOM   2763  O   GLN A 347      22.172   9.426  28.423  1.00 19.50           O
ATOM   2764  CB  GLN A 347      24.404  10.892  27.486  1.00 29.08           C
ATOM   2765  CG  GLN A 347      24.461   9.960  26.302  1.00 35.07           C
ATOM   2766  CD  GLN A 347      25.889   9.606  25.943  1.00 38.30           C
ATOM   2767  OE1 GLN A 347      26.543   8.830  26.643  1.00 41.70           O
ATOM   2768  NE2 GLN A 347      26.390  10.200  24.859  1.00 38.23           N
ATOM   2769  N   PHE A 348      20.788  10.834  27.339  1.00 30.45           N
ATOM   2770  CA  PHE A 348      19.622   9.959  27.390  1.00 35.58           C
ATOM   2771  C   PHE A 348      19.607   8.822  26.376  1.00 39.57           C
ATOM   2772  O   PHE A 348      19.929   8.988  25.201  1.00 30.71           O
ATOM   2773  CB  PHE A 348      18.324  10.778  27.255  1.00 23.38           C
ATOM   2774  CG  PHE A 348      17.967  11.563  28.479  1.00 25.13           C
ATOM   2775  CD1 PHE A 348      17.257  10.959  29.510  1.00 25.90           C
ATOM   2776  CD2 PHE A 348      18.355  12.894  28.616  1.00 25.56           C
ATOM   2777  CE1 PHE A 348      16.933  11.660  30.670  1.00 26.69           C
ATOM   2778  CE2 PHE A 348      18.036  13.609  29.773  1.00 27.45           C
ATOM   2779  CZ  PHE A 348      17.324  12.989  30.804  1.00 27.13           C
ATOM   2780  N   GLN A 349      19.248   7.651  26.875  1.00 26.62           N
ATOM   2781  CA  GLN A 349      19.109   6.430  26.086  1.00 31.44           C
ATOM   2782  C   GLN A 349      17.860   5.737  26.625  1.00 33.18           C
ATOM   2783  O   GLN A 349      17.818   5.343  27.790  1.00  0.00           O
ATOM   2784  CB  GLN A 349      20.333   5.537  26.251  1.00  0.00           C
ATOM   2785  CG  GLN A 349      21.536   6.025  25.480  1.00  0.00           C
ATOM   2786  CD  GLN A 349      22.159   4.910  24.675  1.00  0.00           C
ATOM   2787  OE1 GLN A 349      22.833   4.040  25.230  1.00 59.61           O
ATOM   2788  NE2 GLN A 349      21.943   4.929  23.356  1.00 59.61           N
ATOM   2789  N   ASN A 350      16.828   5.663  25.796  1.00 69.49           N
ATOM   2790  CA  ASN A 350      15.566   5.035  26.186  1.00 70.53           C
ATOM   2791  C   ASN A 350      15.006   5.690  27.457  1.00 68.76           C
ATOM   2792  O   ASN A 350      14.691   5.007  28.441  1.00  0.00           O
ATOM   2793  CB  ASN A 350      15.751   3.517  26.429  1.00 89.06           C
ATOM   2794  CG  ASN A 350      16.072   2.692  25.129  1.00 89.06           C
ATOM   2795  OD1 ASN A 350      16.802   3.140  24.208  1.00 89.06           O
ATOM   2796  ND2 ASN A 350      15.469   1.505  25.029  1.00 89.06           N
ATOM   2797  N   GLY A 351      14.920   7.015  27.444  1.00 85.96           N
ATOM   2798  CA  GLY A 351      14.398   7.746  28.582  1.00 82.37           C
ATOM   2799  C   GLY A 351      15.215   7.687  29.862  1.00 79.47           C
ATOM   2800  O   GLY A 351      14.701   8.005  30.937  1.00 75.79           O
ATOM   2801  N   ASN A 352      16.482   7.301  29.752  1.00 56.88           N
ATOM   2802  CA  ASN A 352      17.366   7.224  30.906  1.00 52.01           C
ATOM   2803  C   ASN A 352      18.689   7.906  30.624  1.00 46.76           C
ATOM   2804  O   ASN A 352      19.292   7.699  29.573  1.00 47.93           O
ATOM   2805  CB  ASN A 352      17.612   5.772  31.310  1.00 58.72           C
ATOM   2806  CG  ASN A 352      16.688   5.313  32.419  1.00 61.68           C
ATOM   2807  OD1 ASN A 352      16.000   4.299  32.294  1.00 63.21           O
ATOM   2808  ND2 ASN A 352      16.677   6.050  33.529  1.00 65.05           N
ATOM   2809  N   ASP A 353      19.137   8.722  31.571  1.00 18.21           N
ATOM   2810  CA  ASP A 353      20.401   9.422  31.432  1.00 12.29           C
ATOM   2811  C   ASP A 353      21.492   8.454  31.855  1.00 10.34           C
ATOM   2812  O   ASP A 353      21.646   8.177  33.038  1.00 15.37           O
ATOM   2813  CB  ASP A 353      20.392  10.644  32.335  1.00 17.49           C
ATOM   2814  CG  ASP A 353      21.694  11.409  32.308  1.00 12.99           C
ATOM   2815  OD1 ASP A 353      22.573  11.113  31.471  1.00  9.23           O
ATOM   2816  OD2 ASP A 353      21.825  12.318  33.150  1.00 13.26           O
ATOM   2817  N   VAL A 354      22.241   7.929  30.891  1.00 16.17           N
ATOM   2818  CA  VAL A 354      23.295   6.980  31.219  1.00 15.33           C
ATOM   2819  C   VAL A 354      24.449   7.579  32.029  1.00 15.44           C
ATOM   2820  O   VAL A 354      25.252   6.841  32.605  1.00 11.62           O
ATOM   2821  CB  VAL A 354      23.825   6.257  29.960  1.00 12.21           C
ATOM   2822  CG1 VAL A 354      22.728   5.376  29.374  1.00 14.72           C
ATOM   2823  CG2 VAL A 354      24.314   7.270  28.927  1.00 16.08           C
ATOM   2824  N   ASN A 355      24.507   8.907  32.105  1.00 15.22           N
ATOM   2825  CA  ASN A 355      25.552   9.598  32.851  1.00 15.94           C
ATOM   2826  C   ASN A 355      25.007  10.264  34.119  1.00 15.45           C
ATOM   2827  O   ASN A 355      25.566  11.254  34.605  1.00  4.57           O
ATOM   2828  CB  ASN A 355      26.218  10.637  31.952  1.00  3.88           C
ATOM   2829  CG  ASN A 355      27.085  10.009  30.892  1.00  8.71           C
ATOM   2830  OD1 ASN A 355      27.791   9.055  31.158  1.00 11.45           O
ATOM   2831  ND2 ASN A 355      26.988  10.503  29.679  1.00 11.91           N
ATOM   2832  N   ASP A 356      23.928   9.717  34.667  1.00 14.14           N
ATOM   2833  CA  ASP A 356      23.340  10.296  35.866  1.00 14.66           C
ATOM   2834  C   ASP A 356      24.201  10.122  37.105  1.00 15.21           C
ATOM   2835  O   ASP A 356      23.911  10.723  38.149  1.00  2.38           O
ATOM   2836  CB  ASP A 356      21.922   9.751  36.114  1.00  2.38           C
ATOM   2837  CG  ASP A 356      21.892   8.260  36.447  1.00  2.38           C
ATOM   2838  OD1 ASP A 356      22.927   7.562  36.302  1.00  2.38           O
ATOM   2839  OD2 ASP A 356      20.800   7.793  36.852  1.00 11.53           O
ATOM   2840  N   TRP A 357      25.235   9.286  36.982  1.00  9.43           N
ATOM   2841  CA  TRP A 357      26.182   9.000  38.065  1.00  8.53           C
ATOM   2842  C   TRP A 357      27.314  10.012  38.117  1.00  8.11           C
ATOM   2843  O   TRP A 357      27.969  10.120  39.138  1.00  5.43           O
ATOM   2844  CB  TRP A 357      26.838   7.626  37.876  1.00  5.71           C
ATOM   2845  CG  TRP A 357      27.567   7.528  36.544  1.00  7.97           C
ATOM   2846  CD1 TRP A 357      27.013   7.169  35.343  1.00  8.14           C
ATOM   2847  CD2 TRP A 357      28.931   7.907  36.254  1.00  6.70           C
ATOM   2848  NE1 TRP A 357      27.933   7.314  34.326  1.00  7.89           N
ATOM   2849  CE2 TRP A 357      29.117   7.765  34.853  1.00  7.23           C
ATOM   2850  CE3 TRP A 357      30.015   8.348  37.027  1.00  6.11           C
ATOM   2851  CZ2 TRP A 357      30.334   8.060  34.227  1.00  5.99           C
ATOM   2852  CZ3 TRP A 357      31.224   8.638  36.398  1.00  7.92           C
ATOM   2853  CH2 TRP A 357      31.371   8.492  35.014  1.00  7.25           C
ATOM   2854  N   VAL A 358      27.555  10.757  37.033  1.00  2.89           N
ATOM   2855  CA  VAL A 358      28.691  11.684  36.997  1.00  2.00           C
ATOM   2856  C   VAL A 358      28.851  12.596  38.218  1.00  3.09           C
ATOM   2857  O   VAL A 358      27.898  13.264  38.624  1.00  4.63           O
ATOM   2858  CB  VAL A 358      28.728  12.491  35.683  1.00  5.57           C
ATOM   2859  CG1 VAL A 358      29.972  13.369  35.631  1.00  4.50           C
ATOM   2860  CG2 VAL A 358      28.760  11.548  34.510  1.00  4.71           C
ATOM   2861  N   GLY A 359      30.039  12.543  38.819  1.00  2.00           N
ATOM   2862  CA  GLY A 359      30.361  13.356  39.992  1.00  2.00           C
ATOM   2863  C   GLY A 359      30.689  14.804  39.651  1.00  2.00           C
ATOM   2864  O   GLY A 359      30.621  15.191  38.480  1.00 29.05           O
ATOM   2865  N   PRO A 360      31.067  15.630  40.649  1.00 17.50           N
ATOM   2866  CA  PRO A 360      31.406  17.047  40.457  1.00 16.60           C
ATOM   2867  C   PRO A 360      32.571  17.277  39.492  1.00 17.77           C
ATOM   2868  O   PRO A 360      33.321  16.343  39.192  1.00 11.19           O
ATOM   2869  CB  PRO A 360      31.746  17.518  41.879  1.00 11.63           C
ATOM   2870  CG  PRO A 360      32.258  16.298  42.531  1.00 11.06           C
ATOM   2871  CD  PRO A 360      31.281  15.240  42.053  1.00 11.56           C
ATOM   2872  N   PRO A 361      32.708  18.519  38.968  1.00 12.52           N
ATOM   2873  CA  PRO A 361      33.787  18.860  38.035  1.00 13.42           C
ATOM   2874  C   PRO A 361      35.106  18.468  38.691  1.00 14.43           C
ATOM   2875  O   PRO A 361      35.338  18.806  39.850  1.00  2.00           O
ATOM   2876  CB  PRO A 361      33.647  20.371  37.915  1.00  2.00           C
ATOM   2877  CG  PRO A 361      32.182  20.575  38.065  1.00  2.00           C
ATOM   2878  CD  PRO A 361      31.875  19.708  39.238  1.00  2.00           C
ATOM   2879  N   ASN A 362      35.960  17.758  37.960  1.00  2.00           N
ATOM   2880  CA  ASN A 362      37.218  17.293  38.520  1.00  2.00           C
ATOM   2881  C   ASN A 362      38.361  17.131  37.531  1.00  2.00           C
ATOM   2882  O   ASN A 362      38.156  17.060  36.319  1.00 12.99           O
ATOM   2883  CB  ASN A 362      36.998  15.930  39.208  1.00 12.15           C
ATOM   2884  CG  ASN A 362      36.714  14.794  38.205  1.00 11.58           C
ATOM   2885  OD1 ASN A 362      37.574  13.952  37.943  1.00 12.15           O
ATOM   2886  ND2 ASN A 362      35.513  14.788  37.633  1.00 12.74           N
ATOM   2887  N   ASN A 363      39.563  17.063  38.084  1.00 12.98           N
ATOM   2888  CA  ASN A 363      40.775  16.820  37.317  1.00 14.96           C
ATOM   2889  C   ASN A 363      41.344  15.567  37.974  1.00 15.07           C
ATOM   2890  O   ASN A 363      41.876  15.612  39.084  1.00 40.10           O
ATOM   2891  CB  ASN A 363      41.754  17.987  37.391  1.00 44.14           C
ATOM   2892  CG  ASN A 363      41.372  19.134  36.463  1.00 49.60           C
ATOM   2893  OD1 ASN A 363      41.353  20.294  36.877  1.00 55.23           O
ATOM   2894  ND2 ASN A 363      41.074  18.818  35.196  1.00 52.14           N
ATOM   2895  N   ASN A 364      41.093  14.437  37.319  1.00  2.00           N
ATOM   2896  CA  ASN A 364      41.519  13.135  37.788  1.00  2.00           C
ATOM   2897  C   ASN A 364      41.094  12.833  39.206  1.00  2.00           C
ATOM   2898  O   ASN A 364      41.888  12.355  40.020  1.00  2.49           O
ATOM   2899  CB  ASN A 364      42.999  12.946  37.571  1.00  2.57           C
ATOM   2900  CG  ASN A 364      43.330  12.843  36.102  1.00  4.11           C
ATOM   2901  OD1 ASN A 364      42.453  12.526  35.310  1.00  2.36           O
ATOM   2902  ND2 ASN A 364      44.566  13.156  35.719  1.00  4.15           N
ATOM   2903  N   GLY A 365      39.819  13.131  39.470  1.00 23.68           N
ATOM   2904  CA  GLY A 365      39.195  12.881  40.759  1.00 24.01           C
ATOM   2905  C   GLY A 365      39.232  14.026  41.749  1.00 26.09           C
ATOM   2906  O   GLY A 365      38.507  14.004  42.744  1.00  3.72           O
ATOM   2907  N   VAL A 366      40.079  15.014  41.496  1.00  2.00           N
ATOM   2908  CA  VAL A 366      40.196  16.153  42.393  1.00  2.00           C
ATOM   2909  C   VAL A 366      39.165  17.194  41.985  1.00  2.00           C
ATOM   2910  O   VAL A 366      39.196  17.696  40.868  1.00  5.27           O
ATOM   2911  CB  VAL A 366      41.624  16.744  42.337  1.00  7.55           C
ATOM   2912  CG1 VAL A 366      41.750  17.963  43.222  1.00 10.05           C
ATOM   2913  CG2 VAL A 366      42.645  15.695  42.746  1.00  6.91           C
ATOM   2914  N   ILE A 367      38.242  17.494  42.884  1.00  6.83           N
ATOM   2915  CA  ILE A 367      37.190  18.477  42.621  1.00  7.52           C
ATOM   2916  C   ILE A 367      37.767  19.873  42.252  1.00  4.50           C
ATOM   2917  O   ILE A 367      38.605  20.448  42.957  1.00  7.42           O
ATOM   2918  CB  ILE A 367      36.214  18.587  43.840  1.00  6.65           C
ATOM   2919  CG1 ILE A 367      35.488  17.258  44.076  1.00  6.76           C
ATOM   2920  CG2 ILE A 367      35.166  19.655  43.601  1.00  4.98           C
ATOM   2921  CD1 ILE A 367      34.677  17.215  45.373  1.00  8.18           C
ATOM   2922  N   LYS A 368      37.320  20.395  41.117  1.00  4.23           N
ATOM   2923  CA  LYS A 368      37.757  21.694  40.613  1.00  3.83           C
ATOM   2924  C   LYS A 368      37.211  22.837  41.447  1.00  3.67           C
ATOM   2925  O   LYS A 368      36.081  22.772  41.932  1.00 10.73           O
ATOM   2926  CB  LYS A 368      37.315  21.876  39.159  1.00 16.42           C
ATOM   2927  CG  LYS A 368      37.921  20.864  38.222  1.00 17.98           C
ATOM   2928  CD  LYS A 368      38.103  21.441  36.838  1.00 22.64           C
ATOM   2929  CE  LYS A 368      36.877  21.245  35.958  1.00 26.98           C
ATOM   2930  NZ  LYS A 368      37.296  20.985  34.542  1.00 29.60           N
ATOM   2931  N   GLU A 369      37.997  23.896  41.579  1.00  6.49           N
ATOM   2932  CA  GLU A 369      37.578  25.041  42.376  1.00 10.71           C
ATOM   2933  C   GLU A 369      36.448  25.795  41.720  1.00 11.06           C
ATOM   2934  O   GLU A 369      36.226  25.671  40.518  1.00 12.85           O
ATOM   2935  CB  GLU A 369      38.756  25.986  42.682  1.00 13.98           C
ATOM   2936  CG  GLU A 369      39.143  26.992  41.620  1.00 25.57           C
ATOM   2937  CD  GLU A 369      40.101  28.066  42.150  1.00 28.51           C
ATOM   2938  OE1 GLU A 369      41.335  27.869  42.048  1.00 32.02           O
ATOM   2939  OE2 GLU A 369      39.619  29.102  42.670  1.00 32.39           O
ATOM   2940  N   VAL A 370      35.645  26.465  42.529  1.00  9.25           N
ATOM   2941  CA  VAL A 370      34.570  27.246  41.965  1.00  9.81           C
ATOM   2942  C   VAL A 370      35.189  28.579  41.603  1.00 10.77           C
ATOM   2943  O   VAL A 370      35.806  29.245  42.432  1.00  2.00           O
ATOM   2944  CB  VAL A 370      33.410  27.438  42.945  1.00  2.00           C
ATOM   2945  CG1 VAL A 370      32.339  28.370  42.335  1.00  2.00           C
ATOM   2946  CG2 VAL A 370      32.813  26.097  43.284  1.00  2.00           C
ATOM   2947  N   THR A 371      35.141  28.890  40.323  1.00  2.00           N
ATOM   2948  CA  THR A 371      35.677  30.145  39.842  1.00  2.00           C
ATOM   2949  C   THR A 371      34.509  31.109  39.631  1.00  2.00           C
ATOM   2950  O   THR A 371      33.386  30.701  39.348  1.00 11.01           O
ATOM   2951  CB  THR A 371      36.495  29.950  38.558  1.00 10.79           C
ATOM   2952  OG1 THR A 371      35.668  29.359  37.550  1.00 12.18           O
ATOM   2953  CG2 THR A 371      37.656  29.040  38.822  1.00  8.12           C
ATOM   2954  N   ILE A 372      34.763  32.391  39.825  1.00  3.94           N
ATOM   2955  CA  ILE A 372      33.725  33.380  39.646  1.00  5.94           C
ATOM   2956  C   ILE A 372      34.086  34.247  38.448  1.00  7.01           C
ATOM   2957  O   ILE A 372      35.183  34.779  38.373  1.00  8.78           O
ATOM   2958  CB  ILE A 372      33.581  34.267  40.889  1.00  8.05           C
ATOM   2959  CG1 ILE A 372      33.387  33.411  42.138  1.00  6.36           C
ATOM   2960  CG2 ILE A 372      32.411  35.220  40.718  1.00  6.03           C
ATOM   2961  CD1 ILE A 372      32.164  32.536  42.117  1.00  3.72           C
ATOM   2962  N   ASN A 373      33.171  34.340  37.502  1.00 33.67           N
ATOM   2963  CA  ASN A 373      33.347  35.139  36.299  1.00 35.75           C
ATOM   2964  C   ASN A 373      33.075  36.613  36.603  1.00 37.60           C
ATOM   2965  O   ASN A 373      32.433  36.938  37.616  1.00 26.46           O
ATOM   2966  CB  ASN A 373      32.380  34.648  35.227  1.00 23.27           C
ATOM   2967  CG  ASN A 373      32.622  33.214  34.848  1.00 21.67           C
ATOM   2968  OD1 ASN A 373      33.764  32.797  34.696  1.00 21.51           O
ATOM   2969  ND2 ASN A 373      31.547  32.457  34.667  1.00 22.17           N
ATOM   2970  N   PRO A 374      33.569  37.524  35.734  1.00 27.84           N
ATOM   2971  CA  PRO A 374      33.397  38.973  35.871  1.00 27.40           C
ATOM   2972  C   PRO A 374      31.939  39.390  36.067  1.00 25.55           C
ATOM   2973  O   PRO A 374      31.670  40.406  36.709  1.00 33.61           O
ATOM   2974  CB  PRO A 374      33.942  39.490  34.547  1.00 33.93           C
ATOM   2975  CG  PRO A 374      35.049  38.550  34.272  1.00 33.85           C
ATOM   2976  CD  PRO A 374      34.420  37.220  34.567  1.00 34.23           C
ATOM   2977  N   ASP A 375      31.014  38.598  35.522  1.00 20.77           N
ATOM   2978  CA  ASP A 375      29.580  38.881  35.631  1.00 19.61           C
ATOM   2979  C   ASP A 375      28.926  38.273  36.867  1.00 19.19           C
ATOM   2980  O   ASP A 375      27.693  38.298  36.988  1.00 18.61           O
ATOM   2981  CB  ASP A 375      28.843  38.405  34.382  1.00 21.44           C
ATOM   2982  CG  ASP A 375      28.998  36.927  34.139  1.00 26.34           C
ATOM   2983  OD1 ASP A 375      29.769  36.269  34.862  1.00 25.50           O
ATOM   2984  OD2 ASP A 375      28.336  36.428  33.211  1.00 27.47           O
ATOM   2985  N   THR A 376      29.758  37.749  37.767  1.00  9.80           N
ATOM   2986  CA  THR A 376      29.358  37.114  39.033  1.00 10.99           C
ATOM   2987  C   THR A 376      28.851  35.678  38.905  1.00 11.06           C
ATOM   2988  O   THR A 376      28.455  35.068  39.897  1.00  6.59           O
ATOM   2989  CB  THR A 376      28.353  37.964  39.883  1.00  4.95           C
ATOM   2990  OG1 THR A 376      27.036  37.900  39.316  1.00  6.34           O
ATOM   2991  CG2 THR A 376      28.807  39.410  39.995  1.00  4.85           C
ATOM   2992  N   THR A 377      28.845  35.140  37.691  1.00 18.95           N
ATOM   2993  CA  THR A 377      28.403  33.762  37.497  1.00 19.60           C
ATOM   2994  C   THR A 377      29.604  32.859  37.779  1.00 18.43           C
ATOM   2995  O   THR A 377      30.715  33.355  37.943  1.00 27.70           O
ATOM   2996  CB  THR A 377      27.891  33.517  36.067  1.00 28.60           C
ATOM   2997  OG1 THR A 377      28.939  33.798  35.130  1.00 29.50           O
ATOM   2998  CG2 THR A 377      26.681  34.380  35.788  1.00 29.21           C
ATOM   2999  N   CYS A 378      29.392  31.546  37.855  1.00  2.00           N
ATOM   3000  CA  CYS A 378      30.491  30.633  38.133  1.00  2.00           C
ATOM   3001  C   CYS A 378      31.031  29.967  36.889  1.00  2.00           C
ATOM   3002  O   CYS A 378      30.311  29.787  35.909  1.00  8.28           O
ATOM   3003  CB  CYS A 378      30.064  29.533  39.107  1.00  2.00           C
ATOM   3004  SG  CYS A 378      29.585  30.066  40.774  1.00  4.73           S
ATOM   3005  N   GLY A 379      32.303  29.587  36.964  1.00  2.64           N
ATOM   3006  CA  GLY A 379      32.977  28.874  35.889  1.00  2.17           C
ATOM   3007  C   GLY A 379      33.232  27.439  36.347  1.00  3.42           C
ATOM   3008  O   GLY A 379      32.632  26.986  37.323  1.00 48.12           O
ATOM   3009  N   ASN A 380      34.104  26.715  35.650  1.00 15.10           N
ATOM   3010  CA  ASN A 380      34.443  25.323  36.002  1.00 16.66           C
ATOM   3011  C   ASN A 380      33.308  24.297  36.110  1.00 16.91           C
ATOM   3012  O   ASN A 380      33.416  23.330  36.864  1.00 12.78           O
ATOM   3013  CB  ASN A 380      35.302  25.291  37.269  1.00 13.57           C
ATOM   3014  CG  ASN A 380      36.793  25.412  36.972  1.00 17.72           C
ATOM   3015  OD1 ASN A 380      37.215  25.415  35.817  1.00 18.18           O
ATOM   3016  ND2 ASN A 380      37.602  25.474  38.025  1.00 17.32           N
ATOM   3017  N   ASP A 381      32.268  24.487  35.299  1.00  3.61           N
ATOM   3018  CA  ASP A 381      31.092  23.614  35.248  1.00  2.96           C
ATOM   3019  C   ASP A 381      30.131  23.694  36.409  1.00  2.00           C
ATOM   3020  O   ASP A 381      29.186  22.914  36.472  1.00 16.07           O
ATOM   3021  CB  ASP A 381      31.466  22.160  34.955  1.00 20.53           C
ATOM   3022  CG  ASP A 381      31.918  21.952  33.517  1.00 26.52           C
ATOM   3023  OD1 ASP A 381      31.399  22.648  32.609  1.00 30.63           O
ATOM   3024  OD2 ASP A 381      32.803  21.094  33.301  1.00 30.63           O
ATOM   3025  N   TRP A 382      30.342  24.655  37.296  1.00  2.00           N
ATOM   3026  CA  TRP A 382      29.437  24.843  38.422  1.00  2.43           C
ATOM   3027  C   TRP A 382      28.277  25.746  37.931  1.00  2.00           C
ATOM   3028  O   TRP A 382      28.516  26.785  37.317  1.00  8.39           O
ATOM   3029  CB  TRP A 382      30.187  25.462  39.618  1.00  4.16           C
ATOM   3030  CG  TRP A 382      31.329  24.629  40.174  1.00  3.60           C
ATOM   3031  CD1 TRP A 382      32.664  24.828  39.965  1.00  6.88           C
ATOM   3032  CD2 TRP A 382      31.234  23.482  41.033  1.00  2.00           C
ATOM   3033  NE1 TRP A 382      33.400  23.883  40.644  1.00  5.62           N
ATOM   3034  CE2 TRP A 382      32.543  23.050  41.310  1.00  2.32           C
ATOM   3035  CE3 TRP A 382      30.160  22.786  41.602  1.00  2.00           C
ATOM   3036  CZ2 TRP A 382      32.815  21.944  42.118  1.00  2.00           C
ATOM   3037  CZ3 TRP A 382      30.431  21.682  42.410  1.00  2.49           C
ATOM   3038  CH2 TRP A 382      31.747  21.280  42.662  1.00  2.75           C
ATOM   3039  N   VAL A 383      27.031  25.316  38.127  1.00  2.00           N
ATOM   3040  CA  VAL A 383      25.875  26.103  37.693  1.00  2.00           C
ATOM   3041  C   VAL A 383      25.602  27.369  38.550  1.00  2.00           C
ATOM   3042  O   VAL A 383      25.303  28.452  38.026  1.00  3.31           O
ATOM   3043  CB  VAL A 383      24.591  25.226  37.616  1.00  3.28           C
ATOM   3044  CG1 VAL A 383      23.411  26.049  37.106  1.00  5.33           C
ATOM   3045  CG2 VAL A 383      24.811  24.027  36.706  1.00  2.00           C
ATOM   3046  N   CYS A 384      25.685  27.242  39.867  1.00 10.16           N
ATOM   3047  CA  CYS A 384      25.447  28.386  40.754  1.00 12.37           C
ATOM   3048  C   CYS A 384      24.109  29.090  40.539  1.00 10.21           C
ATOM   3049  O   CYS A 384      24.065  30.290  40.298  1.00  3.04           O
ATOM   3050  CB  CYS A 384      26.591  29.397  40.655  1.00  3.94           C
ATOM   3051  SG  CYS A 384      28.144  28.741  41.324  1.00  7.11           S
ATOM   3052  N   GLU A 385      23.022  28.332  40.629  1.00  2.41           N
ATOM   3053  CA  GLU A 385      21.681  28.882  40.473  1.00  2.41           C
ATOM   3054  C   GLU A 385      21.464  29.937  41.533  1.00  2.51           C
ATOM   3055  O   GLU A 385      20.705  30.875  41.320  1.00  2.00           O
ATOM   3056  CB  GLU A 385      20.607  27.808  40.653  1.00  2.00           C
ATOM   3057  CG  GLU A 385      20.608  26.724  39.626  1.00  2.00           C
ATOM   3058  CD  GLU A 385      21.353  25.524  40.092  1.00  2.00           C
ATOM   3059  OE1 GLU A 385      22.550  25.674  40.395  1.00  2.00           O
ATOM   3060  OE2 GLU A 385      20.741  24.438  40.147  1.00  2.00           O
ATOM   3061  N   HIS A 386      22.129  29.772  42.675  1.00  2.68           N
ATOM   3062  CA  HIS A 386      21.982  30.715  43.765  1.00  2.00           C
ATOM   3063  C   HIS A 386      22.520  32.092  43.408  1.00  2.00           C
ATOM   3064  O   HIS A 386      22.198  33.076  44.076  1.00  5.42           O
ATOM   3065  CB  HIS A 386      22.599  30.192  45.065  1.00  3.05           C
ATOM   3066  CG  HIS A 386      24.092  30.143  45.073  1.00  4.10           C
ATOM   3067  ND1 HIS A 386      24.815  29.190  44.384  1.00  4.10           N
ATOM   3068  CD2 HIS A 386      25.002  30.908  45.718  1.00  3.90           C
ATOM   3069  CE1 HIS A 386      26.096  29.375  44.604  1.00  5.24           C
ATOM   3070  NE2 HIS A 386      26.242  30.412  45.411  1.00  6.41           N
ATOM   3071  N   ARG A 387      23.315  32.171  42.344  1.00  3.23           N
ATOM   3072  CA  ARG A 387      23.862  33.451  41.907  1.00  2.00           C
ATOM   3073  C   ARG A 387      23.085  34.090  40.769  1.00  2.62           C
ATOM   3074  O   ARG A 387      23.404  35.217  40.377  1.00  5.27           O
ATOM   3075  CB  ARG A 387      25.325  33.327  41.499  1.00  2.00           C
ATOM   3076  CG  ARG A 387      26.266  33.383  42.634  1.00  2.00           C
ATOM   3077  CD  ARG A 387      27.645  33.022  42.204  1.00  3.72           C
ATOM   3078  NE  ARG A 387      28.568  33.125  43.329  1.00  3.80           N
ATOM   3079  CZ  ARG A 387      29.332  34.187  43.570  1.00  4.62           C
ATOM   3080  NH1 ARG A 387      29.298  35.237  42.753  1.00  5.37           N
ATOM   3081  NH2 ARG A 387      30.079  34.226  44.666  1.00  6.38           N
ATOM   3082  N   TRP A 388      22.136  33.353  40.194  1.00  2.00           N
ATOM   3083  CA  TRP A 388      21.306  33.875  39.106  1.00  2.00           C
ATOM   3084  C   TRP A 388      20.509  35.015  39.732  1.00  2.00           C
ATOM   3085  O   TRP A 388      19.882  34.815  40.771  1.00  9.19           O
ATOM   3086  CB  TRP A 388      20.317  32.817  38.582  1.00  7.28           C
ATOM   3087  CG  TRP A 388      20.878  31.630  37.845  1.00  6.87           C
ATOM   3088  CD1 TRP A 388      22.189  31.320  37.652  1.00 10.66           C
ATOM   3089  CD2 TRP A 388      20.125  30.575  37.232  1.00  8.57           C
ATOM   3090  NE1 TRP A 388      22.305  30.134  36.957  1.00 12.20           N
ATOM   3091  CE2 TRP A 388      21.051  29.658  36.686  1.00  9.29           C
ATOM   3092  CE3 TRP A 388      18.756  30.323  37.090  1.00  8.51           C
ATOM   3093  CZ2 TRP A 388      20.654  28.490  36.013  1.00  9.23           C
ATOM   3094  CZ3 TRP A 388      18.359  29.169  36.422  1.00 10.10           C
ATOM   3095  CH2 TRP A 388      19.308  28.267  35.888  1.00  9.32           C
ATOM   3096  N   ARG A 389      20.518  36.189  39.103  1.00  2.00           N
ATOM   3097  CA  ARG A 389      19.828  37.369  39.625  1.00  2.00           C
ATOM   3098  C   ARG A 389      18.386  37.120  40.061  1.00  2.00           C
ATOM   3099  O   ARG A 389      17.983  37.542  41.134  1.00  9.73           O
ATOM   3100  CB  ARG A 389      19.854  38.500  38.593  1.00  9.90           C
ATOM   3101  CG  ARG A 389      19.285  39.819  39.116  1.00 10.74           C
ATOM   3102  CD  ARG A 389      19.029  40.816  38.015  1.00 12.16           C
ATOM   3103  NE  ARG A 389      18.101  40.290  37.027  1.00 12.14           N
ATOM   3104  CZ  ARG A 389      18.465  39.921  35.804  1.00 15.37           C
ATOM   3105  NH1 ARG A 389      19.739  40.028  35.420  1.00 15.16           N
ATOM   3106  NH2 ARG A 389      17.570  39.415  34.965  1.00 10.85           N
ATOM   3107  N   GLN A 390      17.625  36.425  39.223  1.00  8.10           N
ATOM   3108  CA  GLN A 390      16.214  36.130  39.474  1.00 10.04           C
ATOM   3109  C   GLN A 390      15.981  35.277  40.724  1.00 12.06           C
ATOM   3110  O   GLN A 390      14.935  35.396  41.373  1.00 15.37           O
ATOM   3111  CB  GLN A 390      15.592  35.422  38.253  1.00 12.38           C
ATOM   3112  CG  GLN A 390      15.717  36.167  36.912  1.00 13.37           C
ATOM   3113  CD  GLN A 390      17.017  35.877  36.160  1.00 13.21           C
ATOM   3114  OE1 GLN A 390      18.035  35.491  36.736  1.00 13.97           O
ATOM   3115  NE2 GLN A 390      16.988  36.078  34.853  1.00 18.16           N
ATOM   3116  N   ILE A 391      16.943  34.411  41.035  1.00 11.76           N
ATOM   3117  CA  ILE A 391      16.843  33.530  42.193  1.00 11.64           C
ATOM   3118  C   ILE A 391      17.360  34.231  43.448  1.00 10.90           C
ATOM   3119  O   ILE A 391      16.659  34.272  44.458  1.00  5.25           O
ATOM   3120  CB  ILE A 391      17.556  32.159  41.933  1.00  4.25           C
ATOM   3121  CG1 ILE A 391      16.768  31.369  40.883  1.00  3.05           C
ATOM   3122  CG2 ILE A 391      17.641  31.309  43.214  1.00  6.75           C
ATOM   3123  CD1 ILE A 391      17.385  30.040  40.539  1.00  2.00           C
ATOM   3124  N   ARG A 392      18.551  34.812  43.380  1.00  2.00           N
ATOM   3125  CA  ARG A 392      19.096  35.509  44.531  1.00  2.00           C
ATOM   3126  C   ARG A 392      18.185  36.662  45.002  1.00  2.00           C
ATOM   3127  O   ARG A 392      18.021  36.878  46.196  1.00 17.40           O
ATOM   3128  CB  ARG A 392      20.496  36.012  44.197  1.00 20.19           C
ATOM   3129  CG  ARG A 392      21.046  37.063  45.160  1.00 22.14           C
ATOM   3130  CD  ARG A 392      21.052  38.442  44.500  1.00 24.27           C
ATOM   3131  NE  ARG A 392      21.940  38.480  43.345  1.00 25.25           N
ATOM   3132  CZ  ARG A 392      21.968  39.469  42.461  1.00 23.28           C
ATOM   3133  NH1 ARG A 392      21.157  40.504  42.597  1.00 21.41           N
ATOM   3134  NH2 ARG A 392      22.807  39.418  41.441  1.00 24.06           N
ATOM   3135  N   ASN A 393      17.579  37.390  44.071  1.00  2.00           N
ATOM   3136  CA  ASN A 393      16.706  38.497  44.444  1.00  2.15           C
ATOM   3137  C   ASN A 393      15.411  38.006  45.063  1.00  2.00           C
ATOM   3138  O   ASN A 393      14.782  38.745  45.825  1.00  6.36           O
ATOM   3139  CB  ASN A 393      16.426  39.431  43.255  1.00  5.06           C
ATOM   3140  CG  ASN A 393      17.599  40.336  42.932  1.00  5.76           C
ATOM   3141  OD1 ASN A 393      18.563  40.389  43.693  1.00  9.47           O
ATOM   3142  ND2 ASN A 393      17.533  41.074  41.815  1.00  5.53           N
ATOM   3143  N   MET A 394      14.996  36.784  44.730  1.00  2.13           N
ATOM   3144  CA  MET A 394      13.768  36.221  45.306  1.00  2.00           C
ATOM   3145  C   MET A 394      14.065  35.693  46.696  1.00  2.58           C
ATOM   3146  O   MET A 394      13.172  35.604  47.545  1.00  2.66           O
ATOM   3147  CB  MET A 394      13.160  35.142  44.415  1.00  2.66           C
ATOM   3148  CG  MET A 394      12.309  35.738  43.315  1.00  2.66           C
ATOM   3149  SD  MET A 394      11.179  36.997  43.999  1.00  2.66           S
ATOM   3150  CE  MET A 394       9.922  35.882  44.819  1.00  2.66           C
ATOM   3151  N   VAL A 395      15.330  35.377  46.927  1.00  2.00           N
ATOM   3152  CA  VAL A 395      15.770  34.911  48.227  1.00  2.54           C
ATOM   3153  C   VAL A 395      15.656  36.119  49.169  1.00  2.62           C
ATOM   3154  O   VAL A 395      15.252  35.999  50.325  1.00  2.00           O
ATOM   3155  CB  VAL A 395      17.215  34.393  48.136  1.00  2.00           C
ATOM   3156  CG1 VAL A 395      17.883  34.411  49.482  1.00  2.00           C
ATOM   3157  CG2 VAL A 395      17.220  32.978  47.562  1.00  2.00           C
ATOM   3158  N   ILE A 396      15.976  37.288  48.637  1.00  4.87           N
ATOM   3159  CA  ILE A 396      15.881  38.527  49.379  1.00  6.69           C
ATOM   3160  C   ILE A 396      14.405  38.930  49.531  1.00  5.94           C
ATOM   3161  O   ILE A 396      14.013  39.430  50.587  1.00  4.18           O
ATOM   3162  CB  ILE A 396      16.727  39.588  48.677  1.00  5.98           C
ATOM   3163  CG1 ILE A 396      18.211  39.192  48.794  1.00  7.59           C
ATOM   3164  CG2 ILE A 396      16.439  40.966  49.244  1.00  4.66           C
ATOM   3165  CD1 ILE A 396      19.168  39.871  47.823  1.00 12.77           C
ATOM   3166  N   PHE A 397      13.592  38.687  48.500  1.00  3.48           N
ATOM   3167  CA  PHE A 397      12.156  38.972  48.548  1.00  2.00           C
ATOM   3168  C   PHE A 397      11.556  38.237  49.765  1.00  4.36           C
ATOM   3169  O   PHE A 397      10.851  38.844  50.567  1.00  4.70           O
ATOM   3170  CB  PHE A 397      11.486  38.489  47.248  1.00  3.50           C
ATOM   3171  CG  PHE A 397       9.988  38.741  47.164  1.00  4.09           C
ATOM   3172  CD1 PHE A 397       9.089  37.845  47.731  1.00  4.78           C
ATOM   3173  CD2 PHE A 397       9.479  39.826  46.452  1.00  3.76           C
ATOM   3174  CE1 PHE A 397       7.719  38.016  47.583  1.00  5.20           C
ATOM   3175  CE2 PHE A 397       8.109  39.996  46.301  1.00  3.51           C
ATOM   3176  CZ  PHE A 397       7.232  39.093  46.863  1.00  4.87           C
ATOM   3177  N   ARG A 398      11.875  36.956  49.924  1.00  2.05           N
ATOM   3178  CA  ARG A 398      11.354  36.188  51.053  1.00  2.45           C
ATOM   3179  C   ARG A 398      11.719  36.799  52.409  1.00  2.65           C
ATOM   3180  O   ARG A 398      10.881  36.857  53.316  1.00  3.36           O
ATOM   3181  CB  ARG A 398      11.816  34.725  51.002  1.00  3.36           C
ATOM   3182  CG  ARG A 398      11.011  33.782  51.895  1.00  3.36           C
ATOM   3183  CD  ARG A 398      11.418  32.346  51.659  1.00  3.36           C
ATOM   3184  NE  ARG A 398      10.557  31.367  52.322  1.00  3.36           N
ATOM   3185  CZ  ARG A 398       9.311  31.099  51.947  1.00  3.64           C
ATOM   3186  NH1 ARG A 398       8.780  31.735  50.926  1.00  3.36           N
ATOM   3187  NH2 ARG A 398       8.596  30.190  52.586  1.00  4.08           N
ATOM   3188  N   ASN A 399      12.957  37.251  52.548  1.00  2.00           N
ATOM   3189  CA  ASN A 399      13.396  37.865  53.793  1.00  2.00           C
ATOM   3190  C   ASN A 399      12.576  39.116  54.101  1.00  2.00           C
ATOM   3191  O   ASN A 399      12.112  39.303  55.221  1.00 17.22           O
ATOM   3192  CB  ASN A 399      14.861  38.276  53.698  1.00 15.19           C
ATOM   3193  CG  ASN A 399      15.803  37.102  53.660  1.00 13.00           C
ATOM   3194  OD1 ASN A 399      15.416  35.975  53.959  1.00 14.35           O
ATOM   3195  ND2 ASN A 399      17.056  37.364  53.291  1.00 13.10           N
ATOM   3196  N   VAL A 400      12.400  39.962  53.091  1.00 14.96           N
ATOM   3197  CA  VAL A 400      11.676  41.219  53.239  1.00 17.83           C
ATOM   3198  C   VAL A 400      10.219  41.054  53.676  1.00 16.26           C
ATOM   3199  O   VAL A 400       9.753  41.766  54.563  1.00  2.00           O
ATOM   3200  CB  VAL A 400      11.761  42.062  51.908  1.00  2.00           C
ATOM   3201  CG1 VAL A 400      10.797  43.267  51.909  1.00  2.00           C
ATOM   3202  CG2 VAL A 400      13.171  42.562  51.710  1.00  2.00           C
ATOM   3203  N   VAL A 401       9.537  40.069  53.108  1.00  3.30           N
ATOM   3204  CA  VAL A 401       8.128  39.851  53.394  1.00  4.89           C
ATOM   3205  C   VAL A 401       7.822  38.866  54.519  1.00  7.72           C
ATOM   3206  O   VAL A 401       6.657  38.641  54.832  1.00 10.65           O
ATOM   3207  CB  VAL A 401       7.387  39.462  52.088  1.00  7.05           C
ATOM   3208  CG1 VAL A 401       7.766  40.442  50.980  1.00  2.10           C
ATOM   3209  CG2 VAL A 401       7.746  38.045  51.655  1.00  6.47           C
ATOM   3210  N   ASP A 402       8.864  38.320  55.139  1.00  2.00           N
ATOM   3211  CA  ASP A 402       8.731  37.353  56.232  1.00  2.00           C
ATOM   3212  C   ASP A 402       7.693  37.815  57.259  1.00  2.00           C
ATOM   3213  O   ASP A 402       7.728  38.958  57.706  1.00 34.26           O
ATOM   3214  CB  ASP A 402      10.096  37.126  56.889  1.00 34.90           C
ATOM   3215  CG  ASP A 402      10.089  35.999  57.919  1.00 36.74           C
ATOM   3216  OD1 ASP A 402       9.548  34.902  57.627  1.00 36.09           O
ATOM   3217  OD2 ASP A 402      10.659  36.202  59.014  1.00 41.66           O
ATOM   3218  N   GLY A 403       6.720  36.953  57.536  1.00 14.72           N
ATOM   3219  CA  GLY A 403       5.678  37.273  58.501  1.00 16.68           C
ATOM   3220  C   GLY A 403       4.391  37.848  57.937  1.00 16.76           C
ATOM   3221  O   GLY A 403       3.337  37.809  58.600  1.00  9.09           O
ATOM   3222  N   GLN A 404       4.480  38.376  56.719  1.00  2.00           N
ATOM   3223  CA  GLN A 404       3.340  38.983  56.039  1.00  3.07           C
ATOM   3224  C   GLN A 404       2.456  37.918  55.461  1.00  3.55           C
ATOM   3225  O   GLN A 404       2.946  36.919  54.934  1.00  2.00           O
ATOM   3226  CB  GLN A 404       3.810  39.889  54.926  1.00  2.00           C
ATOM   3227  CG  GLN A 404       4.741  40.951  55.397  1.00  2.00           C
ATOM   3228  CD  GLN A 404       4.053  41.925  56.294  1.00  2.93           C
ATOM   3229  OE1 GLN A 404       3.002  42.430  55.952  1.00  3.64           O
ATOM   3230  NE2 GLN A 404       4.643  42.199  57.445  1.00  6.95           N
ATOM   3231  N   PRO A 405       1.133  38.136  55.506  1.00 12.11           N
ATOM   3232  CA  PRO A 405       0.165  37.171  54.986  1.00 12.50           C
ATOM   3233  C   PRO A 405      -0.046  37.198  53.496  1.00 11.65           C
ATOM   3234  O   PRO A 405       0.179  38.206  52.847  1.00 11.06           O
ATOM   3235  CB  PRO A 405      -1.111  37.545  55.738  1.00 13.33           C
ATOM   3236  CG  PRO A 405      -1.019  39.035  55.780  1.00 13.15           C
ATOM   3237  CD  PRO A 405       0.446  39.278  56.138  1.00 13.53           C
ATOM   3238  N   PHE A 406      -0.456  36.051  52.984  1.00  8.25           N
ATOM   3239  CA  PHE A 406      -0.770  35.846  51.573  1.00  9.29           C
ATOM   3240  C   PHE A 406      -2.078  36.624  51.310  1.00 11.40           C
ATOM   3241  O   PHE A 406      -3.113  36.350  51.916  1.00 33.57           O
ATOM   3242  CB  PHE A 406      -0.915  34.330  51.314  1.00 33.58           C
ATOM   3243  CG  PHE A 406      -1.454  33.978  49.957  1.00 35.01           C
ATOM   3244  CD1 PHE A 406      -2.826  33.876  49.755  1.00 37.05           C
ATOM   3245  CD2 PHE A 406      -0.601  33.737  48.891  1.00 36.01           C
ATOM   3246  CE1 PHE A 406      -3.340  33.537  48.520  1.00 38.65           C
ATOM   3247  CE2 PHE A 406      -1.107  33.396  47.647  1.00 37.93           C
ATOM   3248  CZ  PHE A 406      -2.475  33.296  47.461  1.00 38.14           C
ATOM   3249  N   THR A 407      -2.003  37.625  50.447  1.00  5.30           N
ATOM   3250  CA  THR A 407      -3.164  38.451  50.152  1.00  6.82           C
ATOM   3251  C   THR A 407      -3.178  38.929  48.699  1.00  6.57           C
ATOM   3252  O   THR A 407      -2.275  38.636  47.932  1.00  4.13           O
ATOM   3253  CB  THR A 407      -3.149  39.708  51.021  1.00  8.58           C
ATOM   3254  OG1 THR A 407      -1.970  40.463  50.700  1.00 13.46           O
ATOM   3255  CG2 THR A 407      -3.150  39.368  52.499  1.00 14.20           C
ATOM   3256  N   ASN A 408      -4.231  39.664  48.357  1.00 37.15           N
ATOM   3257  CA  ASN A 408      -4.422  40.246  47.038  1.00 34.99           C
ATOM   3258  C   ASN A 408      -4.232  39.298  45.858  1.00 33.66           C
ATOM   3259  O   ASN A 408      -3.687  39.686  44.817  1.00 10.67           O
ATOM   3260  CB  ASN A 408      -3.555  41.501  46.891  1.00 13.77           C
ATOM   3261  CG  ASN A 408      -4.011  42.628  47.792  1.00 14.21           C
ATOM   3262  OD1 ASN A 408      -5.190  42.986  47.799  1.00 16.80           O
ATOM   3263  ND2 ASN A 408      -3.094  43.177  48.584  1.00 14.56           N
ATOM   3264  N   TRP A 409      -4.701  38.063  46.014  1.00  2.08           N
ATOM   3265  CA  TRP A 409      -4.607  37.074  44.949  1.00  3.63           C
ATOM   3266  C   TRP A 409      -5.462  37.436  43.726  1.00  4.46           C
ATOM   3267  O   TRP A 409      -6.600  37.897  43.866  1.00 23.56           O
ATOM   3268  CB  TRP A 409      -4.996  35.686  45.462  1.00 21.54           C
ATOM   3269  CG  TRP A 409      -5.173  34.702  44.368  1.00 24.48           C
ATOM   3270  CD1 TRP A 409      -6.304  34.487  43.642  1.00 24.12           C
ATOM   3271  CD2 TRP A 409      -4.187  33.808  43.848  1.00 22.69           C
ATOM   3272  NE1 TRP A 409      -6.086  33.526  42.694  1.00 22.91           N
ATOM   3273  CE2 TRP A 409      -4.792  33.092  42.794  1.00 23.61           C
ATOM   3274  CE3 TRP A 409      -2.842  33.551  44.162  1.00 21.00           C
ATOM   3275  CZ2 TRP A 409      -4.112  32.117  42.062  1.00 22.17           C
ATOM   3276  CZ3 TRP A 409      -2.168  32.585  43.436  1.00 23.10           C
ATOM   3277  CH2 TRP A 409      -2.801  31.886  42.391  1.00 19.95           C
ATOM   3278  N   TYR A 410      -4.880  37.241  42.538  1.00  5.28           N
ATOM   3279  CA  TYR A 410      -5.538  37.465  41.247  1.00  4.65           C
ATOM   3280  C   TYR A 410      -5.227  36.294  40.336  1.00  4.28           C
ATOM   3281  O   TYR A 410      -4.166  35.700  40.420  1.00 12.26           O
ATOM   3282  CB  TYR A 410      -5.061  38.751  40.550  1.00 15.62           C
ATOM   3283  CG  TYR A 410      -5.484  38.821  39.085  1.00 17.09           C
ATOM   3284  CD1 TYR A 410      -4.687  38.270  38.083  1.00 17.76           C
ATOM   3285  CD2 TYR A 410      -6.702  39.389  38.705  1.00 17.48           C
ATOM   3286  CE1 TYR A 410      -5.098  38.272  36.742  1.00 18.75           C
ATOM   3287  CE2 TYR A 410      -7.117  39.397  37.364  1.00 19.21           C
ATOM   3288  CZ  TYR A 410      -6.304  38.836  36.398  1.00 19.63           C
ATOM   3289  OH  TYR A 410      -6.687  38.824  35.082  1.00 22.69           O
ATOM   3290  N   ASP A 411      -6.183  35.967  39.475  1.00  2.00           N
ATOM   3291  CA  ASP A 411      -6.021  34.913  38.482  1.00  2.00           C
ATOM   3292  C   ASP A 411      -7.004  35.158  37.335  1.00  3.87           C
ATOM   3293  O   ASP A 411      -8.052  35.784  37.512  1.00  8.31           O
ATOM   3294  CB  ASP A 411      -6.126  33.496  39.086  1.00  3.92           C
ATOM   3295  CG  ASP A 411      -7.540  33.058  39.330  1.00  5.23           C
ATOM   3296  OD1 ASP A 411      -8.222  32.678  38.359  1.00  6.59           O
ATOM   3297  OD2 ASP A 411      -7.973  33.071  40.492  1.00  6.59           O
ATOM   3298  N   ASN A 412      -6.604  34.759  36.140  1.00 10.32           N
ATOM   3299  CA  ASN A 412      -7.436  34.937  34.966  1.00  9.14           C
ATOM   3300  C   ASN A 412      -8.194  33.647  34.655  1.00  8.12           C
ATOM   3301  O   ASN A 412      -8.778  33.506  33.579  1.00 15.72           O
ATOM   3302  CB  ASN A 412      -6.570  35.376  33.779  1.00 17.95           C
ATOM   3303  CG  ASN A 412      -5.690  34.257  33.225  1.00 15.69           C
ATOM   3304  OD1 ASN A 412      -5.334  33.296  33.918  1.00 16.52           O
ATOM   3305  ND2 ASN A 412      -5.346  34.379  31.953  1.00 19.30           N
ATOM   3306  N   GLY A 413      -8.186  32.716  35.604  1.00  2.46           N
ATOM   3307  CA  GLY A 413      -8.851  31.435  35.420  1.00  2.46           C
ATOM   3308  C   GLY A 413      -7.993  30.486  34.600  1.00  2.78           C
ATOM   3309  O   GLY A 413      -8.368  29.334  34.347  1.00 41.96           O
ATOM   3310  N   SER A 414      -6.816  30.971  34.220  1.00 16.40           N
ATOM   3311  CA  SER A 414      -5.897  30.198  33.425  1.00 15.61           C
ATOM   3312  C   SER A 414      -4.503  30.121  34.051  1.00 14.21           C
ATOM   3313  O   SER A 414      -4.331  29.437  35.061  1.00  2.00           O
ATOM   3314  CB  SER A 414      -5.849  30.777  32.014  1.00  2.00           C
ATOM   3315  OG  SER A 414      -5.256  29.861  31.130  1.00  2.13           O
ATOM   3316  N   ASN A 415      -3.518  30.782  33.444  1.00  9.36           N
ATOM   3317  CA  ASN A 415      -2.147  30.753  33.951  1.00  8.28           C
ATOM   3318  C   ASN A 415      -1.526  32.108  34.214  1.00  9.63           C
ATOM   3319  O   ASN A 415      -0.299  32.249  34.209  1.00 11.04           O
ATOM   3320  CB  ASN A 415      -1.235  29.941  33.031  1.00 12.33           C
ATOM   3321  CG  ASN A 415      -1.656  28.487  32.923  1.00 12.37           C
ATOM   3322  OD1 ASN A 415      -2.292  28.099  31.950  1.00 17.09           O
ATOM   3323  ND2 ASN A 415      -1.305  27.672  33.928  1.00  9.95           N
ATOM   3324  N   GLN A 416      -2.372  33.106  34.430  1.00 15.18           N
ATOM   3325  CA  GLN A 416      -1.905  34.455  34.755  1.00 14.70           C
ATOM   3326  C   GLN A 416      -2.358  34.733  36.192  1.00 14.82           C
ATOM   3327  O   GLN A 416      -3.551  34.881  36.459  1.00 20.37           O
ATOM   3328  CB  GLN A 416      -2.473  35.491  33.787  1.00 21.73           C
ATOM   3329  CG  GLN A 416      -2.165  35.173  32.335  1.00 21.44           C
ATOM   3330  CD  GLN A 416      -2.568  36.278  31.382  1.00 22.78           C
ATOM   3331  OE1 GLN A 416      -3.387  37.147  31.719  1.00 23.72           O
ATOM   3332  NE2 GLN A 416      -2.017  36.230  30.165  1.00 24.61           N
ATOM   3333  N   VAL A 417      -1.416  34.719  37.125  1.00 21.87           N
ATOM   3334  CA  VAL A 417      -1.768  34.959  38.520  1.00 21.40           C
ATOM   3335  C   VAL A 417      -0.845  35.967  39.181  1.00 21.05           C
ATOM   3336  O   VAL A 417       0.279  36.190  38.746  1.00  2.00           O
ATOM   3337  CB  VAL A 417      -1.751  33.653  39.354  1.00  2.00           C
ATOM   3338  CG1 VAL A 417      -2.553  32.592  38.670  1.00  2.00           C
ATOM   3339  CG2 VAL A 417      -0.323  33.191  39.608  1.00  2.00           C
ATOM   3340  N   ALA A 418      -1.333  36.584  40.244  1.00 28.36           N
ATOM   3341  CA  ALA A 418      -0.548  37.552  41.001  1.00 27.73           C
ATOM   3342  C   ALA A 418      -1.014  37.475  42.451  1.00 29.87           C
ATOM   3343  O   ALA A 418      -2.127  37.031  42.724  1.00 22.61           O
ATOM   3344  CB  ALA A 418      -0.759  38.948  40.462  1.00 20.51           C
ATOM   3345  N   PHE A 419      -0.141  37.845  43.374  1.00 12.55           N
ATOM   3346  CA  PHE A 419      -0.476  37.829  44.793  1.00 12.14           C
ATOM   3347  C   PHE A 419       0.556  38.635  45.557  1.00 10.96           C
ATOM   3348  O   PHE A 419       1.668  38.846  45.082  1.00  2.00           O
ATOM   3349  CB  PHE A 419      -0.595  36.386  45.349  1.00  2.00           C
ATOM   3350  CG  PHE A 419       0.717  35.629  45.465  1.00  2.00           C
ATOM   3351  CD1 PHE A 419       1.563  35.814  46.568  1.00  2.00           C
ATOM   3352  CD2 PHE A 419       1.080  34.684  44.517  1.00  2.00           C
ATOM   3353  CE1 PHE A 419       2.741  35.054  46.718  1.00  2.00           C
ATOM   3354  CE2 PHE A 419       2.256  33.929  44.667  1.00  2.00           C
ATOM   3355  CZ  PHE A 419       3.079  34.117  45.766  1.00  2.00           C
ATOM   3356  N   GLY A 420       0.168  39.112  46.726  1.00 12.32           N
ATOM   3357  CA  GLY A 420       1.076  39.884  47.545  1.00 11.85           C
ATOM   3358  C   GLY A 420       1.323  39.261  48.905  1.00 11.49           C
ATOM   3359  O   GLY A 420       0.769  38.221  49.254  1.00  2.00           O
ATOM   3360  N   ARG A 421       2.190  39.905  49.663  1.00 25.11           N
ATOM   3361  CA  ARG A 421       2.540  39.477  51.011  1.00 25.56           C
ATOM   3362  C   ARG A 421       2.425  40.729  51.876  1.00 25.92           C
ATOM   3363  O   ARG A 421       3.376  41.524  51.976  1.00  7.03           O
ATOM   3364  CB  ARG A 421       3.974  38.945  51.066  1.00  3.21           C
ATOM   3365  CG  ARG A 421       4.245  37.722  50.207  1.00  3.81           C
ATOM   3366  CD  ARG A 421       3.578  36.472  50.760  1.00  7.13           C
ATOM   3367  NE  ARG A 421       3.891  36.273  52.171  1.00  9.59           N
ATOM   3368  CZ  ARG A 421       4.935  35.597  52.632  1.00  9.44           C
ATOM   3369  NH1 ARG A 421       5.806  35.018  51.817  1.00  8.82           N
ATOM   3370  NH2 ARG A 421       5.141  35.527  53.931  1.00 10.59           N
ATOM   3371  N   GLY A 422       1.250  40.909  52.481  1.00 13.55           N
ATOM   3372  CA  GLY A 422       0.999  42.067  53.318  1.00 12.08           C
ATOM   3373  C   GLY A 422       1.133  43.311  52.477  1.00 12.58           C
ATOM   3374  O   GLY A 422       0.587  43.403  51.382  1.00 38.71           O
ATOM   3375  N   ASN A 423       1.880  44.266  53.000  1.00  2.22           N
ATOM   3376  CA  ASN A 423       2.141  45.533  52.320  1.00  2.22           C
ATOM   3377  C   ASN A 423       3.619  45.585  51.997  1.00  2.22           C
ATOM   3378  O   ASN A 423       4.153  46.660  51.770  1.00  3.23           O
ATOM   3379  CB  ASN A 423       1.769  46.720  53.240  1.00 10.07           C
ATOM   3380  CG  ASN A 423       2.579  46.774  54.573  1.00 13.32           C
ATOM   3381  OD1 ASN A 423       3.292  45.844  54.950  1.00 15.70           O
ATOM   3382  ND2 ASN A 423       2.456  47.896  55.289  1.00 17.61           N
ATOM   3383  N   ARG A 424       4.262  44.421  51.950  1.00  4.02           N
ATOM   3384  CA  ARG A 424       5.698  44.358  51.726  1.00  3.98           C
ATOM   3385  C   ARG A 424       6.214  43.801  50.405  1.00  2.83           C
ATOM   3386  O   ARG A 424       7.413  43.922  50.116  1.00  8.29           O
ATOM   3387  CB  ARG A 424       6.315  43.571  52.862  1.00 11.60           C
ATOM   3388  CG  ARG A 424       6.032  44.186  54.213  1.00 13.67           C
ATOM   3389  CD  ARG A 424       7.104  45.207  54.598  1.00 18.24           C
ATOM   3390  NE  ARG A 424       8.357  44.526  54.916  1.00 20.41           N
ATOM   3391  CZ  ARG A 424       9.513  45.127  55.180  1.00 22.99           C
ATOM   3392  NH1 ARG A 424       9.618  46.452  55.182  1.00 24.52           N
ATOM   3393  NH2 ARG A 424      10.583  44.378  55.401  1.00 24.82           N
ATOM   3394  N   GLY A 425       5.347  43.156  49.628  1.00  6.28           N
ATOM   3395  CA  GLY A 425       5.777  42.588  48.358  1.00  4.26           C
ATOM   3396  C   GLY A 425       4.623  42.162  47.480  1.00  5.96           C
ATOM   3397  O   GLY A 425       3.523  41.875  47.959  1.00 23.26           O
ATOM   3398  N   PHE A 426       4.877  42.116  46.178  1.00 10.70           N
ATOM   3399  CA  PHE A 426       3.863  41.734  45.207  1.00  9.12           C
ATOM   3400  C   PHE A 426       4.546  41.048  44.021  1.00  8.68           C
ATOM   3401  O   PHE A 426       5.587  41.511  43.544  1.00  2.00           O
ATOM   3402  CB  PHE A 426       3.093  42.977  44.749  1.00  2.21           C
ATOM   3403  CG  PHE A 426       1.810  42.666  44.052  1.00  4.99           C
ATOM   3404  CD1 PHE A 426       0.702  42.218  44.773  1.00  2.13           C
ATOM   3405  CD2 PHE A 426       1.715  42.793  42.674  1.00  2.92           C
ATOM   3406  CE1 PHE A 426      -0.471  41.904  44.131  1.00  6.17           C
ATOM   3407  CE2 PHE A 426       0.542  42.478  42.017  1.00  4.04           C
ATOM   3408  CZ  PHE A 426      -0.552  42.034  42.739  1.00  5.33           C
ATOM   3409  N   ILE A 427       3.963  39.955  43.541  1.00 11.22           N
ATOM   3410  CA  ILE A 427       4.547  39.222  42.426  1.00 12.52           C
ATOM   3411  C   ILE A 427       3.456  38.898  41.385  1.00 14.58           C
ATOM   3412  O   ILE A 427       2.283  38.713  41.734  1.00 19.68           O
ATOM   3413  CB  ILE A 427       5.309  37.973  42.951  1.00 17.73           C
ATOM   3414  CG1 ILE A 427       6.136  37.325  41.841  1.00 15.78           C
ATOM   3415  CG2 ILE A 427       4.345  36.995  43.611  1.00 19.25           C
ATOM   3416  CD1 ILE A 427       7.100  36.294  42.378  1.00 16.83           C
ATOM   3417  N   VAL A 428       3.845  38.904  40.111  1.00  2.76           N
ATOM   3418  CA  VAL A 428       2.932  38.663  38.997  1.00  2.00           C
ATOM   3419  C   VAL A 428       3.546  37.614  38.046  1.00  2.00           C
ATOM   3420  O   VAL A 428       4.734  37.685  37.732  1.00  8.81           O
ATOM   3421  CB  VAL A 428       2.710  39.998  38.228  1.00  8.39           C
ATOM   3422  CG1 VAL A 428       1.626  39.849  37.181  1.00 12.60           C
ATOM   3423  CG2 VAL A 428       2.385  41.118  39.193  1.00 12.24           C
ATOM   3424  N   PHE A 429       2.746  36.663  37.576  1.00  2.00           N
ATOM   3425  CA  PHE A 429       3.226  35.619  36.673  1.00  2.00           C
ATOM   3426  C   PHE A 429       2.369  35.513  35.436  1.00  2.00           C
ATOM   3427  O   PHE A 429       1.154  35.648  35.513  1.00  9.75           O
ATOM   3428  CB  PHE A 429       3.148  34.246  37.342  1.00  2.87           C
ATOM   3429  CG  PHE A 429       3.991  34.106  38.570  1.00  7.67           C
ATOM   3430  CD1 PHE A 429       3.485  34.441  39.819  1.00  8.51           C
ATOM   3431  CD2 PHE A 429       5.282  33.615  38.486  1.00 10.01           C
ATOM   3432  CE1 PHE A 429       4.247  34.284  40.964  1.00  8.20           C
ATOM   3433  CE2 PHE A 429       6.056  33.454  39.629  1.00  8.54           C
ATOM   3434  CZ  PHE A 429       5.535  33.793  40.869  1.00  8.57           C
ATOM   3435  N   ASN A 430       3.001  35.263  34.298  1.00  2.12           N
ATOM   3436  CA  ASN A 430       2.270  35.061  33.057  1.00  2.00           C
ATOM   3437  C   ASN A 430       2.782  33.772  32.432  1.00  2.00           C
ATOM   3438  O   ASN A 430       3.861  33.773  31.836  1.00 17.96           O
ATOM   3439  CB  ASN A 430       2.442  36.206  32.055  1.00 18.72           C
ATOM   3440  CG  ASN A 430       1.645  35.967  30.767  1.00 18.72           C
ATOM   3441  OD1 ASN A 430       0.828  35.049  30.696  1.00 18.71           O
ATOM   3442  ND2 ASN A 430       1.878  36.777  29.752  1.00 17.32           N
ATOM   3443  N   ASN A 431       2.043  32.679  32.616  1.00  2.00           N
ATOM   3444  CA  ASN A 431       2.420  31.392  32.040  1.00  3.42           C
ATOM   3445  C   ASN A 431       1.386  30.956  30.991  1.00  4.99           C
ATOM   3446  O   ASN A 431       1.178  29.759  30.760  1.00 15.23           O
ATOM   3447  CB  ASN A 431       2.602  30.315  33.114  1.00 14.80           C
ATOM   3448  CG  ASN A 431       3.516  29.187  32.651  1.00 18.50           C
ATOM   3449  OD1 ASN A 431       4.510  29.429  31.955  1.00 21.45           O
ATOM   3450  ND2 ASN A 431       3.195  27.948  33.023  1.00 18.79           N
ATOM   3451  N   ASP A 432       0.704  31.934  30.402  1.00  2.00           N
ATOM   3452  CA  ASP A 432      -0.268  31.671  29.352  1.00  2.00           C
ATOM   3453  C   ASP A 432       0.383  32.000  28.024  1.00  2.43           C
ATOM   3454  O   ASP A 432       1.406  32.691  27.976  1.00 15.83           O
ATOM   3455  CB  ASP A 432      -1.538  32.515  29.539  1.00 12.14           C
ATOM   3456  CG  ASP A 432      -2.597  31.810  30.374  1.00 10.89           C
ATOM   3457  OD1 ASP A 432      -2.774  30.577  30.245  1.00 10.10           O
ATOM   3458  OD2 ASP A 432      -3.273  32.500  31.152  1.00 10.76           O
ATOM   3459  N   ASP A 433      -0.237  31.527  26.949  1.00 33.56           N
ATOM   3460  CA  ASP A 433       0.254  31.735  25.587  1.00 34.30           C
ATOM   3461  C   ASP A 433      -0.134  33.062  24.940  1.00 34.72           C
ATOM   3462  O   ASP A 433      -0.127  33.191  23.714  1.00 86.79           O
ATOM   3463  CB  ASP A 433      -0.168  30.561  24.713  1.00 86.66           C
ATOM   3464  CG  ASP A 433       0.536  29.272  25.102  1.00 89.62           C
ATOM   3465  OD1 ASP A 433       1.775  29.304  25.319  1.00 90.80           O
ATOM   3466  OD2 ASP A 433      -0.151  28.233  25.200  1.00 92.40           O
ATOM   3467  N   TRP A 434      -0.467  34.042  25.773  1.00  6.75           N
ATOM   3468  CA  TRP A 434      -0.823  35.383  25.318  1.00  6.69           C
ATOM   3469  C   TRP A 434      -0.345  36.373  26.364  1.00  7.76           C
ATOM   3470  O   TRP A 434      -0.109  36.002  27.512  1.00 37.26           O
ATOM   3471  CB  TRP A 434      -2.316  35.535  25.079  1.00 37.33           C
ATOM   3472  CG  TRP A 434      -3.140  35.324  26.266  1.00 37.50           C
ATOM   3473  CD1 TRP A 434      -3.564  36.275  27.144  1.00 38.62           C
ATOM   3474  CD2 TRP A 434      -3.735  34.093  26.682  1.00 37.87           C
ATOM   3475  NE1 TRP A 434      -4.399  35.716  28.077  1.00 37.63           N
ATOM   3476  CE2 TRP A 434      -4.522  34.376  27.818  1.00 36.12           C
ATOM   3477  CE3 TRP A 434      -3.682  32.774  26.198  1.00 37.00           C
ATOM   3478  CZ2 TRP A 434      -5.267  33.393  28.478  1.00 34.24           C
ATOM   3479  CZ3 TRP A 434      -4.420  31.795  26.852  1.00 37.39           C
ATOM   3480  CH2 TRP A 434      -5.201  32.111  27.984  1.00 34.97           C
ATOM   3481  N   SER A 435      -0.218  37.632  25.975  1.00 27.92           N
ATOM   3482  CA  SER A 435       0.283  38.660  26.876  1.00 29.68           C
ATOM   3483  C   SER A 435      -0.631  39.095  28.015  1.00 29.84           C
ATOM   3484  O   SER A 435      -1.855  39.033  27.916  1.00 51.61           O
ATOM   3485  CB  SER A 435       0.736  39.867  26.061  1.00 53.73           C
ATOM   3486  OG  SER A 435       1.727  39.461  25.130  1.00 57.33           O
ATOM   3487  N   PHE A 436       0.000  39.457  29.127  1.00 10.29           N
ATOM   3488  CA  PHE A 436      -0.679  39.939  30.315  1.00 10.25           C
ATOM   3489  C   PHE A 436      -0.421  41.444  30.326  1.00 10.44           C
ATOM   3490  O   PHE A 436       0.679  41.902  30.073  1.00 19.01           O
ATOM   3491  CB  PHE A 436      -0.115  39.278  31.589  1.00 18.68           C
ATOM   3492  CG  PHE A 436      -0.667  39.851  32.871  1.00 19.72           C
ATOM   3493  CD1 PHE A 436      -0.048  40.935  33.492  1.00 19.73           C
ATOM   3494  CD2 PHE A 436      -1.795  39.307  33.462  1.00 19.59           C
ATOM   3495  CE1 PHE A 436      -0.545  41.453  34.688  1.00 19.61           C
ATOM   3496  CE2 PHE A 436      -2.295  39.820  34.659  1.00 21.30           C
ATOM   3497  CZ  PHE A 436      -1.669  40.892  35.270  1.00 19.52           C
ATOM   3498  N   SER A 437      -1.462  42.208  30.569  1.00 23.74           N
ATOM   3499  CA  SER A 437      -1.355  43.653  30.601  1.00 25.81           C
ATOM   3500  C   SER A 437      -2.605  44.078  31.346  1.00 26.17           C
ATOM   3501  O   SER A 437      -3.704  44.150  30.777  1.00 16.26           O
ATOM   3502  CB  SER A 437      -1.352  44.190  29.185  1.00 13.58           C
ATOM   3503  OG  SER A 437      -1.403  45.590  29.202  1.00 16.10           O
ATOM   3504  N   LEU A 438      -2.418  44.370  32.625  1.00 13.71           N
ATOM   3505  CA  LEU A 438      -3.528  44.679  33.493  1.00 13.93           C
ATOM   3506  C   LEU A 438      -3.097  45.533  34.662  1.00 12.04           C
ATOM   3507  O   LEU A 438      -1.948  45.470  35.101  1.00 14.31           O
ATOM   3508  CB  LEU A 438      -4.051  43.352  34.026  1.00 20.17           C
ATOM   3509  CG  LEU A 438      -5.422  43.156  34.646  1.00 22.40           C
ATOM   3510  CD1 LEU A 438      -6.499  43.304  33.574  1.00 25.48           C
ATOM   3511  CD2 LEU A 438      -5.460  41.762  35.236  1.00 20.95           C
ATOM   3512  N   THR A 439      -4.028  46.341  35.147  1.00 48.82           N
ATOM   3513  CA  THR A 439      -3.781  47.195  36.299  1.00 51.22           C
ATOM   3514  C   THR A 439      -4.310  46.385  37.487  1.00 52.24           C
ATOM   3515  O   THR A 439      -5.477  45.966  37.482  1.00 41.64           O
ATOM   3516  CB  THR A 439      -4.521  48.548  36.165  1.00 41.58           C
ATOM   3517  OG1 THR A 439      -3.808  49.379  35.241  1.00 45.94           O
ATOM   3518  CG2 THR A 439      -4.608  49.270  37.499  1.00 42.60           C
ATOM   3519  N   LEU A 440      -3.445  46.128  38.466  1.00  7.09           N
ATOM   3520  CA  LEU A 440      -3.816  45.337  39.629  1.00  7.64           C
ATOM   3521  C   LEU A 440      -3.653  46.056  40.953  1.00  5.87           C
ATOM   3522  O   LEU A 440      -2.941  47.050  41.044  1.00 12.69           O
ATOM   3523  CB  LEU A 440      -2.970  44.065  39.671  1.00 12.01           C
ATOM   3524  CG  LEU A 440      -3.084  43.018  38.564  1.00 13.10           C
ATOM   3525  CD1 LEU A 440      -1.995  41.980  38.740  1.00 12.45           C
ATOM   3526  CD2 LEU A 440      -4.441  42.363  38.625  1.00 11.75           C
ATOM   3527  N   GLN A 441      -4.328  45.541  41.978  1.00  5.43           N
ATOM   3528  CA  GLN A 441      -4.230  46.098  43.333  1.00  5.27           C
ATOM   3529  C   GLN A 441      -3.060  45.357  43.958  1.00  2.48           C
ATOM   3530  O   GLN A 441      -3.073  44.133  44.046  1.00 18.27           O
ATOM   3531  CB  GLN A 441      -5.497  45.840  44.152  1.00 21.89           C
ATOM   3532  CG  GLN A 441      -5.369  46.222  45.616  1.00 24.14           C
ATOM   3533  CD  GLN A 441      -4.858  47.633  45.815  1.00 23.66           C
ATOM   3534  OE1 GLN A 441      -3.850  47.852  46.483  1.00 26.10           O
ATOM   3535  NE2 GLN A 441      -5.548  48.596  45.235  1.00 28.19           N
ATOM   3536  N   THR A 442      -2.055  46.098  44.379  1.00  2.01           N
ATOM   3537  CA  THR A 442      -0.871  45.479  44.943  1.00  2.01           C
ATOM   3538  C   THR A 442      -0.791  45.488  46.462  1.00  3.58           C
ATOM   3539  O   THR A 442      -0.041  44.696  47.047  1.00 31.63           O
ATOM   3540  CB  THR A 442       0.395  46.111  44.377  1.00 25.39           C
ATOM   3541  OG1 THR A 442       0.480  47.456  44.861  1.00 24.47           O
ATOM   3542  CG2 THR A 442       0.360  46.133  42.860  1.00 24.51           C
ATOM   3543  N   GLY A 443      -1.555  46.367  47.097  1.00 26.95           N
ATOM   3544  CA  GLY A 443      -1.518  46.460  48.550  1.00 26.30           C
ATOM   3545  C   GLY A 443      -0.243  47.130  49.049  1.00 27.73           C
ATOM   3546  O   GLY A 443       0.045  47.145  50.248  1.00 14.86           O
ATOM   3547  N   LEU A 444       0.530  47.682  48.119  1.00 22.86           N
ATOM   3548  CA  LEU A 444       1.787  48.357  48.443  1.00 23.07           C
ATOM   3549  C   LEU A 444       1.650  49.882  48.438  1.00 24.14           C
ATOM   3550  O   LEU A 444       0.793  50.449  47.752  1.00 19.44           O
ATOM   3551  CB  LEU A 444       2.873  47.953  47.438  1.00 17.67           C
ATOM   3552  CG  LEU A 444       3.720  46.692  47.600  1.00 16.95           C
ATOM   3553  CD1 LEU A 444       2.891  45.510  48.021  1.00 18.64           C
ATOM   3554  CD2 LEU A 444       4.364  46.417  46.282  1.00 16.24           C
ATOM   3555  N   PRO A 445       2.516  50.569  49.191  1.00 10.59           N
ATOM   3556  CA  PRO A 445       2.516  52.031  49.280  1.00 11.66           C
ATOM   3557  C   PRO A 445       2.913  52.638  47.932  1.00 11.06           C
ATOM   3558  O   PRO A 445       3.762  52.088  47.229  1.00 14.09           O
ATOM   3559  CB  PRO A 445       3.618  52.295  50.309  1.00 14.26           C
ATOM   3560  CG  PRO A 445       3.631  51.049  51.135  1.00 13.24           C
ATOM   3561  CD  PRO A 445       3.531  49.998  50.091  1.00 12.53           C
ATOM   3562  N   ALA A 446       2.336  53.784  47.587  1.00 34.82           N
ATOM   3563  CA  ALA A 446       2.667  54.444  46.326  1.00 33.45           C
ATOM   3564  C   ALA A 446       4.183  54.675  46.159  1.00 33.01           C
ATOM   3565  O   ALA A 446       4.905  54.865  47.138  1.00  2.00           O
ATOM   3566  CB  ALA A 446       1.923  55.753  46.224  1.00  2.00           C
ATOM   3567  N   GLY A 447       4.661  54.596  44.918  1.00 12.14           N
ATOM   3568  CA  GLY A 447       6.068  54.816  44.643  1.00 11.72           C
ATOM   3569  C   GLY A 447       6.583  54.084  43.416  1.00 10.51           C
ATOM   3570  O   GLY A 447       5.844  53.355  42.754  1.00 33.82           O
ATOM   3571  N   THR A 448       7.843  54.325  43.088  1.00 21.99           N
ATOM   3572  CA  THR A 448       8.470  53.660  41.962  1.00 22.65           C
ATOM   3573  C   THR A 448       9.257  52.509  42.579  1.00 21.47           C
ATOM   3574  O   THR A 448      10.010  52.695  43.535  1.00  9.12           O
ATOM   3575  CB  THR A 448       9.409  54.602  41.177  1.00 11.31           C
ATOM   3576  OG1 THR A 448       8.674  55.764  40.781  1.00 15.08           O
ATOM   3577  CG2 THR A 448       9.938  53.915  39.910  1.00 11.40           C
ATOM   3578  N   TYR A 449       9.009  51.310  42.089  1.00  9.01           N
ATOM   3579  CA  TYR A 449       9.679  50.131  42.584  1.00  7.13           C
ATOM   3580  C   TYR A 449      10.443  49.516  41.431  1.00  6.62           C
ATOM   3581  O   TYR A 449       9.940  49.503  40.316  1.00 11.18           O
ATOM   3582  CB  TYR A 449       8.637  49.121  43.053  1.00 12.42           C
ATOM   3583  CG  TYR A 449       7.875  49.493  44.301  1.00 13.34           C
ATOM   3584  CD1 TYR A 449       6.847  50.436  44.271  1.00 11.38           C
ATOM   3585  CD2 TYR A 449       8.179  48.880  45.518  1.00 13.73           C
ATOM   3586  CE1 TYR A 449       6.141  50.766  45.434  1.00 11.02           C
ATOM   3587  CE2 TYR A 449       7.491  49.195  46.675  1.00 14.76           C
ATOM   3588  CZ  TYR A 449       6.477  50.138  46.637  1.00 15.09           C
ATOM   3589  OH  TYR A 449       5.845  50.457  47.820  1.00 13.31           O
ATOM   3590  N   CYS A 450      11.654  49.025  41.698  1.00  2.00           N
ATOM   3591  CA  CYS A 450      12.460  48.350  40.680  1.00  2.00           C
ATOM   3592  C   CYS A 450      11.983  46.903  40.680  1.00  2.09           C
ATOM   3593  O   CYS A 450      11.672  46.362  41.736  1.00  2.00           O
ATOM   3594  CB  CYS A 450      13.940  48.350  41.038  1.00  2.00           C
ATOM   3595  SG  CYS A 450      14.675  49.971  41.428  1.00  2.00           S
ATOM   3596  N   ASP A 451      11.821  46.319  39.504  1.00  3.98           N
ATOM   3597  CA  ASP A 451      11.416  44.923  39.382  1.00  4.29           C
ATOM   3598  C   ASP A 451      12.709  44.154  39.683  1.00  2.61           C
ATOM   3599  O   ASP A 451      13.724  44.370  39.023  1.00 10.59           O
ATOM   3600  CB  ASP A 451      10.905  44.653  37.954  1.00  7.97           C
ATOM   3601  CG  ASP A 451      10.971  43.188  37.559  1.00 10.11           C
ATOM   3602  OD1 ASP A 451      10.667  42.324  38.407  1.00  9.08           O
ATOM   3603  OD2 ASP A 451      11.327  42.898  36.402  1.00  9.84           O
ATOM   3604  N   VAL A 452      12.697  43.310  40.705  1.00  8.51           N
ATOM   3605  CA  VAL A 452      13.907  42.576  41.061  1.00  9.12           C
ATOM   3606  C   VAL A 452      14.201  41.327  40.224  1.00  9.57           C
ATOM   3607  O   VAL A 452      15.206  40.641  40.453  1.00 16.33           O
ATOM   3608  CB  VAL A 452      13.939  42.240  42.554  1.00 18.35           C
ATOM   3609  CG1 VAL A 452      13.897  43.530  43.374  1.00 21.32           C
ATOM   3610  CG2 VAL A 452      12.775  41.320  42.916  1.00 16.49           C
ATOM   3611  N   ILE A 453      13.331  41.032  39.255  1.00  4.70           N
ATOM   3612  CA  ILE A 453      13.543  39.891  38.382  1.00  4.23           C
ATOM   3613  C   ILE A 453      14.334  40.341  37.150  1.00  6.04           C
ATOM   3614  O   ILE A 453      15.266  39.659  36.721  1.00  5.98           O
ATOM   3615  CB  ILE A 453      12.234  39.249  37.964  1.00  2.00           C
ATOM   3616  CG1 ILE A 453      11.421  38.876  39.207  1.00  2.00           C
ATOM   3617  CG2 ILE A 453      12.503  38.007  37.147  1.00  2.71           C
ATOM   3618  CD1 ILE A 453      12.162  38.015  40.205  1.00  2.34           C
ATOM   3619  N   SER A 454      14.000  41.500  36.593  1.00 15.83           N
ATOM   3620  CA  SER A 454      14.726  41.997  35.423  1.00 16.77           C
ATOM   3621  C   SER A 454      15.974  42.797  35.753  1.00 16.54           C
ATOM   3622  O   SER A 454      16.854  42.971  34.901  1.00  4.34           O
ATOM   3623  CB  SER A 454      13.823  42.859  34.551  1.00  5.07           C
ATOM   3624  OG  SER A 454      13.427  44.024  35.237  1.00  6.62           O
ATOM   3625  N   GLY A 455      16.020  43.335  36.971  1.00  2.00           N
ATOM   3626  CA  GLY A 455      17.160  44.127  37.387  1.00  2.00           C
ATOM   3627  C   GLY A 455      17.360  44.234  38.885  1.00  2.00           C
ATOM   3628  O   GLY A 455      16.931  43.367  39.647  1.00 22.71           O
ATOM   3629  N   ASP A 456      17.986  45.337  39.294  1.00 10.98           N
ATOM   3630  CA  ASP A 456      18.322  45.621  40.696  1.00 12.28           C
ATOM   3631  C   ASP A 456      18.160  47.097  41.022  1.00 14.20           C
ATOM   3632  O   ASP A 456      18.186  47.936  40.127  1.00 20.73           O
ATOM   3633  CB  ASP A 456      19.794  45.260  40.961  1.00 17.68           C
ATOM   3634  CG  ASP A 456      20.045  43.763  40.945  1.00 22.73           C
ATOM   3635  OD1 ASP A 456      19.557  43.084  41.868  1.00 22.35           O
ATOM   3636  OD2 ASP A 456      20.732  43.266  40.025  1.00 22.95           O
ATOM   3637  N   LYS A 457      17.954  47.405  42.296  1.00  4.51           N
ATOM   3638  CA  LYS A 457      17.869  48.796  42.739  1.00  5.82           C
ATOM   3639  C   LYS A 457      19.306  49.119  43.126  1.00  9.95           C
ATOM   3640  O   LYS A 457      19.834  48.546  44.082  1.00 21.88           O
ATOM   3641  CB  LYS A 457      16.976  48.947  43.971  1.00 17.70           C
ATOM   3642  CG  LYS A 457      16.991  50.336  44.610  1.00 19.92           C
ATOM   3643  CD  LYS A 457      16.399  50.229  45.988  1.00 21.43           C
ATOM   3644  CE  LYS A 457      16.230  51.557  46.691  1.00 26.15           C
ATOM   3645  NZ  LYS A 457      17.477  52.341  46.809  1.00 33.81           N
ATOM   3646  N   ILE A 458      19.964  49.968  42.345  1.00 25.41           N
ATOM   3647  CA  ILE A 458      21.348  50.333  42.631  1.00 29.24           C
ATOM   3648  C   ILE A 458      21.488  51.840  42.680  1.00 32.34           C
ATOM   3649  O   ILE A 458      21.223  52.526  41.692  1.00 20.19           O
ATOM   3650  CB  ILE A 458      22.326  49.781  41.581  1.00 15.67           C
ATOM   3651  CG1 ILE A 458      22.109  48.281  41.412  1.00 17.28           C
ATOM   3652  CG2 ILE A 458      23.738  49.978  42.053  1.00 17.74           C
ATOM   3653  CD1 ILE A 458      22.961  47.633  40.323  1.00 19.83           C
ATOM   3654  N   ASN A 459      21.891  52.335  43.843  1.00 57.95           N
ATOM   3655  CA  ASN A 459      22.094  53.763  44.101  1.00 59.99           C
ATOM   3656  C   ASN A 459      21.053  54.705  43.472  1.00 57.07           C
ATOM   3657  O   ASN A 459      21.343  55.424  42.505  1.00 70.78           O
ATOM   3658  CB  ASN A 459      23.529  54.179  43.726  1.00 80.73           C
ATOM   3659  CG  ASN A 459      24.583  53.558  44.636  1.00 86.23           C
ATOM   3660  OD1 ASN A 459      25.250  52.591  44.270  1.00 88.71           O
ATOM   3661  ND2 ASN A 459      24.752  54.124  45.826  1.00 88.61           N
ATOM   3662  N   GLY A 460      19.832  54.653  44.011  1.00 14.64           N
ATOM   3663  CA  GLY A 460      18.741  55.509  43.564  1.00 12.84           C
ATOM   3664  C   GLY A 460      18.114  55.282  42.210  1.00 13.13           C
ATOM   3665  O   GLY A 460      17.357  56.133  41.755  1.00 34.04           O
ATOM   3666  N   ASN A 461      18.391  54.145  41.580  1.00 15.23           N
ATOM   3667  CA  ASN A 461      17.828  53.840  40.269  1.00 13.82           C
ATOM   3668  C   ASN A 461      17.660  52.324  40.108  1.00 10.11           C
ATOM   3669  O   ASN A 461      18.065  51.545  40.965  1.00 38.98           O
ATOM   3670  CB  ASN A 461      18.724  54.417  39.162  1.00 44.83           C
ATOM   3671  CG  ASN A 461      17.964  54.713  37.867  1.00 47.47           C
ATOM   3672  OD1 ASN A 461      16.776  54.382  37.719  1.00 46.19           O
ATOM   3673  ND2 ASN A 461      18.669  55.303  36.898  1.00 49.25           N
ATOM   3674  N   CYS A 462      17.029  51.926  39.015  1.00 14.80           N
ATOM   3675  CA  CYS A 462      16.778  50.526  38.724  1.00 12.56           C
ATOM   3676  C   CYS A 462      17.526  50.141  37.461  1.00 11.56           C
ATOM   3677  O   CYS A 462      17.617  50.965  36.547  1.00  7.58           O
ATOM   3678  CB  CYS A 462      15.281  50.341  38.504  1.00  8.46           C
ATOM   3679  SG  CYS A 462      14.284  51.110  39.813  1.00  8.52           S
ATOM   3680  N   THR A 463      18.073  48.926  37.410  1.00  3.55           N
ATOM   3681  CA  THR A 463      18.788  48.467  36.209  1.00  2.72           C
ATOM   3682  C   THR A 463      17.866  47.710  35.249  1.00  3.01           C
ATOM   3683  O   THR A 463      18.273  47.362  34.140  1.00 17.02           O
ATOM   3684  CB  THR A 463      20.033  47.622  36.534  1.00 14.82           C
ATOM   3685  OG1 THR A 463      19.649  46.501  37.332  1.00 15.84           O
ATOM   3686  CG2 THR A 463      21.076  48.439  37.268  1.00 15.89           C
ATOM   3687  N   GLY A 464      16.625  47.481  35.684  1.00  2.81           N
ATOM   3688  CA  GLY A 464      15.632  46.800  34.862  1.00  4.17           C
ATOM   3689  C   GLY A 464      14.315  47.579  34.795  1.00  5.58           C
ATOM   3690  O   GLY A 464      14.281  48.816  34.751  1.00 13.85           O
ATOM   3691  N   ILE A 465      13.221  46.837  34.786  1.00  3.47           N
ATOM   3692  CA  ILE A 465      11.889  47.401  34.726  1.00  2.89           C
ATOM   3693  C   ILE A 465      11.523  48.137  36.028  1.00  2.46           C
ATOM   3694  O   ILE A 465      11.962  47.765  37.115  1.00  4.13           O
ATOM   3695  CB  ILE A 465      10.889  46.293  34.445  1.00  8.24           C
ATOM   3696  CG1 ILE A 465      11.204  45.672  33.088  1.00 10.35           C
ATOM   3697  CG2 ILE A 465       9.477  46.823  34.479  1.00  9.00           C
ATOM   3698  CD1 ILE A 465      10.638  44.297  32.934  1.00 12.36           C
ATOM   3699  N   LYS A 466      10.789  49.234  35.871  1.00  8.89           N
ATOM   3700  CA  LYS A 466      10.310  50.078  36.960  1.00  8.08           C
ATOM   3701  C   LYS A 466       8.793  49.964  37.015  1.00 10.71           C
ATOM   3702  O   LYS A 466       8.130  50.041  35.982  1.00  2.00           O
ATOM   3703  CB  LYS A 466      10.680  51.546  36.710  1.00  3.33           C
ATOM   3704  CG  LYS A 466      12.032  51.953  37.242  1.00  8.42           C
ATOM   3705  CD  LYS A 466      12.349  53.406  36.887  1.00 12.71           C
ATOM   3706  CE  LYS A 466      13.162  53.520  35.581  1.00 20.39           C
ATOM   3707  NZ  LYS A 466      12.466  52.953  34.390  1.00 23.03           N
ATOM   3708  N   ILE A 467       8.252  49.760  38.204  1.00 14.18           N
ATOM   3709  CA  ILE A 467       6.812  49.637  38.376  1.00 15.18           C
ATOM   3710  C   ILE A 467       6.366  50.854  39.160  1.00 15.28           C
ATOM   3711  O   ILE A 467       7.072  51.294  40.053  1.00  5.67           O
ATOM   3712  CB  ILE A 467       6.428  48.341  39.135  1.00  2.00           C
ATOM   3713  CG1 ILE A 467       6.883  47.109  38.339  1.00  2.00           C
ATOM   3714  CG2 ILE A 467       4.923  48.284  39.364  1.00  2.00           C
ATOM   3715  CD1 ILE A 467       6.289  46.993  36.949  1.00  2.00           C
ATOM   3716  N   TYR A 468       5.242  51.442  38.767  1.00 16.12           N
ATOM   3717  CA  TYR A 468       4.716  52.623  39.444  1.00 17.67           C
ATOM   3718  C   TYR A 468       3.410  52.324  40.162  1.00 18.09           C
ATOM   3719  O   TYR A 468       2.376  52.053  39.527  1.00  6.77           O
ATOM   3720  CB  TYR A 468       4.489  53.753  38.451  1.00  3.29           C
ATOM   3721  CG  TYR A 468       5.709  54.110  37.673  1.00  3.95           C
ATOM   3722  CD1 TYR A 468       6.571  55.101  38.122  1.00  4.57           C
ATOM   3723  CD2 TYR A 468       6.024  53.434  36.495  1.00  2.28           C
ATOM   3724  CE1 TYR A 468       7.728  55.411  37.424  1.00  8.82           C
ATOM   3725  CE2 TYR A 468       7.175  53.730  35.793  1.00  4.87           C
ATOM   3726  CZ  TYR A 468       8.026  54.721  36.264  1.00  6.52           C
ATOM   3727  OH  TYR A 468       9.196  54.980  35.595  1.00 12.71           O
ATOM   3728  N   VAL A 469       3.467  52.388  41.487  1.00 13.89           N
ATOM   3729  CA  VAL A 469       2.309  52.138  42.331  1.00 14.38           C
ATOM   3730  C   VAL A 469       1.636  53.473  42.660  1.00 15.95           C
ATOM   3731  O   VAL A 469       2.264  54.387  43.186  1.00 10.01           O
ATOM   3732  CB  VAL A 469       2.727  51.379  43.634  1.00  9.10           C
ATOM   3733  CG1 VAL A 469       1.525  51.120  44.525  1.00  8.98           C
ATOM   3734  CG2 VAL A 469       3.374  50.054  43.290  1.00  4.97           C
ATOM   3735  N   SER A 470       0.369  53.606  42.293  1.00 45.80           N
ATOM   3736  CA  SER A 470      -0.357  54.836  42.578  1.00 48.54           C
ATOM   3737  C   SER A 470      -0.757  54.917  44.055  1.00 48.94           C
ATOM   3738  O   SER A 470      -0.476  54.002  44.842  1.00 21.24           O
ATOM   3739  CB  SER A 470      -1.568  54.998  41.639  1.00 22.04           C
ATOM   3740  OG  SER A 470      -2.411  53.855  41.588  1.00 26.30           O
ATOM   3741  N   ASP A 471      -1.361  56.037  44.441  1.00 12.46           N
ATOM   3742  CA  ASP A 471      -1.773  56.239  45.824  1.00 13.86           C
ATOM   3743  C   ASP A 471      -2.738  55.202  46.360  1.00 14.79           C
ATOM   3744  O   ASP A 471      -2.781  54.990  47.569  1.00 35.40           O
ATOM   3745  CB  ASP A 471      -2.394  57.612  45.998  1.00 39.49           C
ATOM   3746  CG  ASP A 471      -1.369  58.697  46.022  1.00 45.75           C
ATOM   3747  OD1 ASP A 471      -0.471  58.644  46.887  1.00 49.01           O
ATOM   3748  OD2 ASP A 471      -1.445  59.592  45.159  1.00 48.75           O
ATOM   3749  N   ASP A 472      -3.516  54.578  45.480  1.00 26.25           N
ATOM   3750  CA  ASP A 472      -4.483  53.570  45.912  1.00 26.09           C
ATOM   3751  C   ASP A 472      -3.940  52.139  45.796  1.00 24.49           C
ATOM   3752  O   ASP A 472      -4.689  51.163  45.884  1.00 28.87           O
ATOM   3753  CB  ASP A 472      -5.850  53.754  45.207  1.00 35.94           C
ATOM   3754  CG  ASP A 472      -5.802  53.512  43.696  1.00 39.72           C
ATOM   3755  OD1 ASP A 472      -4.783  53.844  43.049  1.00 40.83           O
ATOM   3756  OD2 ASP A 472      -6.819  53.017  43.152  1.00 41.76           O
ATOM   3757  N   GLY A 473      -2.620  52.038  45.673  1.00 30.90           N
ATOM   3758  CA  GLY A 473      -1.960  50.752  45.560  1.00 27.40           C
ATOM   3759  C   GLY A 473      -2.097  50.039  44.227  1.00 27.95           C
ATOM   3760  O   GLY A 473      -1.703  48.879  44.132  1.00 53.48           O
ATOM   3761  N   LYS A 474      -2.673  50.690  43.214  1.00 10.36           N
ATOM   3762  CA  LYS A 474      -2.836  50.059  41.905  1.00  8.79           C
ATOM   3763  C   LYS A 474      -1.552  50.264  41.109  1.00  6.89           C
ATOM   3764  O   LYS A 474      -0.878  51.276  41.266  1.00 31.67           O
ATOM   3765  CB  LYS A 474      -3.992  50.673  41.116  1.00 35.61           C
ATOM   3766  CG  LYS A 474      -5.342  50.636  41.780  1.00 41.07           C
ATOM   3767  CD  LYS A 474      -5.926  49.245  41.830  1.00 45.23           C
ATOM   3768  CE  LYS A 474      -7.410  49.285  42.226  1.00 47.11           C
ATOM   3769  NZ  LYS A 474      -8.270  49.855  41.152  1.00 47.10           N
ATOM   3770  N   ALA A 475      -1.236  49.312  40.243  1.00  8.20           N
ATOM   3771  CA  ALA A 475      -0.044  49.390  39.412  1.00  5.56           C
ATOM   3772  C   ALA A 475      -0.300  48.609  38.121  1.00  5.30           C
ATOM   3773  O   ALA A 475      -0.995  47.591  38.120  1.00  2.00           O
ATOM   3774  CB  ALA A 475       1.171  48.813  40.164  1.00  2.46           C
ATOM   3775  N   HIS A 476       0.206  49.119  37.001  1.00  2.00           N
ATOM   3776  CA  HIS A 476       0.025  48.431  35.725  1.00  3.06           C
ATOM   3777  C   HIS A 476       1.186  47.472  35.478  1.00  2.74           C
ATOM   3778  O   HIS A 476       2.348  47.797  35.737  1.00 29.66           O
ATOM   3779  CB  HIS A 476      -0.095  49.431  34.565  1.00 31.43           C
ATOM   3780  CG  HIS A 476      -0.360  48.789  33.242  1.00 35.80           C
ATOM   3781  ND1 HIS A 476      -1.601  48.314  32.878  1.00 37.36           N
ATOM   3782  CD2 HIS A 476       0.470  48.501  32.210  1.00 35.84           C
ATOM   3783  CE1 HIS A 476      -1.525  47.753  31.685  1.00 36.04           C
ATOM   3784  NE2 HIS A 476      -0.278  47.851  31.256  1.00 37.14           N
ATOM   3785  N   PHE A 477       0.851  46.280  34.995  1.00 15.02           N
ATOM   3786  CA  PHE A 477       1.837  45.254  34.687  1.00 13.64           C
ATOM   3787  C   PHE A 477       1.639  44.740  33.271  1.00 14.16           C
ATOM   3788  O   PHE A 477       0.516  44.453  32.863  1.00  2.00           O
ATOM   3789  CB  PHE A 477       1.709  44.081  35.655  1.00  2.00           C
ATOM   3790  CG  PHE A 477       2.017  44.430  37.070  1.00  2.00           C
ATOM   3791  CD1 PHE A 477       1.007  44.827  37.951  1.00  2.00           C
ATOM   3792  CD2 PHE A 477       3.322  44.381  37.530  1.00  2.00           C
ATOM   3793  CE1 PHE A 477       1.306  45.169  39.280  1.00  2.43           C
ATOM   3794  CE2 PHE A 477       3.632  44.718  38.850  1.00  2.00           C
ATOM   3795  CZ  PHE A 477       2.621  45.117  39.726  1.00  2.00           C
ATOM   3796  N   SER A 478       2.730  44.688  32.518  1.00  3.86           N
ATOM   3797  CA  SER A 478       2.730  44.179  31.157  1.00  4.08           C
ATOM   3798  C   SER A 478       3.796  43.091  31.071  1.00  3.48           C
ATOM   3799  O   SER A 478       4.968  43.329  31.389  1.00 42.90           O
ATOM   3800  CB  SER A 478       3.089  45.264  30.155  1.00 44.84           C
ATOM   3801  OG  SER A 478       2.286  46.404  30.316  1.00 53.01           O
ATOM   3802  N   ILE A 479       3.389  41.895  30.669  1.00 15.00           N
ATOM   3803  CA  ILE A 479       4.320  40.790  30.521  1.00 17.21           C
ATOM   3804  C   ILE A 479       3.989  40.018  29.241  1.00 18.69           C
ATOM   3805  O   ILE A 479       2.911  39.438  29.130  1.00 18.46           O
ATOM   3806  CB  ILE A 479       4.260  39.836  31.740  1.00 15.95           C
ATOM   3807  CG1 ILE A 479       4.524  40.619  33.017  1.00 14.72           C
ATOM   3808  CG2 ILE A 479       5.312  38.721  31.623  1.00 10.61           C
ATOM   3809  CD1 ILE A 479       4.165  39.854  34.261  1.00 19.21           C
ATOM   3810  N   SER A 480       4.901  40.046  28.272  1.00  2.00           N
ATOM   3811  CA  SER A 480       4.722  39.325  27.013  1.00  2.00           C
ATOM   3812  C   SER A 480       4.922  37.836  27.267  1.00  2.00           C
ATOM   3813  O   SER A 480       5.791  37.438  28.046  1.00 31.63           O
ATOM   3814  CB  SER A 480       5.733  39.797  25.973  1.00 28.99           C
ATOM   3815  OG  SER A 480       5.828  38.875  24.898  1.00 30.15           O
ATOM   3816  N   ASN A 481       4.127  37.001  26.610  1.00 38.26           N
ATOM   3817  CA  ASN A 481       4.275  35.565  26.803  1.00 37.79           C
ATOM   3818  C   ASN A 481       5.644  35.106  26.288  1.00 37.66           C
ATOM   3819  O   ASN A 481       6.105  34.020  26.649  1.00 39.56           O
ATOM   3820  CB  ASN A 481       3.146  34.786  26.111  1.00 42.60           C
ATOM   3821  CG  ASN A 481       3.050  35.097  24.638  1.00 42.95           C
ATOM   3822  OD1 ASN A 481       2.838  36.248  24.259  1.00 44.65           O
ATOM   3823  ND2 ASN A 481       3.212  34.072  23.798  1.00 42.05           N
ATOM   3824  N   SER A 482       6.308  35.951  25.489  1.00 26.47           N
ATOM   3825  CA  SER A 482       7.628  35.628  24.946  1.00 26.39           C
ATOM   3826  C   SER A 482       8.772  36.274  25.744  1.00 25.52           C
ATOM   3827  O   SER A 482       9.921  36.322  25.290  1.00 36.60           O
ATOM   3828  CB  SER A 482       7.713  36.043  23.482  1.00 38.33           C
ATOM   3829  OG  SER A 482       7.663  37.457  23.361  1.00 41.87           O
ATOM   3830  N   ALA A 483       8.446  36.781  26.927  1.00  3.81           N
ATOM   3831  CA  ALA A 483       9.438  37.398  27.794  1.00  2.00           C
ATOM   3832  C   ALA A 483      10.480  36.372  28.267  1.00  2.00           C
ATOM   3833  O   ALA A 483      10.166  35.193  28.417  1.00  4.32           O
ATOM   3834  CB  ALA A 483       8.744  38.018  28.990  1.00  2.31           C
ATOM   3835  N   GLU A 484      11.721  36.817  28.484  1.00  3.58           N
ATOM   3836  CA  GLU A 484      12.797  35.936  28.974  1.00  6.35           C
ATOM   3837  C   GLU A 484      12.343  35.334  30.306  1.00  2.51           C
ATOM   3838  O   GLU A 484      12.466  34.127  30.538  1.00 59.68           O
ATOM   3839  CB  GLU A 484      14.093  36.729  29.216  1.00 68.73           C
ATOM   3840  CG  GLU A 484      14.959  37.032  27.997  1.00 76.74           C
ATOM   3841  CD  GLU A 484      16.040  35.988  27.741  1.00 81.09           C
ATOM   3842  OE1 GLU A 484      16.822  35.657  28.665  1.00 81.23           O
ATOM   3843  OE2 GLU A 484      16.118  35.522  26.588  1.00 85.07           O
ATOM   3844  N   ASP A 485      11.861  36.216  31.175  1.00 10.87           N
ATOM   3845  CA  ASP A 485      11.341  35.880  32.505  1.00  8.62           C
ATOM   3846  C   ASP A 485       9.932  36.465  32.537  1.00  6.29           C
ATOM   3847  O   ASP A 485       9.748  37.673  32.738  1.00 13.76           O
ATOM   3848  CB  ASP A 485      12.193  36.540  33.591  1.00 19.72           C
ATOM   3849  CG  ASP A 485      13.590  35.969  33.664  1.00 20.09           C
ATOM   3850  OD1 ASP A 485      13.717  34.763  33.967  1.00 19.91           O
ATOM   3851  OD2 ASP A 485      14.553  36.732  33.433  1.00 22.65           O
ATOM   3852  N   PRO A 486       8.915  35.619  32.335  1.00  6.72           N
ATOM   3853  CA  PRO A 486       7.530  36.096  32.337  1.00  6.08           C
ATOM   3854  C   PRO A 486       6.921  36.353  33.718  1.00  8.22           C
ATOM   3855  O   PRO A 486       5.786  35.979  33.978  1.00  8.35           O
ATOM   3856  CB  PRO A 486       6.810  34.994  31.569  1.00  2.00           C
ATOM   3857  CG  PRO A 486       7.521  33.751  32.018  1.00  5.16           C
ATOM   3858  CD  PRO A 486       8.979  34.155  32.158  1.00  4.41           C
ATOM   3859  N   PHE A 487       7.688  36.990  34.596  1.00  7.32           N
ATOM   3860  CA  PHE A 487       7.219  37.316  35.940  1.00  5.73           C
ATOM   3861  C   PHE A 487       7.926  38.546  36.519  1.00  3.64           C
ATOM   3862  O   PHE A 487       9.082  38.805  36.230  1.00  2.00           O
ATOM   3863  CB  PHE A 487       7.261  36.098  36.900  1.00  3.35           C
ATOM   3864  CG  PHE A 487       8.643  35.654  37.333  1.00  2.47           C
ATOM   3865  CD1 PHE A 487       9.487  34.958  36.462  1.00  2.66           C
ATOM   3866  CD2 PHE A 487       9.053  35.831  38.646  1.00  3.64           C
ATOM   3867  CE1 PHE A 487      10.706  34.432  36.913  1.00  4.45           C
ATOM   3868  CE2 PHE A 487      10.259  35.315  39.100  1.00  3.42           C
ATOM   3869  CZ  PHE A 487      11.086  34.610  38.235  1.00  3.77           C
ATOM   3870  N   ILE A 488       7.194  39.333  37.289  1.00  5.08           N
ATOM   3871  CA  ILE A 488       7.717  40.561  37.888  1.00  3.91           C
ATOM   3872  C   ILE A 488       7.518  40.523  39.407  1.00  3.67           C
ATOM   3873  O   ILE A 488       6.497  40.031  39.898  1.00  5.23           O
ATOM   3874  CB  ILE A 488       6.973  41.794  37.305  1.00  3.21           C
ATOM   3875  CG1 ILE A 488       7.317  41.958  35.831  1.00  2.34           C
ATOM   3876  CG2 ILE A 488       7.283  43.068  38.074  1.00  3.77           C
ATOM   3877  CD1 ILE A 488       6.460  42.976  35.121  1.00  7.40           C
ATOM   3878  N   ALA A 489       8.493  41.031  40.143  1.00  2.00           N
ATOM   3879  CA  ALA A 489       8.404  41.045  41.595  1.00  2.00           C
ATOM   3880  C   ALA A 489       8.951  42.337  42.153  1.00  2.00           C
ATOM   3881  O   ALA A 489      10.038  42.773  41.799  1.00  2.00           O
ATOM   3882  CB  ALA A 489       9.146  39.846  42.195  1.00  2.00           C
ATOM   3883  N   ILE A 490       8.175  42.969  43.019  1.00  2.00           N
ATOM   3884  CA  ILE A 490       8.601  44.212  43.636  1.00  3.44           C
ATOM   3885  C   ILE A 490       8.354  44.103  45.126  1.00  3.74           C
ATOM   3886  O   ILE A 490       7.442  43.388  45.555  1.00  5.47           O
ATOM   3887  CB  ILE A 490       7.837  45.411  43.061  1.00  8.68           C
ATOM   3888  CG1 ILE A 490       6.328  45.238  43.239  1.00 10.90           C
ATOM   3889  CG2 ILE A 490       8.175  45.585  41.589  1.00  7.84           C
ATOM   3890  CD1 ILE A 490       5.543  46.431  42.724  1.00 16.49           C
ATOM   3891  N   HIS A 491       9.199  44.753  45.916  1.00  7.89           N
ATOM   3892  CA  HIS A 491       9.044  44.720  47.371  1.00  9.26           C
ATOM   3893  C   HIS A 491       9.454  46.011  48.059  1.00  7.17           C
ATOM   3894  O   HIS A 491       9.945  46.948  47.420  1.00  2.00           O
ATOM   3895  CB  HIS A 491       9.742  43.509  48.000  1.00  2.00           C
ATOM   3896  CG  HIS A 491      11.204  43.427  47.730  1.00  2.00           C
ATOM   3897  ND1 HIS A 491      12.137  44.178  48.420  1.00  2.00           N
ATOM   3898  CD2 HIS A 491      11.913  42.646  46.884  1.00  2.00           C
ATOM   3899  CE1 HIS A 491      13.340  43.860  48.009  1.00  2.00           C
ATOM   3900  NE2 HIS A 491      13.236  42.929  47.070  1.00  2.00           N
ATOM   3901  N   ALA A 492       9.225  46.051  49.371  1.00  3.30           N
ATOM   3902  CA  ALA A 492       9.517  47.221  50.192  1.00  4.08           C
ATOM   3903  C   ALA A 492      10.933  47.763  50.064  1.00  4.35           C
ATOM   3904  O   ALA A 492      11.143  48.973  50.149  1.00 21.29           O
ATOM   3905  CB  ALA A 492       9.185  46.940  51.645  1.00 22.44           C
ATOM   3906  N   GLU A 493      11.899  46.879  49.844  1.00  2.00           N
ATOM   3907  CA  GLU A 493      13.289  47.297  49.726  1.00  2.00           C
ATOM   3908  C   GLU A 493      13.780  47.586  48.296  1.00  2.00           C
ATOM   3909  O   GLU A 493      14.954  47.923  48.110  1.00 65.65           O
ATOM   3910  CB  GLU A 493      14.205  46.285  50.421  1.00 70.40           C
ATOM   3911  CG  GLU A 493      14.027  46.199  51.922  1.00 79.72           C
ATOM   3912  CD  GLU A 493      14.384  47.499  52.634  1.00 89.32           C
ATOM   3913  OE1 GLU A 493      15.341  48.191  52.206  1.00 91.83           O
ATOM   3914  OE2 GLU A 493      13.706  47.814  53.639  1.00 94.36           O
ATOM   3915  N   SER A 494      12.917  47.427  47.292  1.00  5.02           N
ATOM   3916  CA  SER A 494      13.323  47.729  45.913  1.00  5.74           C
ATOM   3917  C   SER A 494      12.672  49.040  45.483  1.00  7.56           C
ATOM   3918  O   SER A 494      12.795  49.482  44.352  1.00  9.87           O
ATOM   3919  CB  SER A 494      12.951  46.601  44.941  1.00  6.77           C
ATOM   3920  OG  SER A 494      11.570  46.579  44.637  1.00  5.38           O
ATOM   3921  N   LYS A 495      12.016  49.684  46.425  1.00 13.88           N
ATOM   3922  CA  LYS A 495      11.342  50.936  46.173  1.00 13.61           C
ATOM   3923  C   LYS A 495      12.377  52.045  46.178  1.00 14.21           C
ATOM   3924  O   LYS A 495      13.220  52.085  47.065  1.00 27.99           O
ATOM   3925  CB  LYS A 495      10.327  51.165  47.285  1.00 28.84           C
ATOM   3926  CG  LYS A 495       9.443  52.362  47.126  1.00 32.04           C
ATOM   3927  CD  LYS A 495       8.781  52.662  48.458  1.00 34.82           C
ATOM   3928  CE  LYS A 495       8.015  53.972  48.414  1.00 38.92           C
ATOM   3929  NZ  LYS A 495       8.885  55.099  47.994  1.00 43.43           N
ATOM   3930  N   LEU A 496      12.311  52.936  45.190  1.00 23.24           N
ATOM   3931  CA  LEU A 496      13.243  54.064  45.094  1.00 23.81           C
ATOM   3932  C   LEU A 496      12.847  55.156  46.076  1.00 25.71           C
ATOM   3933  O   LEU A 496      13.755  55.889  46.522  1.00 32.48           O
ATOM   3934  CB  LEU A 496      13.255  54.662  43.686  1.00 30.05           C
ATOM   3935  CG  LEU A 496      13.667  53.795  42.497  1.00 29.62           C
ATOM   3936  CD1 LEU A 496      13.629  54.610  41.212  1.00 28.04           C
ATOM   3937  CD2 LEU A 496      15.051  53.230  42.729  1.00 29.30           C
ATOM   3938  OXT LEU A 496      11.635  55.288  46.373  1.00 29.26           O
ENDMDL
CONECT  229  228  712
CONECT  581  580  915
CONECT  712  229  711
CONECT  915  581  914
CONECT 1119 1118 1263
CONECT 1263 1119 1262
CONECT 3004 3003 3051
CONECT 3051 3004 3050
CONECT 3595 3594 3679
CONECT 3679 3595 3678
MODEL        2
HETATM    1  C2  BGC     1      12.869   9.243  34.942  1.00  0.00           C
HETATM    2  C3  BGC     1      12.360   8.738  36.275  1.00  0.00           C
HETATM    3  C4  BGC     1      12.780   7.285  36.439  1.00  0.00           C
HETATM    4  C5  BGC     1      14.297   7.149  36.290  1.00  0.00           C
HETATM    5  C6  BGC     1      14.770   5.708  36.262  1.00  0.00           C
HETATM    6  C1  BGC     1      14.368   9.133  34.967  1.00  0.00           C
HETATM    7  O1  BGC     1      14.907   9.658  33.804  1.00  0.00           O
HETATM    8  O2  BGC     1      12.496  10.593  34.742  1.00  0.00           O
HETATM    9  O3  BGC     1      10.948   8.851  36.349  1.00  0.00           O
HETATM   10  O4  BGC     1      12.397   7.095  37.793  1.00  0.00           O
HETATM   11  O5  BGC     1      14.742   7.759  35.063  1.00  0.00           O
HETATM   12  O6  BGC     1      14.179   4.994  35.182  1.00  0.00           O
HETATM   13  H2  BGC     1      12.467   8.627  34.138  1.00  0.00           H
HETATM   14  H3  BGC     1      12.807   9.330  37.074  1.00  0.00           H
HETATM   15  H4  BGC     1      12.240   6.623  35.763  1.00  0.00           H
HETATM   16  H5  BGC     1      14.777   7.658  37.127  1.00  0.00           H
HETATM   17  H62 BGC     1      14.495   5.225  37.200  1.00  0.00           H
HETATM   18  H63 BGC     1      15.854   5.688  36.154  1.00  0.00           H
HETATM   19  H1  BGC     1      14.759   9.677  35.826  1.00  0.00           H
HETATM   20  HO3 BGC     1      10.547   8.329  35.651  1.00  0.00           H
HETATM   21  HO1 BGC     1      14.564   9.178  33.047  1.00  0.00           H
HETATM   22  HO2 BGC     1      12.833  10.896  33.895  1.00  0.00           H
HETATM   23  HO6 BGC     1      14.492   4.087  35.188  1.00  0.00           H
HETATM   24  C1  BGC     1      11.975   5.810  38.128  1.00  0.00           C
HETATM   25  O2  BGC     1       9.804   6.810  38.116  1.00  0.00           O
HETATM   26  C2  BGC     1      10.607   5.889  38.827  1.00  0.00           C
HETATM   27  C4A BGC     1      12.519   4.762  45.909  1.00  0.00           C
HETATM   28  C3  BGC     1      10.742   6.353  40.284  1.00  0.00           C
HETATM   29  O3  BGC     1       9.495   6.232  40.949  1.00  0.00           O
HETATM   30  C4  BGC     1      11.766   5.496  40.993  1.00  0.00           C
HETATM   31  N4A BGC     1      11.904   5.776  42.410  1.00  0.00           N
HETATM   32  C5  BGC     1      13.097   5.635  40.255  1.00  0.00           C
HETATM   33  O5  BGC     1      12.942   5.117  38.921  1.00  0.00           O
HETATM   34  C6  BGC     1      14.221   4.890  40.975  1.00  0.00           C
HETATM   35  C1B BGC     1      11.077   4.946  43.274  1.00  0.00           C
HETATM   36  C2B BGC     1      10.678   5.711  44.536  1.00  0.00           C
HETATM   37  O2B BGC     1      10.006   6.904  44.182  1.00  0.00           O
HETATM   38  C3B BGC     1      11.887   6.048  45.391  1.00  0.00           C
HETATM   39  O3B BGC     1      11.459   6.843  46.481  1.00  0.00           O
HETATM   40  O4  BGC     1      13.950   5.257  46.071  1.00  0.00           O
HETATM   41  C5B BGC     1      12.248   3.563  45.108  1.00  0.00           C
HETATM   42  C7B BGC     1      11.530   3.602  43.777  1.00  0.00           C
HETATM   43  C6B BGC     1      12.600   2.215  45.683  1.00  0.00           C
HETATM   44  O6B BGC     1      13.824   1.928  45.009  1.00  0.00           O
HETATM   45  H1  BGC     1      11.843   5.252  37.201  1.00  0.00           H
HETATM   46  H2  BGC     1      10.135   4.907  38.803  1.00  0.00           H
HETATM   47  H4A BGC     1      12.121   4.584  46.908  1.00  0.00           H
HETATM   48  H3  BGC     1      11.064   7.394  40.305  1.00  0.00           H
HETATM   49  H4  BGC     1      11.446   4.458  40.896  1.00  0.00           H
HETATM   50 HN42 BGC     1      12.871   5.633  42.667  1.00  0.00           H
HETATM   51 HN43 BGC     1      11.668   6.745  42.571  1.00  0.00           H
HETATM   52  H5  BGC     1      13.357   6.691  40.194  1.00  0.00           H
HETATM   53  H1B BGC     1      10.152   4.767  42.725  1.00  0.00           H
HETATM   54  H2B BGC     1      10.000   5.089  45.121  1.00  0.00           H
HETATM   55  H3B BGC     1      12.615   6.601  44.796  1.00  0.00           H
HETATM   56  H5B BGC     1      13.219   3.637  44.618  1.00  0.00           H
HETATM   57 H7B2 BGC     1      12.204   3.183  43.030  1.00  0.00           H
HETATM   58 H7B3 BGC     1      10.656   2.954  43.846  1.00  0.00           H
HETATM   59 H6B2 BGC     1      12.742   2.267  46.762  1.00  0.00           H
HETATM   60 H6B3 BGC     1      11.838   1.477  45.430  1.00  0.00           H
HETATM   61  HO2 BGC     1       9.639   6.475  37.232  1.00  0.00           H
HETATM   62 HO2B BGC     1       9.561   6.782  43.341  1.00  0.00           H
HETATM   63 HO3B BGC     1      11.957   6.605  47.266  1.00  0.00           H
HETATM   64 HO6B BGC     1      14.335   2.736  44.915  1.00  0.00           H
HETATM   65  HO3 BGC     1       9.618   6.380  41.889  1.00  0.00           H
HETATM   66  H61 BGC     1      14.932   4.508  40.242  1.00  0.00           H
HETATM   67  H62 BGC     1      14.732   5.572  41.655  1.00  0.00           H
HETATM   68  H63 BGC     1      13.802   4.058  41.541  1.00  0.00           H
HETATM   69  C1  BGC     1      14.910   4.631  46.997  1.00  0.00           C
HETATM   70  C2  BGC     1      14.959   5.702  48.156  1.00  0.00           C
HETATM   71  C3  BGC     1      16.032   6.709  48.118  1.00  0.00           C
HETATM   72  C4  BGC     1      17.330   6.162  47.599  1.00  0.00           C
HETATM   73  C5  BGC     1      17.064   5.571  46.204  1.00  0.00           C
HETATM   74  C6  BGC     1      18.324   5.010  45.614  1.00  0.00           C
HETATM   75  O2  BGC     1      13.690   6.359  48.268  1.00  0.00           O
HETATM   76  O3  BGC     1      16.268   7.216  49.429  1.00  0.00           O
HETATM   77  O4  BGC     1      18.459   7.063  47.538  1.00  0.00           O
HETATM   78  O5  BGC     1      16.188   4.489  46.281  1.00  0.00           O
HETATM   79  O6  BGC     1      18.046   3.867  44.815  1.00  0.00           O
HETATM   80  H1  BGC     1      14.546   3.669  47.358  1.00  0.00           H
HETATM   81  H2  BGC     1      15.096   5.143  49.082  1.00  0.00           H
HETATM   82  H3  BGC     1      15.717   7.531  47.477  1.00  0.00           H
HETATM   83  H4  BGC     1      17.614   5.335  48.249  1.00  0.00           H
HETATM   84  H5  BGC     1      16.653   6.337  45.547  1.00  0.00           H
HETATM   85  H62 BGC     1      18.797   5.772  44.994  1.00  0.00           H
HETATM   86  H63 BGC     1      19.003   4.729  46.419  1.00  0.00           H
HETATM   87  HO3 BGC     1      16.989   7.850  49.402  1.00  0.00           H
HETATM   88  HO2 BGC     1      13.710   6.970  49.008  1.00  0.00           H
HETATM   89  HO6 BGC     1      18.588   3.131  45.110  1.00  0.00           H
HETATM   90  C1  BGC     1      19.251   7.162  48.691  1.00  0.00           C
HETATM   91  O2  BGC     1      18.573   9.493  48.947  1.00  0.00           O
HETATM   92  C2  BGC     1      19.697   8.617  48.913  1.00  0.00           C
HETATM   93  C3  BGC     1      20.648   9.036  47.806  1.00  0.00           C
HETATM   94  O3  BGC     1      21.114  10.356  48.035  1.00  0.00           O
HETATM   95  C4  BGC     1      21.824   8.077  47.793  1.00  0.00           C
HETATM   96  O4  BGC     1      22.703   8.436  46.737  1.00  0.00           O
HETATM   97  C5  BGC     1      21.305   6.657  47.582  1.00  0.00           C
HETATM   98  O5  BGC     1      20.390   6.323  48.637  1.00  0.00           O
HETATM   99  C6  BGC     1      22.447   5.640  47.527  1.00  0.00           C
HETATM  100  H1  BGC     1      18.646   6.859  49.545  1.00  0.00           H
HETATM  101  H2  BGC     1      20.220   8.681  49.867  1.00  0.00           H
HETATM  102  H3  BGC     1      20.132   8.993  46.847  1.00  0.00           H
HETATM  103  H4  BGC     1      22.353   8.135  48.744  1.00  0.00           H
HETATM  104  H5  BGC     1      20.767   6.624  46.635  1.00  0.00           H
HETATM  105  HO2 BGC     1      18.654  10.145  48.248  1.00  0.00           H
HETATM  106  HO3 BGC     1      20.559  10.979  47.559  1.00  0.00           H
HETATM  107  HO4 BGC     1      22.208   8.887  46.049  1.00  0.00           H
HETATM  108  H61 BGC     1      22.038   4.641  47.376  1.00  0.00           H
HETATM  109  H62 BGC     1      23.003   5.666  48.464  1.00  0.00           H
HETATM  110  H63 BGC     1      23.115   5.888  46.702  1.00  0.00           H
ENDMDL
CONECT    6    1   19   11    7
CONECT   24   26   10   33   45
CONECT   69   40   70   78   80
CONECT   90   77   92   98  100
CONECT   35   31   36   42   53
CONECT    1   13    6    2    8
CONECT   26   28   25   24   46
CONECT   70   69   71   75   81
CONECT   92   90   91   93  101
CONECT   36   35   37   38   54
CONECT    2    3    1   14    9
CONECT   28   29   30   26   48
CONECT   71   70   72   76   82
CONECT   93   92   94   95  102
CONECT   38   27   36   39   55
CONECT    3    4    2   15   10
CONECT   30   28   31   32   49
CONECT   72   71   73   77   83
CONECT   95   93   96   97  103
CONECT   27   38   40   41   47
CONECT    4    3    5   11   16
CONECT   32   30   33   34   52
CONECT   73   72   74   78   84
CONECT   97   95   98   99  104
CONECT   41   27   42   43   56
CONECT    5    4   12   18   17
CONECT   34   32   66   67   68
CONECT   74   73   79   85   86
CONECT   99   97  108  109  110
CONECT   43   41   44   59   60
CONECT   42   35   41   57   58
CONECT   19    6
CONECT   45   24
CONECT   80   69
CONECT  100   90
CONECT   53   35
CONECT   13    1
CONECT   46   26
CONECT   81   70
CONECT  101   92
CONECT   54   36
CONECT   14    2
CONECT   48   28
CONECT   82   71
CONECT  102   93
CONECT   55   38
CONECT   15    3
CONECT   49   30
CONECT   83   72
CONECT  103   95
CONECT   47   27
CONECT   16    4
CONECT   52   32
CONECT   84   73
CONECT  104   97
CONECT   56   41
CONECT   66   34
CONECT  108   99
CONECT   17    5
CONECT   67   34
CONECT   85   74
CONECT  109   99
CONECT   18    5
CONECT   68   34
CONECT   86   74
CONECT  110   99
CONECT   59   43
CONECT   60   43
CONECT   57   42
CONECT   58   42
CONECT   50   31
CONECT   51   31
CONECT   21    7
CONECT   22    8
CONECT   61   25
CONECT   88   75
CONECT  105   91
CONECT   62   37
CONECT   20    9
CONECT   65   29
CONECT   87   76
CONECT  106   94
CONECT   63   39
CONECT  107   96
CONECT   23   12
CONECT   89   79
CONECT   64   44
CONECT   31   30   35   50   51
CONECT    7    6   21
CONECT    8    1   22
CONECT   25   26   61
CONECT   75   70   88
CONECT   91   92  105
CONECT   37   36   62
CONECT    9   20    2
CONECT   29   28   65
CONECT   76   71   87
CONECT   94   93  106
CONECT   39   38   63
CONECT   10    3   24
CONECT   40   27   69
CONECT   77   72   90
CONECT   96   95  107
CONECT   11    4    6
CONECT   33   24   32
CONECT   78   69   73
CONECT   98   90   97
CONECT   12    5   23
CONECT   79   74   89
CONECT   44   43   64
END
