# Supplementary material for: Carbazole-Based Ester Derivatives as Potential α-Glucosidase Inhibitors; Synthesis, Biological Evaluation, and Molecular Docking Studies
Source: Molecules. 2026 Jun 16;31(12):2113. doi: 10.3390/molecules31122113 (PMC13306028; doi:10.3390/molecules31122113)
Supplement: Supplementary file 1 [file molecules-31-02113-s001.zip › S4. Protein-Acarbose-complex. 3W37 pdb.pdb]

REMARK   Accelrys Discovery Studio PDB file
REMARK   Created:  2021-11-25T10:36:17Z
HELIX    1   1 PRO A  183  THR A  185  1                                   3
HELIX    2   2 PRO A  300  ILE A  311  1                                  12
HELIX    3   3 TYR A  319  PHE A  322  1                                   4
HELIX    4   4 VAL A  334  GLU A  346  1                                  13
HELIX    5   5 ILE A  358  TYR A  360  1                                   3
HELIX    6   6 LEU A  376  ASN A  389  1                                  14
HELIX    7   7 GLY A  408  GLN A  415  1                                   8
HELIX    8   8 PRO A  444  ILE A  460  1                                  17
HELIX    9   9 ASN A  496  GLY A  498  1                                   3
HELIX   10  10 GLU A  520  THR A  542  1                                  23
HELIX   11  11 SER A  558  LYS A  560  1                                   3
HELIX   12  12 TRP A  573  LEU A  588  1                                  16
HELIX   13  13 GLU A  607  PHE A  619  1                                  13
HELIX   14  14 GLU A  640  GLN A  655  1                                  16
HELIX   15  15 LEU A  657  ARG A  670  1                                  14
HELIX   16  16 LEU A  678  THR A  681  1                                   4
HELIX   17  17 VAL A  686  THR A  688  1                                   3
HELIX   18  18 THR A  769  SER A  774  1                                   6
HELIX   19  19 ARG A  833  GLN A  839  1                                   7
SHEET    1   1 1 TYR A  45  VAL A  52  0
SHEET    2   2 1 SER A  59  LEU A  66  0
SHEET    3   3 1 PHE A  79  GLU A  88  0
SHEET    4   4 1 THR A  91  ASP A  98  0
SHEET    5   5 1 THR A 140  LEU A 143  0
SHEET    6   6 1 LEU A 150  PHE A 155  0
SHEET    7   7 1 GLY A 161  ARG A 166  0
SHEET    8   8 1 VAL A 172  ALA A 176  0
SHEET    9   9 1 ILE A 188  LYS A 190  0
SHEET   10  10 1 TYR A 193  SER A 199  0
SHEET   11  11 1 ALA A 205  GLY A 209  0
SHEET   12  12 1 GLN A 224  LEU A 228  0
SHEET   13  13 1 PHE A 248  ARG A 253  0
SHEET   14  14 1 SER A 260  LEU A 266  0
SHEET   15  15 1 MET A 272  TYR A 276  0
SHEET   16  16 1 ARG A 280  VAL A 285  0
SHEET   17  17 1 ILE A 290  PHE A 295  0
SHEET   18  18 1 VAL A 353  THR A 356  0
SHEET   19  19 1 ARG A 392  PRO A 395  0
SHEET   20  20 1 GLY A 429  VAL A 431  0
SHEET   21  21 1 GLY A 434  VAL A 436  0
SHEET   22  22 1 ILE A 466  ILE A 468  0
SHEET   23  23 1 LEU A 549  SER A 551  0
SHEET   24  24 1 PHE A 695  ILE A 697  0
SHEET   25  25 1 ILE A 701  SER A 704  0
SHEET   26  26 1 SER A 713  PHE A 718  0
SHEET   27  27 1 GLY A 721  SER A 725  0
SHEET   28  28 1 SER A 732  VAL A 735  0
SHEET   29  29 1 THR A 739  SER A 744  0
SHEET   30  30 1 ASN A 751  HIS A 755  0
SHEET   31  31 1 ASN A 758  MET A 762  0
SHEET   32  32 1 PHE A 777  VAL A 782  0
SHEET   33  33 1 SER A 789  ASP A 796  0
SHEET   34  34 1 TRP A 810  SER A 819  0
SHEET   35  35 1 ASN A 823  VAL A 831  0
SHEET   36  36 1 MET A 843  LEU A 849  0
SHEET   37  37 1 VAL A 855  ILE A 857  0
SHEET   38  38 1 SER A 889  SER A 892  0
SHEET   39  39 1 LYS A 903  PHE A 908  0
SSBOND   1 CYS A  599    CYS A  610                                     
CRYST1   86.360   98.200  108.750  90.00  90.00  90.00 P212121    
MODEL        1
ATOM      1  N   GLU A  39      36.019  16.994 -13.860  1.00 42.95           N
ATOM      2  CA  GLU A  39      36.855  15.792 -13.846  1.00 36.85           C
ATOM      3  C   GLU A  39      36.602  14.838 -15.013  1.00 34.48           C
ATOM      4  O   GLU A  39      35.477  14.719 -15.498  1.00 34.42           O
ATOM      5  CB  GLU A  39      36.669  15.033 -12.535  1.00 33.45           C
ATOM      6  CG  GLU A  39      37.233  15.783 -11.286  1.00 37.50           C
ATOM      7  CD  GLU A  39      36.157  16.540 -10.486  1.00 43.99           C
ATOM      8  OE1 GLU A  39      36.482  17.039  -9.372  1.00 47.00           O
ATOM      9  OE2 GLU A  39      34.996  16.632 -10.979  1.00 42.74           O
ATOM     10  N   ALA A  40      37.657  14.140 -15.448  1.00 32.80           N
ATOM     11  CA  ALA A  40      37.517  13.057 -16.438  1.00 33.61           C
ATOM     12  C   ALA A  40      36.698  11.907 -15.873  1.00 31.45           C
ATOM     13  O   ALA A  40      36.674  11.690 -14.654  1.00 31.22           O
ATOM     14  CB  ALA A  40      38.874  12.551 -16.853  1.00 38.45           C
ATOM     15  N   ILE A  41      36.051  11.149 -16.754  1.00 29.07           N
ATOM     16  CA  ILE A  41      35.241  10.032 -16.321  1.00 28.18           C
ATOM     17  C   ILE A  41      36.046   8.979 -15.549  1.00 31.26           C
ATOM     18  O   ILE A  41      35.561   8.383 -14.584  1.00 35.29           O
ATOM     19  CB  ILE A  41      34.431   9.409 -17.465  1.00 31.69           C
ATOM     20  CG1 ILE A  41      33.611   8.253 -16.932  1.00 33.75           C
ATOM     21  CG2 ILE A  41      35.345   8.969 -18.621  1.00 33.44           C
ATOM     22  CD1 ILE A  41      32.587   7.749 -17.930  1.00 37.97           C
ATOM     23  N   GLY A  42      37.283   8.759 -15.956  1.00 30.01           N
ATOM     24  CA  GLY A  42      38.111   7.796 -15.263  1.00 30.25           C
ATOM     25  C   GLY A  42      39.497   7.772 -15.856  1.00 29.14           C
ATOM     26  O   GLY A  42      39.743   8.339 -16.948  1.00 29.83           O
ATOM     27  N   TYR A  43      40.416   7.127 -15.141  1.00 24.43           N
ATOM     28  CA  TYR A  43      41.811   7.098 -15.567  1.00 25.49           C
ATOM     29  C   TYR A  43      42.326   5.715 -15.940  1.00 28.92           C
ATOM     30  O   TYR A  43      43.416   5.587 -16.510  1.00 28.12           O
ATOM     31  CB  TYR A  43      42.717   7.795 -14.525  1.00 26.91           C
ATOM     32  CG  TYR A  43      42.357   9.245 -14.412  1.00 33.11           C
ATOM     33  CD1 TYR A  43      42.887  10.179 -15.293  1.00 37.92           C
ATOM     34  CD2 TYR A  43      41.435   9.680 -13.470  1.00 32.53           C
ATOM     35  CE1 TYR A  43      42.527  11.523 -15.211  1.00 43.00           C
ATOM     36  CE2 TYR A  43      41.056  11.008 -13.392  1.00 36.22           C
ATOM     37  CZ  TYR A  43      41.615  11.928 -14.260  1.00 46.05           C
ATOM     38  OH  TYR A  43      41.257  13.255 -14.177  1.00 51.24           O
ATOM     39  N   GLY A  44      41.544   4.682 -15.653  1.00 25.80           N
ATOM     40  CA  GLY A  44      41.945   3.357 -16.077  1.00 25.11           C
ATOM     41  C   GLY A  44      42.931   2.664 -15.164  1.00 28.33           C
ATOM     42  O   GLY A  44      43.201   3.132 -14.055  1.00 25.69           O
ATOM     43  N   TYR A  45      43.457   1.535 -15.633  1.00 25.00           N
ATOM     44  CA  TYR A  45      44.226   0.634 -14.772  1.00 30.07           C
ATOM     45  C   TYR A  45      45.570   0.286 -15.391  1.00 28.44           C
ATOM     46  O   TYR A  45      45.710   0.335 -16.624  1.00 28.39           O
ATOM     47  CB  TYR A  45      43.418  -0.658 -14.544  1.00 25.30           C
ATOM     48  CG  TYR A  45      42.190  -0.413 -13.698  1.00 26.49           C
ATOM     49  CD1 TYR A  45      42.226  -0.618 -12.338  1.00 24.49           C
ATOM     50  CD2 TYR A  45      41.002   0.043 -14.261  1.00 22.81           C
ATOM     51  CE1 TYR A  45      41.130  -0.366 -11.532  1.00 23.86           C
ATOM     52  CE2 TYR A  45      39.900   0.302 -13.465  1.00 22.18           C
ATOM     53  CZ  TYR A  45      39.980   0.099 -12.096  1.00 23.11           C
ATOM     54  OH  TYR A  45      38.907   0.341 -11.275  1.00 23.94           O
ATOM     55  N   GLN A  46      46.538  -0.079 -14.542  1.00 28.11           N
ATOM     56  CA  GLN A  46      47.835  -0.600 -14.985  1.00 29.29           C
ATOM     57  C   GLN A  46      47.983  -2.046 -14.551  1.00 30.72           C
ATOM     58  O   GLN A  46      47.419  -2.450 -13.525  1.00 33.13           O
ATOM     59  CB  GLN A  46      48.976   0.175 -14.338  1.00 32.09           C
ATOM     60  CG  GLN A  46      49.232   1.524 -14.957  1.00 45.27           C
ATOM     61  CD  GLN A  46      50.315   2.295 -14.218  1.00 49.79           C
ATOM     62  OE1 GLN A  46      51.282   2.781 -14.826  1.00 54.26           O
ATOM     63  NE2 GLN A  46      50.162   2.405 -12.900  1.00 47.73           N
ATOM     64  N   VAL A  47      48.763  -2.822 -15.294  1.00 30.44           N
ATOM     65  CA  VAL A  47      49.009  -4.199 -14.879  1.00 31.39           C
ATOM     66  C   VAL A  47      50.050  -4.199 -13.768  1.00 31.97           C
ATOM     67  O   VAL A  47      51.144  -3.662 -13.942  1.00 33.85           O
ATOM     68  CB  VAL A  47      49.511  -5.050 -16.043  1.00 30.55           C
ATOM     69  CG1 VAL A  47      49.832  -6.467 -15.575  1.00 32.06           C
ATOM     70  CG2 VAL A  47      48.475  -5.063 -17.160  1.00 29.01           C
ATOM     71  N   LYS A  48      49.725  -4.771 -12.614  1.00 32.02           N
ATOM     72  CA  LYS A  48      50.729  -4.830 -11.553  1.00 33.70           C
ATOM     73  C   LYS A  48      51.542  -6.118 -11.649  1.00 34.72           C
ATOM     74  O   LYS A  48      52.757  -6.119 -11.409  1.00 36.39           O
ATOM     75  CB  LYS A  48      50.086  -4.681 -10.175  1.00 39.63           C
ATOM     76  CG  LYS A  48      51.100  -4.486  -9.065  1.00 52.16           C
ATOM     77  CD  LYS A  48      50.425  -4.566  -7.699  1.00 57.42           C
ATOM     78  CE  LYS A  48      51.357  -4.169  -6.556  1.00 58.16           C
ATOM     79  NZ  LYS A  48      51.305  -2.700  -6.295  1.00 59.44           N
ATOM     80  N   ASN A  49      50.876  -7.218 -11.969  1.00 35.62           N
ATOM     81  CA  ASN A  49      51.566  -8.457 -12.310  1.00 35.55           C
ATOM     82  C   ASN A  49      50.696  -9.283 -13.221  1.00 36.43           C
ATOM     83  O   ASN A  49      49.473  -9.085 -13.283  1.00 32.10           O
ATOM     84  CB  ASN A  49      51.965  -9.270 -11.066  1.00 36.07           C
ATOM     85  CG  ASN A  49      50.768  -9.642 -10.192  1.00 34.87           C
ATOM     86  OD1 ASN A  49      49.891 -10.412 -10.605  1.00 35.79           O
ATOM     87  ND2 ASN A  49      50.738  -9.108  -8.973  1.00 38.53           N
ATOM     88  N   ALA A  50      51.311 -10.199 -13.954  1.00 36.12           N
ATOM     89  CA  ALA A  50      50.532 -11.095 -14.806  1.00 34.19           C
ATOM     90  C   ALA A  50      51.318 -12.368 -15.061  1.00 37.50           C
ATOM     91  O   ALA A  50      52.554 -12.333 -15.199  1.00 39.78           O
ATOM     92  CB  ALA A  50      50.161 -10.410 -16.120  1.00 37.78           C
ATOM     93  N   LYS A  51      50.618 -13.497 -15.100  1.00 34.90           N
ATOM     94  CA  LYS A  51      51.295 -14.778 -15.264  1.00 39.86           C
ATOM     95  C   LYS A  51      50.385 -15.756 -15.983  1.00 36.40           C
ATOM     96  O   LYS A  51      49.199 -15.830 -15.694  1.00 34.57           O
ATOM     97  CB  LYS A  51      51.683 -15.358 -13.900  1.00 44.43           C
ATOM     98  CG  LYS A  51      52.557 -16.603 -14.002  1.00 55.66           C
ATOM     99  CD  LYS A  51      53.340 -16.880 -12.722  1.00 58.88           C
ATOM    100  CE  LYS A  51      54.255 -18.099 -12.897  1.00 61.15           C
ATOM    101  NZ  LYS A  51      55.075 -18.372 -11.681  1.00 62.29           N
ATOM    102  N   VAL A  52      50.944 -16.505 -16.920  1.00 37.20           N
ATOM    103  CA  VAL A  52      50.216 -17.619 -17.494  1.00 38.68           C
ATOM    104  C   VAL A  52      50.580 -18.823 -16.647  1.00 44.69           C
ATOM    105  O   VAL A  52      51.760 -19.101 -16.414  1.00 48.03           O
ATOM    106  CB  VAL A  52      50.554 -17.831 -18.983  1.00 39.79           C
ATOM    107  CG1 VAL A  52      50.000 -19.149 -19.485  1.00 40.66           C
ATOM    108  CG2 VAL A  52      49.970 -16.705 -19.796  1.00 41.01           C
ATOM    109  N   ASP A  53      49.561 -19.504 -16.144  1.00 49.27           N
ATOM    110  CA  ASP A  53      49.771 -20.656 -15.287  1.00 61.35           C
ATOM    111  C   ASP A  53      50.419 -21.787 -16.088  1.00 67.34           C
ATOM    112  O   ASP A  53      49.840 -22.302 -17.048  1.00 69.42           O
ATOM    113  CB  ASP A  53      48.436 -21.043 -14.606  1.00 69.07           C
ATOM    114  CG  ASP A  53      47.896 -22.396 -15.047  1.00 77.37           C
ATOM    115  OD1 ASP A  53      47.269 -22.483 -16.131  1.00 78.36           O
ATOM    116  OD2 ASP A  53      48.082 -23.369 -14.286  1.00 81.89           O
ATOM    117  N   ASN A  54      51.658 -22.123 -15.734  1.00 75.76           N
ATOM    118  CA  ASN A  54      52.309 -23.302 -16.299  1.00 79.55           C
ATOM    119  C   ASN A  54      51.638 -24.503 -15.662  1.00 82.68           C
ATOM    120  O   ASN A  54      50.739 -24.333 -14.835  1.00 84.13           O
ATOM    121  CB  ASN A  54      53.823 -23.308 -16.020  1.00 80.89           C
ATOM    122  CG  ASN A  54      54.174 -23.775 -14.602  1.00 82.60           C
ATOM    123  OD1 ASN A  54      53.417 -23.553 -13.654  1.00 85.19           O
ATOM    124  ND2 ASN A  54      55.334 -24.422 -14.456  1.00 81.47           N
ATOM    125  N   SER A  55      52.072 -25.705 -16.025  1.00 83.83           N
ATOM    126  CA  SER A  55      51.595 -26.915 -15.356  1.00 82.57           C
ATOM    127  C   SER A  55      50.061 -26.992 -15.315  1.00 77.55           C
ATOM    128  O   SER A  55      49.480 -27.207 -14.246  1.00 77.85           O
ATOM    129  CB  SER A  55      52.172 -27.003 -13.929  1.00 83.79           C
ATOM    130  OG  SER A  55      53.595 -26.938 -13.919  1.00 85.73           O
ATOM    131  N   THR A  56      49.430 -26.782 -16.475  1.00 73.05           N
ATOM    132  CA  THR A  56      47.974 -26.858 -16.671  1.00 70.31           C
ATOM    133  C   THR A  56      47.672 -26.407 -18.101  1.00 70.69           C
ATOM    134  O   THR A  56      48.469 -25.679 -18.715  1.00 67.37           O
ATOM    135  CB  THR A  56      47.152 -25.948 -15.668  1.00 70.55           C
ATOM    136  OG1 THR A  56      47.410 -26.341 -14.316  1.00 75.24           O
ATOM    137  CG2 THR A  56      45.638 -26.031 -15.886  1.00 65.17           C
ATOM    138  N   GLY A  57      46.543 -26.870 -18.639  1.00 73.13           N
ATOM    139  CA  GLY A  57      45.888 -26.164 -19.720  1.00 74.43           C
ATOM    140  C   GLY A  57      45.829 -24.722 -19.247  1.00 73.52           C
ATOM    141  O   GLY A  57      45.018 -24.359 -18.389  1.00 69.55           O
ATOM    142  N   LYS A  58      46.735 -23.920 -19.799  1.00 74.62           N
ATOM    143  CA  LYS A  58      46.995 -22.561 -19.342  1.00 70.80           C
ATOM    144  C   LYS A  58      45.723 -21.729 -19.071  1.00 60.69           C
ATOM    145  O   LYS A  58      44.726 -21.839 -19.791  1.00 56.95           O
ATOM    146  CB  LYS A  58      47.885 -21.835 -20.370  1.00 71.35           C
ATOM    147  CG  LYS A  58      49.013 -22.667 -21.002  1.00 69.78           C
ATOM    148  CD  LYS A  58      49.327 -22.206 -22.451  1.00 55.04           C
ATOM    149  CE  LYS A  58      50.428 -21.125 -22.532  1.00 56.57           C
ATOM    150  NZ  LYS A  58      50.088 -19.928 -23.400  1.00 52.44           N
ATOM    151  N   SER A  59      45.758 -20.945 -17.991  1.00 50.93           N
ATOM    152  CA  SER A  59      44.915 -19.761 -17.861  1.00 39.24           C
ATOM    153  C   SER A  59      45.868 -18.620 -17.514  1.00 34.13           C
ATOM    154  O   SER A  59      47.013 -18.858 -17.126  1.00 36.87           O
ATOM    155  CB  SER A  59      43.854 -19.918 -16.774  1.00 35.39           C
ATOM    156  OG  SER A  59      44.471 -20.184 -15.538  1.00 42.82           O
ATOM    157  N   LEU A  60      45.403 -17.385 -17.670  1.00 30.87           N
ATOM    158  CA  LEU A  60      46.215 -16.211 -17.377  1.00 29.64           C
ATOM    159  C   LEU A  60      45.604 -15.497 -16.177  1.00 32.05           C
ATOM    160  O   LEU A  60      44.399 -15.294 -16.137  1.00 33.21           O
ATOM    161  CB  LEU A  60      46.265 -15.282 -18.600  1.00 29.98           C
ATOM    162  CG  LEU A  60      47.061 -13.971 -18.509  1.00 32.23           C
ATOM    163  CD1 LEU A  60      47.560 -13.596 -19.899  1.00 38.06           C
ATOM    164  CD2 LEU A  60      46.206 -12.841 -17.969  1.00 33.47           C
ATOM    165  N   THR A  61      46.433 -15.127 -15.201  1.00 31.56           N
ATOM    166  CA  THR A  61      45.959 -14.337 -14.067  1.00 31.57           C
ATOM    167  C   THR A  61      46.763 -13.060 -13.893  1.00 32.34           C
ATOM    168  O   THR A  61      47.999 -13.089 -13.899  1.00 31.50           O
ATOM    169  CB  THR A  61      46.045 -15.133 -12.756  1.00 41.36           C
ATOM    170  OG1 THR A  61      45.285 -16.343 -12.882  1.00 44.35           O
ATOM    171  CG2 THR A  61      45.480 -14.318 -11.611  1.00 40.75           C
ATOM    172  N   ALA A  62      46.061 -11.938 -13.738  1.00 29.03           N
ATOM    173  CA  ALA A  62      46.725 -10.645 -13.540  1.00 28.71           C
ATOM    174  C   ALA A  62      46.076  -9.844 -12.434  1.00 32.79           C
ATOM    175  O   ALA A  62      44.890 -10.026 -12.136  1.00 30.00           O
ATOM    176  CB  ALA A  62      46.710  -9.842 -14.821  1.00 28.07           C
ATOM    177  N   LEU A  63      46.860  -8.956 -11.833  1.00 29.32           N
ATOM    178  CA  LEU A  63      46.339  -8.029 -10.847  1.00 31.14           C
ATOM    179  C   LEU A  63      46.456  -6.654 -11.453  1.00 28.81           C
ATOM    180  O   LEU A  63      47.541  -6.266 -11.907  1.00 29.81           O
ATOM    181  CB  LEU A  63      47.164  -8.097  -9.560  1.00 30.64           C
ATOM    182  CG  LEU A  63      46.866  -7.034  -8.503  1.00 30.75           C
ATOM    183  CD1 LEU A  63      45.471  -7.223  -7.933  1.00 32.46           C
ATOM    184  CD2 LEU A  63      47.928  -7.042  -7.390  1.00 33.17           C
ATOM    185  N   LEU A  64      45.347  -5.925 -11.494  1.00 27.56           N
ATOM    186  CA  LEU A  64      45.361  -4.559 -12.022  1.00 27.35           C
ATOM    187  C   LEU A  64      45.202  -3.546 -10.887  1.00 27.71           C
ATOM    188  O   LEU A  64      44.468  -3.788  -9.914  1.00 28.63           O
ATOM    189  CB  LEU A  64      44.217  -4.358 -13.016  1.00 25.76           C
ATOM    190  CG  LEU A  64      44.124  -5.335 -14.191  1.00 26.53           C
ATOM    191  CD1 LEU A  64      42.972  -4.946 -15.067  1.00 26.77           C
ATOM    192  CD2 LEU A  64      45.437  -5.375 -14.991  1.00 31.86           C
ATOM    193  N   GLN A  65      45.860  -2.408 -11.013  1.00 28.44           N
ATOM    194  CA  GLN A  65      45.718  -1.364 -10.027  1.00 28.85           C
ATOM    195  C   GLN A  65      45.254  -0.083 -10.676  1.00 28.26           C
ATOM    196  O   GLN A  65      45.762   0.303 -11.732  1.00 30.91           O
ATOM    197  CB  GLN A  65      47.055  -1.109  -9.307  1.00 30.66           C
ATOM    198  CG  GLN A  65      46.954   0.055  -8.334  1.00 35.24           C
ATOM    199  CD  GLN A  65      48.167   0.187  -7.461  1.00 42.35           C
ATOM    200  OE1 GLN A  65      49.137  -0.561  -7.606  1.00 39.92           O
ATOM    201  NE2 GLN A  65      48.123   1.143  -6.539  1.00 45.01           N
ATOM    202  N   LEU A  66      44.327   0.601 -10.009  1.00 28.60           N
ATOM    203  CA  LEU A  66      43.755   1.876 -10.479  1.00 27.25           C
ATOM    204  C   LEU A  66      44.831   2.947 -10.623  1.00 34.50           C
ATOM    205  O   LEU A  66      45.667   3.133  -9.719  1.00 29.84           O
ATOM    206  CB  LEU A  66      42.692   2.352  -9.481  1.00 27.23           C
ATOM    207  CG  LEU A  66      41.965   3.662  -9.771  1.00 28.18           C
ATOM    208  CD1 LEU A  66      41.017   3.454 -10.937  1.00 26.31           C
ATOM    209  CD2 LEU A  66      41.210   4.125  -8.546  1.00 28.85           C
ATOM    210  N   ILE A  67      44.824   3.656 -11.749  1.00 28.26           N
ATOM    211  CA  ILE A  67      45.830   4.701 -11.969  1.00 31.98           C
ATOM    212  C   ILE A  67      45.543   5.929 -11.100  1.00 31.88           C
ATOM    213  O   ILE A  67      46.445   6.486 -10.471  1.00 32.53           O
ATOM    214  CB  ILE A  67      45.933   5.095 -13.465  1.00 29.23           C
ATOM    215  CG1 ILE A  67      46.569   3.953 -14.249  1.00 29.24           C
ATOM    216  CG2 ILE A  67      46.733   6.408 -13.629  1.00 30.49           C
ATOM    217  CD1 ILE A  67      46.279   3.953 -15.781  1.00 28.48           C
ATOM    218  N   ARG A  68      44.278   6.328 -11.045  1.00 30.19           N
ATOM    219  CA  ARG A  68      43.887   7.537 -10.330  1.00 30.15           C
ATOM    220  C   ARG A  68      42.372   7.564 -10.114  1.00 31.29           C
ATOM    221  O   ARG A  68      41.608   7.127 -10.986  1.00 29.91           O
ATOM    222  CB  ARG A  68      44.324   8.741 -11.154  1.00 34.10           C
ATOM    223  CG  ARG A  68      43.759  10.044 -10.679  1.00 39.77           C
ATOM    224  CD  ARG A  68      44.455  11.174 -11.406  1.00 43.15           C
ATOM    225  NE  ARG A  68      43.835  12.449 -11.099  1.00 46.83           N
ATOM    226  CZ  ARG A  68      44.021  13.546 -11.822  1.00 51.92           C
ATOM    227  NH1 ARG A  68      44.798  13.514 -12.904  1.00 50.48           N
ATOM    228  NH2 ARG A  68      43.417  14.668 -11.471  1.00 58.10           N
ATOM    229  N   ASN A  69      41.911   8.034  -8.957  1.00 29.77           N
ATOM    230  CA  ASN A  69      40.463   8.039  -8.727  1.00 31.56           C
ATOM    231  C   ASN A  69      39.780   9.192  -9.451  1.00 33.56           C
ATOM    232  O   ASN A  69      40.402  10.224  -9.729  1.00 35.62           O
ATOM    233  CB  ASN A  69      40.142   8.113  -7.229  1.00 39.46           C
ATOM    234  CG  ASN A  69      40.589   6.881  -6.482  1.00 48.66           C
ATOM    235  OD1 ASN A  69      39.812   5.943  -6.283  1.00 51.23           O
ATOM    236  ND2 ASN A  69      41.846   6.869  -6.067  1.00 54.48           N
ATOM    237  N   SER A  70      38.499   9.008  -9.744  1.00 25.74           N
ATOM    238  CA  SER A  70      37.676  10.096 -10.246  1.00 31.50           C
ATOM    239  C   SER A  70      36.327  10.117  -9.540  1.00 28.01           C
ATOM    240  O   SER A  70      35.719   9.076  -9.320  1.00 27.41           O
ATOM    241  CB  SER A  70      37.423   9.930 -11.743  1.00 34.20           C
ATOM    242  OG  SER A  70      36.467  10.898 -12.137  1.00 33.41           O
ATOM    243  N   PRO A  71      35.820  11.307  -9.218  1.00 26.82           N
ATOM    244  CA  PRO A  71      34.532  11.290  -8.516  1.00 26.25           C
ATOM    245  C   PRO A  71      33.336  11.024  -9.432  1.00 32.75           C
ATOM    246  O   PRO A  71      32.242  10.737  -8.975  1.00 33.54           O
ATOM    247  CB  PRO A  71      34.466  12.682  -7.881  1.00 33.22           C
ATOM    248  CG  PRO A  71      35.373  13.529  -8.687  1.00 34.04           C
ATOM    249  CD  PRO A  71      36.454  12.639  -9.226  1.00 33.22           C
ATOM    250  N   VAL A  72      33.518  11.152 -10.735  0.08 29.58           N
ATOM    251  CA  VAL A  72      32.371  10.973 -11.612  0.08 26.17           C
ATOM    252  C   VAL A  72      31.908   9.518 -11.597  0.08 25.38           C
ATOM    253  O   VAL A  72      32.708   8.586 -11.656  0.08 25.41           O
ATOM    254  CB  VAL A  72      32.671  11.428 -13.032  0.08 24.57           C
ATOM    255  CG1 VAL A  72      33.881  10.764 -13.483  0.08 22.19           C
ATOM    256  CG2 VAL A  72      31.522  11.090 -13.962  0.08 22.35           C
ATOM    257  N   TYR A  73      30.598   9.348 -11.483  1.00 24.01           N
ATOM    258  CA  TYR A  73      29.954   8.015 -11.417  1.00 22.59           C
ATOM    259  C   TYR A  73      30.301   7.113 -10.208  1.00 23.00           C
ATOM    260  O   TYR A  73      29.978   5.905 -10.229  1.00 24.07           O
ATOM    261  CB  TYR A  73      30.071   7.218 -12.711  1.00 22.27           C
ATOM    262  CG  TYR A  73      29.523   7.920 -13.932  1.00 22.91           C
ATOM    263  CD1 TYR A  73      28.429   8.760 -13.840  1.00 27.05           C
ATOM    264  CD2 TYR A  73      30.131   7.765 -15.161  1.00 25.44           C
ATOM    265  CE1 TYR A  73      27.946   9.415 -14.968  1.00 27.77           C
ATOM    266  CE2 TYR A  73      29.671   8.427 -16.280  1.00 24.80           C
ATOM    267  CZ  TYR A  73      28.588   9.245 -16.175  1.00 27.30           C
ATOM    268  OH  TYR A  73      28.151   9.881 -17.306  1.00 33.31           O
ATOM    269  N   GLY A  74      30.903   7.676  -9.169  1.00 20.42           N
ATOM    270  CA  GLY A  74      30.973   6.977  -7.888  1.00 21.47           C
ATOM    271  C   GLY A  74      32.324   6.329  -7.678  1.00 22.38           C
ATOM    272  O   GLY A  74      33.226   6.516  -8.506  1.00 22.28           O
ATOM    273  N   PRO A  75      32.479   5.558  -6.582  1.00 24.13           N
ATOM    274  CA  PRO A  75      33.775   4.994  -6.155  1.00 25.36           C
ATOM    275  C   PRO A  75      34.413   4.004  -7.162  1.00 21.88           C
ATOM    276  O   PRO A  75      33.779   2.994  -7.509  1.00 21.21           O
ATOM    277  CB  PRO A  75      33.405   4.234  -4.873  1.00 25.83           C
ATOM    278  CG  PRO A  75      32.115   4.870  -4.404  1.00 30.63           C
ATOM    279  CD  PRO A  75      31.389   5.190  -5.658  1.00 24.57           C
ATOM    280  N   ASP A  76      35.641   4.296  -7.605  1.00 23.55           N
ATOM    281  CA  ASP A  76      36.431   3.355  -8.412  1.00 25.50           C
ATOM    282  C   ASP A  76      36.872   2.173  -7.547  1.00 27.07           C
ATOM    283  O   ASP A  76      37.200   2.339  -6.370  1.00 26.31           O
ATOM    284  CB  ASP A  76      37.720   4.016  -8.912  1.00 26.58           C
ATOM    285  CG  ASP A  76      37.486   5.194  -9.843  1.00 32.34           C
ATOM    286  OD1 ASP A  76      37.484   6.330  -9.331  1.00 38.36           O
ATOM    287  OD2 ASP A  76      37.352   5.009 -11.087  1.00 35.54           O
ATOM    288  N   ILE A  77      36.900   0.985  -8.133  1.00 23.29           N
ATOM    289  CA  ILE A  77      37.482  -0.184  -7.479  1.00 22.76           C
ATOM    290  C   ILE A  77      39.009  -0.127  -7.609  1.00 23.94           C
ATOM    291  O   ILE A  77      39.523  -0.039  -8.720  1.00 23.98           O
ATOM    292  CB  ILE A  77      36.917  -1.487  -8.093  1.00 22.62           C
ATOM    293  CG1 ILE A  77      35.386  -1.532  -7.948  1.00 25.16           C
ATOM    294  CG2 ILE A  77      37.601  -2.722  -7.488  1.00 23.78           C
ATOM    295  CD1 ILE A  77      34.931  -1.245  -6.552  1.00 29.27           C
ATOM    296  N   GLN A  78      39.740  -0.172  -6.493  1.00 25.16           N
ATOM    297  CA  GLN A  78      41.185   0.118  -6.545  1.00 26.45           C
ATOM    298  C   GLN A  78      42.019  -1.009  -7.170  1.00 26.68           C
ATOM    299  O   GLN A  78      42.971  -0.734  -7.923  1.00 30.29           O
ATOM    300  CB  GLN A  78      41.763   0.484  -5.148  1.00 27.86           C
ATOM    301  CG  GLN A  78      43.269   0.782  -5.233  1.00 44.83           C
ATOM    302  CD  GLN A  78      43.897   1.183  -3.905  1.00 53.00           C
ATOM    303  OE1 GLN A  78      43.196   1.426  -2.919  1.00 59.35           O
ATOM    304  NE2 GLN A  78      45.226   1.266  -3.879  1.00 51.75           N
ATOM    305  N   PHE A  79      41.683  -2.264  -6.850  1.00 26.39           N
ATOM    306  CA  PHE A  79      42.424  -3.430  -7.363  1.00 29.14           C
ATOM    307  C   PHE A  79      41.488  -4.429  -8.002  1.00 30.54           C
ATOM    308  O   PHE A  79      40.486  -4.844  -7.383  1.00 26.72           O
ATOM    309  CB  PHE A  79      43.173  -4.169  -6.253  1.00 28.05           C
ATOM    310  CG  PHE A  79      44.309  -3.406  -5.677  1.00 33.70           C
ATOM    311  CD1 PHE A  79      45.542  -3.391  -6.321  1.00 32.95           C
ATOM    312  CD2 PHE A  79      44.161  -2.711  -4.491  1.00 34.62           C
ATOM    313  CE1 PHE A  79      46.600  -2.687  -5.802  1.00 36.93           C
ATOM    314  CE2 PHE A  79      45.240  -2.002  -3.953  1.00 37.99           C
ATOM    315  CZ  PHE A  79      46.450  -1.996  -4.613  1.00 34.50           C
ATOM    316  N   LEU A  80      41.828  -4.837  -9.226  1.00 25.10           N
ATOM    317  CA  LEU A  80      41.027  -5.801  -9.963  1.00 23.97           C
ATOM    318  C   LEU A  80      41.800  -7.099 -10.169  1.00 24.64           C
ATOM    319  O   LEU A  80      42.998  -7.087 -10.463  1.00 27.65           O
ATOM    320  CB  LEU A  80      40.619  -5.243 -11.322  1.00 22.98           C
ATOM    321  CG  LEU A  80      39.921  -3.887 -11.328  1.00 24.75           C
ATOM    322  CD1 LEU A  80      39.632  -3.438 -12.764  1.00 22.68           C
ATOM    323  CD2 LEU A  80      38.607  -3.971 -10.536  1.00 26.18           C
ATOM    324  N   SER A  81      41.113  -8.219 -10.000  1.00 25.77           N
ATOM    325  CA  SER A  81      41.650  -9.484 -10.439  1.00 26.17           C
ATOM    326  C   SER A  81      41.153  -9.678 -11.870  1.00 23.47           C
ATOM    327  O   SER A  81      39.970  -9.491 -12.163  1.00 22.22           O
ATOM    328  CB  SER A  81      41.156 -10.601  -9.543  1.00 36.00           C
ATOM    329  OG  SER A  81      41.400 -11.857 -10.151  1.00 48.14           O
ATOM    330  N   PHE A  82      42.061 -10.046 -12.764  1.00 24.01           N
ATOM    331  CA  PHE A  82      41.752 -10.212 -14.180  1.00 24.01           C
ATOM    332  C   PHE A  82      42.196 -11.604 -14.569  1.00 23.69           C
ATOM    333  O   PHE A  82      43.370 -11.919 -14.452  1.00 27.35           O
ATOM    334  CB  PHE A  82      42.548  -9.177 -15.016  1.00 30.12           C
ATOM    335  CG  PHE A  82      42.262  -9.226 -16.519  1.00 26.02           C
ATOM    336  CD1 PHE A  82      42.829 -10.208 -17.324  1.00 27.17           C
ATOM    337  CD2 PHE A  82      41.474  -8.245 -17.129  1.00 23.94           C
ATOM    338  CE1 PHE A  82      42.571 -10.247 -18.683  1.00 29.74           C
ATOM    339  CE2 PHE A  82      41.206  -8.283 -18.501  1.00 29.58           C
ATOM    340  CZ  PHE A  82      41.763  -9.284 -19.279  1.00 25.89           C
ATOM    341  N   THR A  83      41.274 -12.444 -15.030  1.00 22.79           N
ATOM    342  CA  THR A  83      41.684 -13.748 -15.568  1.00 26.18           C
ATOM    343  C   THR A  83      41.188 -13.978 -16.983  1.00 22.43           C
ATOM    344  O   THR A  83      40.093 -13.554 -17.351  1.00 23.81           O
ATOM    345  CB  THR A  83      41.205 -14.938 -14.701  1.00 25.51           C
ATOM    346  OG1 THR A  83      39.778 -15.050 -14.810  1.00 23.25           O
ATOM    347  CG2 THR A  83      41.641 -14.752 -13.220  1.00 28.29           C
ATOM    348  N   ALA A  84      41.998 -14.662 -17.787  1.00 24.54           N
ATOM    349  CA  ALA A  84      41.513 -15.142 -19.081  1.00 22.60           C
ATOM    350  C   ALA A  84      41.726 -16.641 -19.054  1.00 26.83           C
ATOM    351  O   ALA A  84      42.780 -17.097 -18.635  1.00 25.60           O
ATOM    352  CB  ALA A  84      42.318 -14.519 -20.207  1.00 23.50           C
ATOM    353  N   SER A  85      40.740 -17.410 -19.506  1.00 25.02           N
ATOM    354  CA  SER A  85      40.882 -18.863 -19.444  1.00 25.49           C
ATOM    355  C   SER A  85      40.029 -19.479 -20.518  1.00 25.65           C
ATOM    356  O   SER A  85      39.037 -18.875 -20.958  1.00 25.74           O
ATOM    357  CB  SER A  85      40.443 -19.388 -18.062  1.00 28.17           C
ATOM    358  OG  SER A  85      39.079 -19.043 -17.840  1.00 27.44           O
ATOM    359  N   PHE A  86      40.417 -20.666 -20.978  1.00 29.26           N
ATOM    360  CA  PHE A  86      39.613 -21.365 -21.965  1.00 29.75           C
ATOM    361  C   PHE A  86      38.654 -22.304 -21.274  1.00 35.47           C
ATOM    362  O   PHE A  86      39.043 -23.107 -20.441  1.00 41.98           O
ATOM    363  CB  PHE A  86      40.498 -22.142 -22.932  1.00 31.53           C
ATOM    364  CG  PHE A  86      41.279 -21.273 -23.868  1.00 33.28           C
ATOM    365  CD1 PHE A  86      40.749 -20.891 -25.091  1.00 37.04           C
ATOM    366  CD2 PHE A  86      42.546 -20.834 -23.530  1.00 38.68           C
ATOM    367  CE1 PHE A  86      41.492 -20.098 -25.967  1.00 33.51           C
ATOM    368  CE2 PHE A  86      43.280 -20.041 -24.404  1.00 41.50           C
ATOM    369  CZ  PHE A  86      42.736 -19.668 -25.616  1.00 36.16           C
ATOM    370  N   GLU A  87      37.392 -22.212 -21.623  1.00 33.49           N
ATOM    371  CA  GLU A  87      36.425 -23.100 -21.009  1.00 43.02           C
ATOM    372  C   GLU A  87      36.348 -24.359 -21.827  1.00 46.79           C
ATOM    373  O   GLU A  87      36.424 -25.472 -21.299  1.00 55.68           O
ATOM    374  CB  GLU A  87      35.067 -22.428 -20.856  1.00 39.40           C
ATOM    375  CG  GLU A  87      34.913 -21.855 -19.471  1.00 44.45           C
ATOM    376  CD  GLU A  87      33.496 -21.452 -19.175  1.00 39.08           C
ATOM    377  OE1 GLU A  87      32.608 -21.728 -20.023  1.00 44.53           O
ATOM    378  OE2 GLU A  87      33.279 -20.860 -18.101  1.00 45.51           O
ATOM    379  N   GLU A  88      36.211 -24.181 -23.127  1.00 38.60           N
ATOM    380  CA  GLU A  88      36.439 -25.281 -24.043  1.00 47.73           C
ATOM    381  C   GLU A  88      37.485 -24.747 -24.979  1.00 39.10           C
ATOM    382  O   GLU A  88      37.879 -23.580 -24.844  1.00 39.15           O
ATOM    383  CB  GLU A  88      35.157 -25.598 -24.804  1.00 56.82           C
ATOM    384  CG  GLU A  88      34.034 -26.090 -23.908  1.00 60.69           C
ATOM    385  CD  GLU A  88      34.394 -27.393 -23.246  1.00 64.78           C
ATOM    386  OE1 GLU A  88      34.886 -28.300 -23.951  1.00 65.03           O
ATOM    387  OE2 GLU A  88      34.208 -27.505 -22.019  1.00 68.61           O
ATOM    388  N   ASP A  89      37.923 -25.547 -25.943  1.00 32.04           N
ATOM    389  CA  ASP A  89      38.813 -25.010 -26.974  1.00 33.00           C
ATOM    390  C   ASP A  89      38.177 -23.810 -27.708  1.00 29.86           C
ATOM    391  O   ASP A  89      38.886 -22.940 -28.235  1.00 31.93           O
ATOM    392  CB  ASP A  89      39.192 -26.087 -27.989  1.00 39.89           C
ATOM    393  CG  ASP A  89      40.145 -27.138 -27.425  1.00 48.53           C
ATOM    394  OD1 ASP A  89      41.152 -26.763 -26.775  1.00 51.25           O
ATOM    395  OD2 ASP A  89      39.875 -28.342 -27.660  1.00 47.66           O
ATOM    396  N   ASP A  90      36.844 -23.725 -27.721  1.00 27.30           N
ATOM    397  CA  ASP A  90      36.215 -22.728 -28.585  1.00 27.20           C
ATOM    398  C   ASP A  90      35.603 -21.566 -27.828  1.00 22.83           C
ATOM    399  O   ASP A  90      34.892 -20.735 -28.415  1.00 22.38           O
ATOM    400  CB  ASP A  90      35.145 -23.388 -29.437  1.00 30.39           C
ATOM    401  CG  ASP A  90      34.171 -24.216 -28.604  1.00 40.33           C
ATOM    402  OD1 ASP A  90      33.984 -23.925 -27.382  1.00 39.86           O
ATOM    403  OD2 ASP A  90      33.594 -25.173 -29.181  1.00 44.93           O
ATOM    404  N   THR A  91      35.850 -21.511 -26.521  1.00 21.66           N
ATOM    405  CA  THR A  91      35.249 -20.462 -25.720  1.00 17.76           C
ATOM    406  C   THR A  91      36.302 -19.875 -24.819  1.00 20.86           C
ATOM    407  O   THR A  91      36.935 -20.598 -24.061  1.00 22.79           O
ATOM    408  CB  THR A  91      34.119 -21.038 -24.847  1.00 21.70           C
ATOM    409  OG1 THR A  91      33.103 -21.575 -25.712  1.00 26.93           O
ATOM    410  CG2 THR A  91      33.500 -19.968 -23.982  1.00 22.18           C
ATOM    411  N   LEU A  92      36.489 -18.565 -24.897  1.00 18.69           N
ATOM    412  CA  LEU A  92      37.431 -17.891 -24.017  1.00 22.53           C
ATOM    413  C   LEU A  92      36.624 -17.073 -23.001  1.00 20.13           C
ATOM    414  O   LEU A  92      35.668 -16.395 -23.360  1.00 20.56           O
ATOM    415  CB  LEU A  92      38.342 -16.998 -24.842  1.00 26.18           C
ATOM    416  CG  LEU A  92      39.455 -16.270 -24.093  1.00 32.36           C
ATOM    417  CD1 LEU A  92      40.522 -17.245 -23.589  1.00 28.75           C
ATOM    418  CD2 LEU A  92      40.062 -15.225 -24.988  1.00 38.86           C
ATOM    419  N   ARG A  93      37.031 -17.113 -21.738  1.00 19.35           N
ATOM    420  CA  ARG A  93      36.314 -16.389 -20.690  1.00 18.77           C
ATOM    421  C   ARG A  93      37.239 -15.339 -20.078  1.00 20.49           C
ATOM    422  O   ARG A  93      38.358 -15.648 -19.657  1.00 20.31           O
ATOM    423  CB  ARG A  93      35.896 -17.359 -19.591  1.00 18.37           C
ATOM    424  CG  ARG A  93      35.142 -16.680 -18.478  1.00 17.47           C
ATOM    425  CD  ARG A  93      35.013 -17.619 -17.267  1.00 21.10           C
ATOM    426  NE  ARG A  93      34.081 -17.072 -16.274  1.00 24.14           N
ATOM    427  CZ  ARG A  93      33.563 -17.787 -15.281  1.00 25.42           C
ATOM    428  NH1 ARG A  93      32.703 -17.226 -14.427  1.00 25.88           N
ATOM    429  NH2 ARG A  93      33.914 -19.064 -15.144  1.00 22.41           N
ATOM    430  N   ILE A  94      36.789 -14.090 -20.045  1.00 18.15           N
ATOM    431  CA  ILE A  94      37.575 -13.027 -19.426  1.00 18.55           C
ATOM    432  C   ILE A  94      36.781 -12.501 -18.247  1.00 18.89           C
ATOM    433  O   ILE A  94      35.691 -11.971 -18.420  1.00 17.87           O
ATOM    434  CB  ILE A  94      37.846 -11.889 -20.415  1.00 20.78           C
ATOM    435  CG1 ILE A  94      38.827 -12.386 -21.487  1.00 28.20           C
ATOM    436  CG2 ILE A  94      38.395 -10.635 -19.647  1.00 21.28           C
ATOM    437  CD1 ILE A  94      39.115 -11.393 -22.569  1.00 35.10           C
ATOM    438  N   ARG A  95      37.348 -12.621 -17.053  1.00 18.96           N
ATOM    439  CA  ARG A  95      36.590 -12.313 -15.845  1.00 20.99           C
ATOM    440  C   ARG A  95      37.350 -11.272 -15.039  1.00 20.99           C
ATOM    441  O   ARG A  95      38.535 -11.463 -14.699  1.00 20.37           O
ATOM    442  CB  ARG A  95      36.373 -13.589 -15.017  1.00 22.65           C
ATOM    443  CG  ARG A  95      35.619 -13.364 -13.705  1.00 23.26           C
ATOM    444  CD  ARG A  95      35.010 -14.665 -13.171  1.00 29.94           C
ATOM    445  NE  ARG A  95      34.326 -14.503 -11.880  1.00 28.13           N
ATOM    446  CZ  ARG A  95      34.969 -14.541 -10.722  1.00 26.20           C
ATOM    447  NH1 ARG A  95      36.291 -14.703 -10.714  1.00 27.61           N
ATOM    448  NH2 ARG A  95      34.324 -14.409  -9.564  1.00 27.67           N
ATOM    449  N   ILE A  96      36.674 -10.161 -14.740  1.00 20.25           N
ATOM    450  CA  ILE A  96      37.305  -9.045 -14.031  1.00 20.12           C
ATOM    451  C   ILE A  96      36.477  -8.715 -12.822  1.00 19.92           C
ATOM    452  O   ILE A  96      35.314  -8.296 -12.956  1.00 17.93           O
ATOM    453  CB  ILE A  96      37.383  -7.782 -14.917  1.00 19.90           C
ATOM    454  CG1 ILE A  96      37.811  -8.177 -16.341  1.00 19.79           C
ATOM    455  CG2 ILE A  96      38.342  -6.783 -14.305  1.00 19.79           C
ATOM    456  CD1 ILE A  96      38.040  -6.986 -17.286  1.00 21.45           C
ATOM    457  N   THR A  97      37.086  -8.915 -11.654  1.00 22.31           N
ATOM    458  CA  THR A  97      36.413  -8.758 -10.375  1.00 21.98           C
ATOM    459  C   THR A  97      37.220  -7.841  -9.484  1.00 20.96           C
ATOM    460  O   THR A  97      38.382  -7.533  -9.763  1.00 22.16           O
ATOM    461  CB  THR A  97      36.309 -10.119  -9.670  1.00 29.24           C
ATOM    462  OG1 THR A  97      37.619 -10.688  -9.591  1.00 36.17           O
ATOM    463  CG2 THR A  97      35.420 -11.064 -10.471  1.00 32.47           C
ATOM    464  N   ASP A  98      36.613  -7.415  -8.388  1.00 21.03           N
ATOM    465  CA  ASP A  98      37.335  -6.672  -7.351  1.00 22.15           C
ATOM    466  C   ASP A  98      38.261  -7.670  -6.648  1.00 23.37           C
ATOM    467  O   ASP A  98      37.799  -8.694  -6.138  1.00 28.20           O
ATOM    468  CB  ASP A  98      36.304  -6.078  -6.383  1.00 25.08           C
ATOM    469  CG  ASP A  98      36.916  -5.254  -5.242  1.00 28.38           C
ATOM    470  OD1 ASP A  98      38.129  -5.355  -4.955  1.00 29.34           O
ATOM    471  OD2 ASP A  98      36.143  -4.500  -4.584  1.00 28.26           O
ATOM    472  N   ALA A  99      39.568  -7.379  -6.631  1.00 24.50           N
ATOM    473  CA  ALA A  99      40.545  -8.322  -6.091  1.00 25.79           C
ATOM    474  C   ALA A  99      40.282  -8.600  -4.614  1.00 34.26           C
ATOM    475  O   ALA A  99      40.661  -9.653  -4.084  1.00 34.82           O
ATOM    476  CB  ALA A  99      41.947  -7.771  -6.276  1.00 27.13           C
ATOM    477  N   ASN A 100      39.612  -7.652  -3.956  1.00 26.25           N
ATOM    478  CA  ASN A 100      39.508  -7.649  -2.494  1.00 31.60           C
ATOM    479  C   ASN A 100      38.129  -7.928  -1.944  1.00 29.93           C
ATOM    480  O   ASN A 100      37.963  -8.061  -0.737  1.00 29.12           O
ATOM    481  CB  ASN A 100      39.977  -6.308  -1.970  1.00 29.24           C
ATOM    482  CG  ASN A 100      41.464  -6.148  -2.101  1.00 39.14           C
ATOM    483  OD1 ASN A 100      42.208  -7.122  -1.955  1.00 36.81           O
ATOM    484  ND2 ASN A 100      41.917  -4.928  -2.397  1.00 41.02           N
ATOM    485  N   ASN A 101      37.129  -7.960  -2.806  1.00 24.95           N
ATOM    486  CA  ASN A 101      35.757  -8.215  -2.361  1.00 28.96           C
ATOM    487  C   ASN A 101      34.945  -8.958  -3.400  1.00 24.19           C
ATOM    488  O   ASN A 101      35.060  -8.694  -4.600  1.00 26.85           O
ATOM    489  CB  ASN A 101      35.023  -6.895  -2.081  1.00 29.14           C
ATOM    490  CG  ASN A 101      35.728  -6.035  -1.072  1.00 36.67           C
ATOM    491  OD1 ASN A 101      35.574  -6.224   0.140  1.00 32.96           O
ATOM    492  ND2 ASN A 101      36.519  -5.079  -1.560  1.00 38.21           N
ATOM    493  N   ARG A 102      34.098  -9.881  -2.951  1.00 22.72           N
ATOM    494  CA  ARG A 102      33.098 -10.481  -3.833  1.00 21.47           C
ATOM    495  C   ARG A 102      32.119  -9.406  -4.313  1.00 20.35           C
ATOM    496  O   ARG A 102      31.777  -8.502  -3.541  1.00 22.92           O
ATOM    497  CB  ARG A 102      32.344 -11.590  -3.074  1.00 25.96           C
ATOM    498  CG  ARG A 102      31.432 -12.446  -3.991  1.00 35.39           C
ATOM    499  CD  ARG A 102      30.698 -13.577  -3.218  1.00 52.91           C
ATOM    500  NE  ARG A 102      29.870 -13.086  -2.108  1.00 57.18           N
ATOM    501  CZ  ARG A 102      28.581 -12.723  -2.194  1.00 62.43           C
ATOM    502  NH1 ARG A 102      27.918 -12.784  -3.348  1.00 58.01           N
ATOM    503  NH2 ARG A 102      27.941 -12.293  -1.107  1.00 66.18           N
ATOM    504  N   ARG A 103      31.688  -9.494  -5.573  1.00 19.27           N
ATOM    505  CA  ARG A 103      30.653  -8.600  -6.119  1.00 18.22           C
ATOM    506  C   ARG A 103      29.516  -9.450  -6.611  1.00 20.55           C
ATOM    507  O   ARG A 103      29.653 -10.673  -6.693  1.00 17.73           O
ATOM    508  CB  ARG A 103      31.210  -7.760  -7.282  1.00 17.84           C
ATOM    509  CG  ARG A 103      32.219  -6.691  -6.765  1.00 18.76           C
ATOM    510  CD  ARG A 103      32.818  -5.874  -7.966  1.00 18.49           C
ATOM    511  NE  ARG A 103      31.729  -5.227  -8.709  1.00 18.30           N
ATOM    512  CZ  ARG A 103      31.146  -4.085  -8.328  1.00 18.17           C
ATOM    513  NH1 ARG A 103      31.555  -3.458  -7.212  1.00 19.04           N
ATOM    514  NH2 ARG A 103      30.150  -3.589  -9.064  1.00 16.76           N
ATOM    515  N   TRP A 104      28.384  -8.830  -6.949  1.00 16.45           N
ATOM    516  CA  TRP A 104      27.240  -9.587  -7.457  1.00 16.87           C
ATOM    517  C   TRP A 104      27.561 -10.316  -8.752  1.00 16.45           C
ATOM    518  O   TRP A 104      28.114  -9.736  -9.703  1.00 14.88           O
ATOM    519  CB  TRP A 104      26.092  -8.630  -7.753  1.00 15.00           C
ATOM    520  CG  TRP A 104      25.027  -9.194  -8.622  1.00 14.00           C
ATOM    521  CD1 TRP A 104      24.810  -8.879  -9.921  1.00 13.83           C
ATOM    522  CD2 TRP A 104      24.040 -10.169  -8.261  1.00 13.78           C
ATOM    523  NE1 TRP A 104      23.743  -9.589 -10.398  1.00 13.15           N
ATOM    524  CE2 TRP A 104      23.260 -10.395  -9.404  1.00 13.11           C
ATOM    525  CE3 TRP A 104      23.732 -10.851  -7.079  1.00 18.10           C
ATOM    526  CZ2 TRP A 104      22.170 -11.304  -9.413  1.00 16.17           C
ATOM    527  CZ3 TRP A 104      22.657 -11.778  -7.094  1.00 17.83           C
ATOM    528  CH2 TRP A 104      21.891 -11.972  -8.247  1.00 16.29           C
ATOM    529  N   GLU A 105      27.181 -11.588  -8.799  1.00 16.45           N
ATOM    530  CA  GLU A 105      27.211 -12.353 -10.039  1.00 18.16           C
ATOM    531  C   GLU A 105      25.924 -13.155 -10.121  1.00 14.56           C
ATOM    532  O   GLU A 105      25.378 -13.558  -9.081  1.00 17.16           O
ATOM    533  CB  GLU A 105      28.400 -13.314 -10.003  1.00 17.29           C
ATOM    534  CG  GLU A 105      29.717 -12.588  -9.918  1.00 22.85           C
ATOM    535  CD  GLU A 105      30.901 -13.547  -9.947  1.00 26.59           C
ATOM    536  OE1 GLU A 105      31.721 -13.449  -9.030  1.00 26.61           O
ATOM    537  OE2 GLU A 105      31.021 -14.365 -10.904  1.00 24.59           O
ATOM    538  N   ILE A 106      25.500 -13.453 -11.340  1.00 16.09           N
ATOM    539  CA  ILE A 106      24.306 -14.262 -11.507  1.00 18.97           C
ATOM    540  C   ILE A 106      24.573 -15.592 -10.812  1.00 18.40           C
ATOM    541  O   ILE A 106      25.603 -16.229 -11.067  1.00 17.23           O
ATOM    542  CB  ILE A 106      24.033 -14.496 -12.971  1.00 13.62           C
ATOM    543  CG1 ILE A 106      23.736 -13.154 -13.673  1.00 14.65           C
ATOM    544  CG2 ILE A 106      22.832 -15.417 -13.142  1.00 16.10           C
ATOM    545  CD1 ILE A 106      23.296 -13.312 -15.144  1.00 18.97           C
ATOM    546  N   PRO A 107      23.687 -15.999  -9.886  1.00 18.10           N
ATOM    547  CA  PRO A 107      23.985 -17.193  -9.098  1.00 19.24           C
ATOM    548  C   PRO A 107      24.172 -18.437  -9.956  1.00 19.29           C
ATOM    549  O   PRO A 107      23.470 -18.578 -10.950  1.00 19.08           O
ATOM    550  CB  PRO A 107      22.720 -17.361  -8.229  1.00 22.78           C
ATOM    551  CG  PRO A 107      22.230 -15.923  -8.071  1.00 19.92           C
ATOM    552  CD  PRO A 107      22.434 -15.341  -9.445  1.00 18.02           C
ATOM    553  N   ASN A 108      25.058 -19.341  -9.537  1.00 20.73           N
ATOM    554  CA  ASN A 108      25.247 -20.566 -10.293  1.00 20.79           C
ATOM    555  C   ASN A 108      23.971 -21.375 -10.337  1.00 21.46           C
ATOM    556  O   ASN A 108      23.673 -22.049 -11.312  1.00 23.48           O
ATOM    557  CB  ASN A 108      26.380 -21.422  -9.727  1.00 22.57           C
ATOM    558  CG  ASN A 108      26.853 -22.472 -10.725  1.00 28.87           C
ATOM    559  OD1 ASN A 108      27.392 -22.138 -11.788  1.00 29.67           O
ATOM    560  ND2 ASN A 108      26.606 -23.739 -10.415  1.00 31.68           N
ATOM    561  N   GLU A 109      23.187 -21.290  -9.279  1.00 24.41           N
ATOM    562  CA  GLU A 109      21.958 -22.051  -9.275  1.00 25.52           C
ATOM    563  C   GLU A 109      20.979 -21.578 -10.333  1.00 25.35           C
ATOM    564  O   GLU A 109      20.155 -22.350 -10.818  1.00 31.92           O
ATOM    565  CB  GLU A 109      21.324 -22.030  -7.888  1.00 28.91           C
ATOM    566  CG  GLU A 109      20.190 -23.001  -7.814  1.00 45.66           C
ATOM    567  CD  GLU A 109      19.520 -22.984  -6.480  1.00 59.09           C
ATOM    568  OE1 GLU A 109      20.005 -22.241  -5.600  1.00 61.21           O
ATOM    569  OE2 GLU A 109      18.509 -23.707  -6.323  1.00 66.98           O
ATOM    570  N   VAL A 110      21.086 -20.320 -10.734  1.00 22.15           N
ATOM    571  CA  VAL A 110      20.168 -19.758 -11.714  1.00 21.64           C
ATOM    572  C   VAL A 110      20.661 -20.101 -13.097  1.00 23.65           C
ATOM    573  O   VAL A 110      19.874 -20.417 -13.999  1.00 21.77           O
ATOM    574  CB  VAL A 110      20.075 -18.224 -11.516  1.00 21.94           C
ATOM    575  CG1 VAL A 110      19.312 -17.533 -12.638  1.00 22.64           C
ATOM    576  CG2 VAL A 110      19.457 -17.920 -10.111  1.00 21.46           C
ATOM    577  N   LEU A 111      21.981 -20.026 -13.278  1.00 18.59           N
ATOM    578  CA  LEU A 111      22.581 -20.210 -14.591  1.00 15.58           C
ATOM    579  C   LEU A 111      23.877 -21.009 -14.414  1.00 17.65           C
ATOM    580  O   LEU A 111      24.975 -20.430 -14.299  1.00 21.29           O
ATOM    581  CB  LEU A 111      22.873 -18.848 -15.216  1.00 20.68           C
ATOM    582  CG  LEU A 111      23.064 -18.654 -16.715  1.00 22.01           C
ATOM    583  CD1 LEU A 111      21.877 -19.146 -17.545  1.00 20.16           C
ATOM    584  CD2 LEU A 111      23.269 -17.147 -17.017  1.00 23.94           C
ATOM    585  N   PRO A 112      23.765 -22.351 -14.355  1.00 16.05           N
ATOM    586  CA  PRO A 112      24.913 -23.180 -13.985  1.00 17.29           C
ATOM    587  C   PRO A 112      26.012 -23.153 -15.062  1.00 21.73           C
ATOM    588  O   PRO A 112      25.716 -23.221 -16.249  1.00 20.50           O
ATOM    589  CB  PRO A 112      24.325 -24.588 -13.816  1.00 19.73           C
ATOM    590  CG  PRO A 112      22.916 -24.530 -14.202  1.00 24.44           C
ATOM    591  CD  PRO A 112      22.507 -23.115 -14.481  1.00 22.56           C
ATOM    592  N   ARG A 113      27.264 -23.040 -14.639  1.00 19.86           N
ATOM    593  CA  ARG A 113      28.369 -22.885 -15.583  1.00 16.22           C
ATOM    594  C   ARG A 113      29.681 -23.138 -14.875  1.00 21.88           C
ATOM    595  O   ARG A 113      29.748 -23.120 -13.625  1.00 22.33           O
ATOM    596  CB  ARG A 113      28.333 -21.475 -16.176  1.00 20.51           C
ATOM    597  CG  ARG A 113      28.693 -20.400 -15.123  1.00 24.41           C
ATOM    598  CD  ARG A 113      27.876 -19.144 -15.321  1.00 23.42           C
ATOM    599  NE  ARG A 113      28.225 -18.010 -14.449  1.00 20.26           N
ATOM    600  CZ  ARG A 113      27.419 -17.527 -13.496  1.00 23.35           C
ATOM    601  NH1 ARG A 113      26.241 -18.119 -13.242  1.00 17.64           N
ATOM    602  NH2 ARG A 113      27.792 -16.464 -12.777  1.00 21.39           N
ATOM    603  N   PRO A 114      30.744 -23.425 -15.644  1.00 22.30           N
ATOM    604  CA  PRO A 114      32.012 -23.763 -14.994  1.00 23.91           C
ATOM    605  C   PRO A 114      32.494 -22.637 -14.091  1.00 20.82           C
ATOM    606  O   PRO A 114      32.305 -21.452 -14.443  1.00 21.48           O
ATOM    607  CB  PRO A 114      32.969 -23.935 -16.171  1.00 27.69           C
ATOM    608  CG  PRO A 114      32.096 -24.376 -17.299  1.00 25.44           C
ATOM    609  CD  PRO A 114      30.784 -23.643 -17.103  1.00 24.72           C
ATOM    610  N   PRO A 115      33.087 -22.990 -12.947  1.00 25.54           N
ATOM    611  CA  PRO A 115      33.627 -22.007 -11.999  1.00 25.32           C
ATOM    612  C   PRO A 115      34.839 -21.259 -12.581  1.00 29.25           C
ATOM    613  O   PRO A 115      35.464 -21.725 -13.542  1.00 30.36           O
ATOM    614  CB  PRO A 115      34.078 -22.879 -10.818  1.00 30.59           C
ATOM    615  CG  PRO A 115      34.406 -24.221 -11.443  1.00 32.80           C
ATOM    616  CD  PRO A 115      33.365 -24.379 -12.529  1.00 26.29           C
ATOM    617  N   PRO A 116      35.167 -20.093 -12.011  1.00 30.50           N
ATOM    618  CA  PRO A 116      36.329 -19.317 -12.449  1.00 32.11           C
ATOM    619  C   PRO A 116      37.639 -20.107 -12.273  1.00 32.44           C
ATOM    620  O   PRO A 116      37.695 -21.045 -11.471  1.00 33.78           O
ATOM    621  CB  PRO A 116      36.313 -18.116 -11.493  1.00 30.65           C
ATOM    622  CG  PRO A 116      34.905 -18.004 -11.033  1.00 32.79           C
ATOM    623  CD  PRO A 116      34.445 -19.429 -10.910  1.00 31.69           C
ATOM    624  N   PRO A 117      38.696 -19.734 -13.019  1.00 35.93           N
ATOM    625  CA  PRO A 117      39.931 -20.502 -12.864  1.00 40.26           C
ATOM    626  C   PRO A 117      40.494 -20.353 -11.455  1.00 46.33           C
ATOM    627  O   PRO A 117      40.205 -19.353 -10.791  1.00 47.13           O
ATOM    628  CB  PRO A 117      40.870 -19.866 -13.893  1.00 41.50           C
ATOM    629  CG  PRO A 117      40.320 -18.522 -14.163  1.00 35.84           C
ATOM    630  CD  PRO A 117      38.838 -18.628 -13.991  1.00 32.15           C
ATOM    631  N   PRO A 118      41.261 -21.352 -10.988  1.00 54.54           N
ATOM    632  CA  PRO A 118      41.948 -21.290  -9.688  1.00 56.28           C
ATOM    633  C   PRO A 118      43.114 -20.308  -9.717  1.00 58.98           C
ATOM    634  O   PRO A 118      42.967 -19.178  -9.247  1.00 61.39           O
ATOM    635  CB  PRO A 118      42.486 -22.707  -9.516  1.00 57.68           C
ATOM    636  CG  PRO A 118      42.699 -23.193 -10.931  1.00 58.49           C
ATOM    637  CD  PRO A 118      41.515 -22.627 -11.687  1.00 55.50           C
ATOM    638  N   PRO A 138      54.903  -2.137 -25.214  1.00 68.98           N
ATOM    639  CA  PRO A 138      55.888  -2.568 -24.225  1.00 67.68           C
ATOM    640  C   PRO A 138      55.743  -4.068 -23.957  1.00 60.11           C
ATOM    641  O   PRO A 138      55.766  -4.870 -24.891  1.00 63.94           O
ATOM    642  CB  PRO A 138      55.467  -1.776 -22.980  1.00 69.47           C
ATOM    643  CG  PRO A 138      53.948  -1.546 -23.154  1.00 65.00           C
ATOM    644  CD  PRO A 138      53.584  -1.961 -24.580  1.00 66.93           C
ATOM    645  N   THR A 139      55.575  -4.443 -22.694  1.00 49.79           N
ATOM    646  CA  THR A 139      55.448  -5.849 -22.355  1.00 46.07           C
ATOM    647  C   THR A 139      54.047  -6.348 -22.718  1.00 40.59           C
ATOM    648  O   THR A 139      53.053  -5.609 -22.627  1.00 40.63           O
ATOM    649  CB  THR A 139      55.734  -6.097 -20.860  1.00 50.56           C
ATOM    650  OG1 THR A 139      56.967  -5.457 -20.506  1.00 61.68           O
ATOM    651  CG2 THR A 139      55.850  -7.594 -20.558  1.00 51.09           C
ATOM    652  N   THR A 140      53.978  -7.595 -23.162  1.00 38.15           N
ATOM    653  CA  THR A 140      52.696  -8.266 -23.313  1.00 35.51           C
ATOM    654  C   THR A 140      52.730  -9.635 -22.649  1.00 36.58           C
ATOM    655  O   THR A 140      53.797 -10.233 -22.489  1.00 41.56           O
ATOM    656  CB  THR A 140      52.299  -8.455 -24.794  1.00 39.79           C
ATOM    657  OG1 THR A 140      53.228  -9.346 -25.436  1.00 42.34           O
ATOM    658  CG2 THR A 140      52.249  -7.108 -25.526  1.00 37.43           C
ATOM    659  N   THR A 141      51.561 -10.135 -22.270  1.00 32.11           N
ATOM    660  CA  THR A 141      51.442 -11.502 -21.773  1.00 32.29           C
ATOM    661  C   THR A 141      50.442 -12.210 -22.662  1.00 33.36           C
ATOM    662  O   THR A 141      49.285 -11.802 -22.752  1.00 35.16           O
ATOM    663  CB  THR A 141      50.957 -11.571 -20.302  1.00 35.87           C
ATOM    664  OG1 THR A 141      51.780 -10.734 -19.475  1.00 38.03           O
ATOM    665  CG2 THR A 141      51.053 -12.998 -19.789  1.00 37.01           C
ATOM    666  N   VAL A 142      50.898 -13.264 -23.328  1.00 35.68           N
ATOM    667  CA  VAL A 142      50.061 -13.990 -24.289  1.00 34.24           C
ATOM    668  C   VAL A 142      49.525 -15.327 -23.740  1.00 36.78           C
ATOM    669  O   VAL A 142      50.272 -16.104 -23.135  1.00 37.37           O
ATOM    670  CB  VAL A 142      50.847 -14.247 -25.590  1.00 34.91           C
ATOM    671  CG1 VAL A 142      49.991 -15.014 -26.597  1.00 30.91           C
ATOM    672  CG2 VAL A 142      51.362 -12.925 -26.165  1.00 36.88           C
ATOM    673  N   LEU A 143      48.237 -15.589 -23.970  1.00 29.11           N
ATOM    674  CA  LEU A 143      47.637 -16.872 -23.648  1.00 29.50           C
ATOM    675  C   LEU A 143      47.108 -17.557 -24.912  1.00 32.23           C
ATOM    676  O   LEU A 143      46.201 -17.038 -25.568  1.00 29.32           O
ATOM    677  CB  LEU A 143      46.479 -16.673 -22.679  1.00 27.57           C
ATOM    678  CG  LEU A 143      45.692 -17.956 -22.405  1.00 27.20           C
ATOM    679  CD1 LEU A 143      46.596 -18.896 -21.628  1.00 29.76           C
ATOM    680  CD2 LEU A 143      44.396 -17.693 -21.643  1.00 30.29           C
ATOM    681  N   SER A 144      47.639 -18.733 -25.233  1.00 33.12           N
ATOM    682  CA  SER A 144      47.096 -19.545 -26.327  1.00 37.24           C
ATOM    683  C   SER A 144      47.080 -21.040 -25.992  1.00 41.66           C
ATOM    684  O   SER A 144      47.878 -21.513 -25.181  1.00 44.28           O
ATOM    685  CB  SER A 144      47.936 -19.364 -27.586  1.00 36.90           C
ATOM    686  OG  SER A 144      49.193 -19.976 -27.389  1.00 43.73           O
ATOM    687  N   HIS A 145      46.192 -21.778 -26.649  1.00 38.52           N
ATOM    688  CA  HIS A 145      46.144 -23.239 -26.556  1.00 41.99           C
ATOM    689  C   HIS A 145      46.333 -23.799 -27.941  1.00 40.67           C
ATOM    690  O   HIS A 145      45.814 -23.232 -28.901  1.00 39.30           O
ATOM    691  CB  HIS A 145      44.775 -23.692 -26.059  1.00 46.67           C
ATOM    692  CG  HIS A 145      44.627 -23.653 -24.576  1.00 55.47           C
ATOM    693  ND1 HIS A 145      43.698 -24.421 -23.902  1.00 59.13           N
ATOM    694  CD2 HIS A 145      45.288 -22.942 -23.630  1.00 61.07           C
ATOM    695  CE1 HIS A 145      43.797 -24.185 -22.606  1.00 62.85           C
ATOM    696  NE2 HIS A 145      44.752 -23.289 -22.413  1.00 64.14           N
ATOM    697  N   PRO A 146      47.038 -24.932 -28.068  1.00 43.35           N
ATOM    698  CA  PRO A 146      47.307 -25.412 -29.432  1.00 43.66           C
ATOM    699  C   PRO A 146      46.039 -25.854 -30.173  1.00 45.91           C
ATOM    700  O   PRO A 146      46.017 -25.840 -31.407  1.00 52.59           O
ATOM    701  CB  PRO A 146      48.255 -26.597 -29.215  1.00 46.45           C
ATOM    702  CG  PRO A 146      48.006 -27.033 -27.818  1.00 49.48           C
ATOM    703  CD  PRO A 146      47.615 -25.809 -27.038  1.00 48.94           C
ATOM    704  N   HIS A 147      44.994 -26.212 -29.434  1.00 39.85           N
ATOM    705  CA  HIS A 147      43.742 -26.615 -30.054  1.00 39.44           C
ATOM    706  C   HIS A 147      42.669 -25.533 -30.006  1.00 38.70           C
ATOM    707  O   HIS A 147      41.487 -25.825 -30.135  1.00 37.26           O
ATOM    708  CB  HIS A 147      43.229 -27.879 -29.395  1.00 43.45           C
ATOM    709  CG  HIS A 147      44.137 -29.046 -29.589  1.00 52.27           C
ATOM    710  ND1 HIS A 147      44.565 -29.450 -30.837  1.00 54.88           N
ATOM    711  CD2 HIS A 147      44.719 -29.885 -28.700  1.00 56.87           C
ATOM    712  CE1 HIS A 147      45.359 -30.498 -30.709  1.00 58.48           C
ATOM    713  NE2 HIS A 147      45.471 -30.780 -29.422  1.00 58.67           N
ATOM    714  N   SER A 148      43.076 -24.287 -29.786  0.62 35.55           N
ATOM    715  CA  SER A 148      42.135 -23.177 -29.865  0.62 32.82           C
ATOM    716  C   SER A 148      42.528 -22.133 -30.900  0.62 34.33           C
ATOM    717  O   SER A 148      43.697 -21.766 -31.017  0.62 35.05           O
ATOM    718  CB  SER A 148      41.986 -22.469 -28.523  0.62 30.88           C
ATOM    719  OG  SER A 148      41.121 -21.350 -28.691  0.62 31.35           O
ATOM    720  N   ASP A 149      41.529 -21.605 -31.603  1.00 33.22           N
ATOM    721  CA  ASP A 149      41.784 -20.587 -32.625  1.00 30.12           C
ATOM    722  C   ASP A 149      41.965 -19.213 -31.959  1.00 29.93           C
ATOM    723  O   ASP A 149      42.589 -18.314 -32.526  1.00 33.30           O
ATOM    724  CB  ASP A 149      40.616 -20.538 -33.625  1.00 30.82           C
ATOM    725  CG  ASP A 149      40.959 -19.777 -34.914  1.00 34.23           C
ATOM    726  OD1 ASP A 149      42.100 -19.893 -35.417  1.00 27.66           O
ATOM    727  OD2 ASP A 149      40.069 -19.059 -35.432  1.00 38.77           O
ATOM    728  N   LEU A 150      41.431 -19.048 -30.753  1.00 27.45           N
ATOM    729  CA  LEU A 150      41.461 -17.728 -30.103  1.00 22.33           C
ATOM    730  C   LEU A 150      42.795 -17.502 -29.372  1.00 26.57           C
ATOM    731  O   LEU A 150      43.217 -18.365 -28.593  1.00 30.09           O
ATOM    732  CB  LEU A 150      40.287 -17.583 -29.125  1.00 25.26           C
ATOM    733  CG  LEU A 150      38.909 -17.776 -29.758  1.00 27.06           C
ATOM    734  CD1 LEU A 150      37.828 -17.604 -28.734  1.00 27.21           C
ATOM    735  CD2 LEU A 150      38.722 -16.770 -30.868  1.00 26.11           C
ATOM    736  N   VAL A 151      43.444 -16.353 -29.610  1.00 25.49           N
ATOM    737  CA  VAL A 151      44.684 -15.979 -28.908  1.00 25.03           C
ATOM    738  C   VAL A 151      44.403 -14.734 -28.076  1.00 24.35           C
ATOM    739  O   VAL A 151      43.883 -13.756 -28.604  1.00 25.64           O
ATOM    740  CB  VAL A 151      45.820 -15.665 -29.887  1.00 26.25           C
ATOM    741  CG1 VAL A 151      47.076 -15.199 -29.130  1.00 27.49           C
ATOM    742  CG2 VAL A 151      46.131 -16.890 -30.732  1.00 30.29           C
ATOM    743  N   PHE A 152      44.719 -14.772 -26.779  1.00 24.69           N
ATOM    744  CA  PHE A 152      44.458 -13.636 -25.892  1.00 25.35           C
ATOM    745  C   PHE A 152      45.768 -12.896 -25.598  1.00 27.46           C
ATOM    746  O   PHE A 152      46.810 -13.531 -25.339  1.00 26.75           O
ATOM    747  CB  PHE A 152      43.820 -14.088 -24.573  1.00 23.66           C
ATOM    748  CG  PHE A 152      43.753 -12.992 -23.561  1.00 25.19           C
ATOM    749  CD1 PHE A 152      42.673 -12.118 -23.540  1.00 28.45           C
ATOM    750  CD2 PHE A 152      44.776 -12.806 -22.656  1.00 24.58           C
ATOM    751  CE1 PHE A 152      42.639 -11.066 -22.621  1.00 26.34           C
ATOM    752  CE2 PHE A 152      44.747 -11.763 -21.755  1.00 24.47           C
ATOM    753  CZ  PHE A 152      43.675 -10.896 -21.746  1.00 23.20           C
ATOM    754  N   THR A 153      45.746 -11.566 -25.627  1.00 25.15           N
ATOM    755  CA  THR A 153      46.967 -10.831 -25.303  1.00 26.40           C
ATOM    756  C   THR A 153      46.661  -9.755 -24.276  1.00 26.20           C
ATOM    757  O   THR A 153      45.689  -9.019 -24.437  1.00 25.31           O
ATOM    758  CB  THR A 153      47.590 -10.165 -26.548  1.00 26.99           C
ATOM    759  OG1 THR A 153      47.889 -11.171 -27.524  1.00 30.73           O
ATOM    760  CG2 THR A 153      48.895  -9.426 -26.186  1.00 31.67           C
ATOM    761  N   LEU A 154      47.494  -9.653 -23.242  1.00 27.00           N
ATOM    762  CA  LEU A 154      47.367  -8.574 -22.270  1.00 26.90           C
ATOM    763  C   LEU A 154      48.487  -7.568 -22.533  1.00 28.04           C
ATOM    764  O   LEU A 154      49.654  -7.945 -22.563  1.00 29.45           O
ATOM    765  CB  LEU A 154      47.506  -9.126 -20.838  1.00 27.28           C
ATOM    766  CG  LEU A 154      47.292  -8.145 -19.688  1.00 27.16           C
ATOM    767  CD1 LEU A 154      45.827  -7.807 -19.585  1.00 27.25           C
ATOM    768  CD2 LEU A 154      47.802  -8.712 -18.359  1.00 28.10           C
ATOM    769  N   PHE A 155      48.139  -6.293 -22.710  1.00 30.20           N
ATOM    770  CA  PHE A 155      49.124  -5.257 -23.033  1.00 31.17           C
ATOM    771  C   PHE A 155      49.397  -4.392 -21.823  1.00 30.69           C
ATOM    772  O   PHE A 155      48.492  -3.734 -21.319  1.00 28.23           O
ATOM    773  CB  PHE A 155      48.598  -4.371 -24.155  1.00 29.04           C
ATOM    774  CG  PHE A 155      48.513  -5.076 -25.464  1.00 31.61           C
ATOM    775  CD1 PHE A 155      49.592  -5.063 -26.332  1.00 36.64           C
ATOM    776  CD2 PHE A 155      47.375  -5.785 -25.808  1.00 33.66           C
ATOM    777  CE1 PHE A 155      49.542  -5.736 -27.540  1.00 38.02           C
ATOM    778  CE2 PHE A 155      47.310  -6.469 -27.014  1.00 35.03           C
ATOM    779  CZ  PHE A 155      48.394  -6.442 -27.885  1.00 39.05           C
ATOM    780  N   HIS A 156      50.641  -4.386 -21.375  1.00 31.81           N
ATOM    781  CA  HIS A 156      51.024  -3.657 -20.171  1.00 32.15           C
ATOM    782  C   HIS A 156      51.280  -2.183 -20.489  1.00 35.42           C
ATOM    783  O   HIS A 156      52.340  -1.642 -20.171  1.00 39.50           O
ATOM    784  CB  HIS A 156      52.284  -4.279 -19.525  1.00 33.10           C
ATOM    785  CG  HIS A 156      52.139  -5.725 -19.168  1.00 32.99           C
ATOM    786  ND1 HIS A 156      52.817  -6.306 -18.110  1.00 34.72           N
ATOM    787  CD2 HIS A 156      51.424  -6.727 -19.738  1.00 32.71           C
ATOM    788  CE1 HIS A 156      52.511  -7.584 -18.037  1.00 35.70           C
ATOM    789  NE2 HIS A 156      51.666  -7.871 -19.017  1.00 35.01           N
ATOM    790  N   THR A 157      50.324  -1.550 -21.155  1.00 31.37           N
ATOM    791  CA  THR A 157      50.388  -0.112 -21.406  1.00 34.53           C
ATOM    792  C   THR A 157      49.798   0.625 -20.195  1.00 33.05           C
ATOM    793  O   THR A 157      49.279  -0.003 -19.255  1.00 30.48           O
ATOM    794  CB  THR A 157      49.569   0.245 -22.667  1.00 29.87           C
ATOM    795  OG1 THR A 157      48.335  -0.488 -22.647  1.00 28.32           O
ATOM    796  CG2 THR A 157      50.338  -0.148 -23.929  1.00 33.29           C
ATOM    797  N   THR A 158      49.845   1.950 -20.227  1.00 32.42           N
ATOM    798  CA  THR A 158      49.212   2.763 -19.193  1.00 32.84           C
ATOM    799  C   THR A 158      48.251   3.743 -19.871  1.00 35.42           C
ATOM    800  O   THR A 158      48.711   4.674 -20.538  1.00 42.76           O
ATOM    801  CB  THR A 158      50.279   3.566 -18.382  1.00 38.80           C
ATOM    802  OG1 THR A 158      51.051   2.665 -17.578  1.00 39.57           O
ATOM    803  CG2 THR A 158      49.628   4.594 -17.458  1.00 38.96           C
ATOM    804  N   PRO A 159      46.920   3.523 -19.749  1.00 33.32           N
ATOM    805  CA  PRO A 159      46.224   2.386 -19.128  1.00 29.07           C
ATOM    806  C   PRO A 159      46.382   1.119 -19.955  1.00 27.23           C
ATOM    807  O   PRO A 159      46.806   1.193 -21.124  1.00 27.55           O
ATOM    808  CB  PRO A 159      44.751   2.830 -19.116  1.00 30.62           C
ATOM    809  CG  PRO A 159      44.661   3.843 -20.187  1.00 30.63           C
ATOM    810  CD  PRO A 159      45.969   4.556 -20.195  1.00 30.72           C
ATOM    811  N   PHE A 160      46.060  -0.023 -19.356  1.00 26.38           N
ATOM    812  CA  PHE A 160      46.339  -1.314 -19.968  1.00 26.34           C
ATOM    813  C   PHE A 160      45.315  -1.635 -21.056  1.00 30.44           C
ATOM    814  O   PHE A 160      44.292  -0.941 -21.192  1.00 28.05           O
ATOM    815  CB  PHE A 160      46.336  -2.413 -18.895  1.00 29.34           C
ATOM    816  CG  PHE A 160      44.981  -3.054 -18.692  1.00 30.33           C
ATOM    817  CD1 PHE A 160      44.770  -4.389 -19.044  1.00 24.53           C
ATOM    818  CD2 PHE A 160      43.913  -2.325 -18.163  1.00 24.05           C
ATOM    819  CE1 PHE A 160      43.515  -5.002 -18.888  1.00 26.77           C
ATOM    820  CE2 PHE A 160      42.665  -2.922 -18.006  1.00 25.48           C
ATOM    821  CZ  PHE A 160      42.461  -4.269 -18.379  1.00 26.11           C
ATOM    822  N   GLY A 161      45.582  -2.688 -21.826  1.00 25.08           N
ATOM    823  CA  GLY A 161      44.627  -3.140 -22.832  1.00 24.01           C
ATOM    824  C   GLY A 161      44.686  -4.638 -23.020  1.00 27.06           C
ATOM    825  O   GLY A 161      45.552  -5.283 -22.455  1.00 24.76           O
ATOM    826  N   PHE A 162      43.752  -5.201 -23.789  1.00 23.76           N
ATOM    827  CA  PHE A 162      43.817  -6.611 -24.157  1.00 22.80           C
ATOM    828  C   PHE A 162      43.128  -6.791 -25.496  1.00 24.34           C
ATOM    829  O   PHE A 162      42.280  -5.984 -25.862  1.00 23.49           O
ATOM    830  CB  PHE A 162      43.160  -7.532 -23.101  1.00 22.23           C
ATOM    831  CG  PHE A 162      41.682  -7.326 -22.915  1.00 26.14           C
ATOM    832  CD1 PHE A 162      40.757  -8.020 -23.690  1.00 24.64           C
ATOM    833  CD2 PHE A 162      41.215  -6.499 -21.899  1.00 23.31           C
ATOM    834  CE1 PHE A 162      39.384  -7.857 -23.476  1.00 26.69           C
ATOM    835  CE2 PHE A 162      39.828  -6.326 -21.670  1.00 22.48           C
ATOM    836  CZ  PHE A 162      38.918  -7.015 -22.460  1.00 22.92           C
ATOM    837  N   THR A 163      43.524  -7.824 -26.232  1.00 23.32           N
ATOM    838  CA  THR A 163      42.871  -8.166 -27.491  1.00 24.39           C
ATOM    839  C   THR A 163      42.636  -9.663 -27.546  1.00 26.27           C
ATOM    840  O   THR A 163      43.277 -10.430 -26.806  1.00 26.31           O
ATOM    841  CB  THR A 163      43.764  -7.829 -28.684  1.00 27.38           C
ATOM    842  OG1 THR A 163      44.948  -8.628 -28.614  1.00 31.33           O
ATOM    843  CG2 THR A 163      44.168  -6.360 -28.698  1.00 27.83           C
ATOM    844  N   ILE A 164      41.719 -10.080 -28.425  1.00 20.86           N
ATOM    845  CA  ILE A 164      41.562 -11.487 -28.777  1.00 21.39           C
ATOM    846  C   ILE A 164      41.605 -11.541 -30.301  1.00 21.06           C
ATOM    847  O   ILE A 164      40.876 -10.815 -30.951  1.00 22.28           O
ATOM    848  CB  ILE A 164      40.231 -12.061 -28.265  1.00 29.30           C
ATOM    849  CG1 ILE A 164      40.226 -12.117 -26.731  1.00 30.51           C
ATOM    850  CG2 ILE A 164      39.997 -13.471 -28.828  1.00 25.13           C
ATOM    851  CD1 ILE A 164      39.553 -10.921 -26.051  1.00 33.10           C
ATOM    852  N   TYR A 165      42.469 -12.363 -30.868  1.00 22.08           N
ATOM    853  CA  TYR A 165      42.532 -12.493 -32.322  1.00 22.37           C
ATOM    854  C   TYR A 165      42.529 -13.966 -32.729  1.00 25.74           C
ATOM    855  O   TYR A 165      42.725 -14.848 -31.883  1.00 28.93           O
ATOM    856  CB  TYR A 165      43.743 -11.735 -32.895  1.00 23.59           C
ATOM    857  CG  TYR A 165      45.105 -12.377 -32.654  1.00 25.07           C
ATOM    858  CD1 TYR A 165      45.576 -13.379 -33.492  1.00 25.91           C
ATOM    859  CD2 TYR A 165      45.918 -11.972 -31.594  1.00 29.44           C
ATOM    860  CE1 TYR A 165      46.820 -13.977 -33.287  1.00 28.18           C
ATOM    861  CE2 TYR A 165      47.163 -12.563 -31.377  1.00 30.65           C
ATOM    862  CZ  TYR A 165      47.607 -13.561 -32.228  1.00 33.95           C
ATOM    863  OH  TYR A 165      48.837 -14.167 -32.044  1.00 36.03           O
ATOM    864  N   ARG A 166      42.314 -14.236 -34.016  1.00 22.79           N
ATOM    865  CA  ARG A 166      42.285 -15.604 -34.526  1.00 28.34           C
ATOM    866  C   ARG A 166      43.632 -16.101 -34.948  1.00 29.61           C
ATOM    867  O   ARG A 166      44.293 -15.472 -35.762  1.00 32.81           O
ATOM    868  CB  ARG A 166      41.405 -15.695 -35.746  1.00 32.49           C
ATOM    869  CG  ARG A 166      39.978 -15.566 -35.432  1.00 21.18           C
ATOM    870  CD  ARG A 166      39.193 -16.097 -36.638  1.00 24.53           C
ATOM    871  NE  ARG A 166      37.760 -15.884 -36.426  1.00 21.78           N
ATOM    872  CZ  ARG A 166      36.971 -16.730 -35.771  1.00 24.52           C
ATOM    873  NH1 ARG A 166      37.469 -17.848 -35.242  1.00 21.21           N
ATOM    874  NH2 ARG A 166      35.691 -16.452 -35.638  1.00 19.29           N
ATOM    875  N   LYS A 167      44.041 -17.237 -34.403  1.00 29.21           N
ATOM    876  CA  LYS A 167      45.357 -17.791 -34.726  1.00 36.11           C
ATOM    877  C   LYS A 167      45.490 -18.006 -36.229  1.00 36.93           C
ATOM    878  O   LYS A 167      46.574 -17.847 -36.790  1.00 40.59           O
ATOM    879  CB  LYS A 167      45.559 -19.112 -33.981  1.00 36.92           C
ATOM    880  CG  LYS A 167      46.953 -19.682 -34.061  1.00 40.00           C
ATOM    881  CD  LYS A 167      46.941 -21.119 -33.594  1.00 42.50           C
ATOM    882  CE  LYS A 167      46.621 -21.212 -32.116  1.00 41.01           C
ATOM    883  NZ  LYS A 167      46.420 -22.647 -31.719  1.00 39.97           N
ATOM    884  N   SER A 168      44.377 -18.331 -36.887  1.00 35.79           N
ATOM    885  CA  SER A 168      44.435 -18.724 -38.288  1.00 38.57           C
ATOM    886  C   SER A 168      44.528 -17.540 -39.244  1.00 41.28           C
ATOM    887  O   SER A 168      45.341 -17.542 -40.169  1.00 44.84           O
ATOM    888  CB  SER A 168      43.218 -19.554 -38.642  1.00 38.27           C
ATOM    889  OG  SER A 168      42.026 -18.867 -38.293  1.00 42.44           O
ATOM    890  N   THR A 169      43.687 -16.535 -39.032  1.00 36.92           N
ATOM    891  CA  THR A 169      43.596 -15.431 -39.975  1.00 32.25           C
ATOM    892  C   THR A 169      44.221 -14.155 -39.451  1.00 31.31           C
ATOM    893  O   THR A 169      44.387 -13.187 -40.204  1.00 34.48           O
ATOM    894  CB  THR A 169      42.142 -15.169 -40.342  1.00 31.96           C
ATOM    895  OG1 THR A 169      41.391 -14.819 -39.156  1.00 31.28           O
ATOM    896  CG2 THR A 169      41.550 -16.416 -40.965  1.00 36.94           C
ATOM    897  N   HIS A 170      44.570 -14.148 -38.160  1.00 29.09           N
ATOM    898  CA  HIS A 170      45.039 -12.944 -37.470  1.00 28.74           C
ATOM    899  C   HIS A 170      43.985 -11.854 -37.391  1.00 31.96           C
ATOM    900  O   HIS A 170      44.274 -10.731 -36.974  1.00 33.00           O
ATOM    901  CB  HIS A 170      46.341 -12.368 -38.057  1.00 38.27           C
ATOM    902  CG  HIS A 170      47.563 -13.146 -37.694  1.00 46.18           C
ATOM    903  ND1 HIS A 170      48.835 -12.614 -37.766  1.00 49.53           N
ATOM    904  CD2 HIS A 170      47.713 -14.421 -37.262  1.00 51.22           C
ATOM    905  CE1 HIS A 170      49.712 -13.526 -37.393  1.00 55.49           C
ATOM    906  NE2 HIS A 170      49.058 -14.635 -37.081  1.00 53.43           N
ATOM    907  N   ASP A 171      42.757 -12.166 -37.759  1.00 24.43           N
ATOM    908  CA  ASP A 171      41.696 -11.177 -37.556  1.00 25.25           C
ATOM    909  C   ASP A 171      41.506 -10.884 -36.057  1.00 25.69           C
ATOM    910  O   ASP A 171      41.336 -11.812 -35.239  1.00 26.93           O
ATOM    911  CB  ASP A 171      40.385 -11.668 -38.168  1.00 24.93           C
ATOM    912  CG  ASP A 171      39.365 -10.551 -38.375  1.00 28.84           C
ATOM    913  OD1 ASP A 171      39.742  -9.397 -38.711  1.00 30.23           O
ATOM    914  OD2 ASP A 171      38.166 -10.840 -38.217  1.00 32.43           O
ATOM    915  N   VAL A 172      41.529  -9.601 -35.686  1.00 25.40           N
ATOM    916  CA  VAL A 172      41.245  -9.224 -34.309  1.00 27.69           C
ATOM    917  C   VAL A 172      39.740  -9.169 -34.073  1.00 29.17           C
ATOM    918  O   VAL A 172      39.013  -8.435 -34.753  1.00 25.72           O
ATOM    919  CB  VAL A 172      41.913  -7.885 -33.954  1.00 21.77           C
ATOM    920  CG1 VAL A 172      41.529  -7.470 -32.537  1.00 22.05           C
ATOM    921  CG2 VAL A 172      43.424  -8.016 -34.127  1.00 27.23           C
ATOM    922  N   LEU A 173      39.269  -9.950 -33.108  1.00 19.22           N
ATOM    923  CA  LEU A 173      37.836 -10.073 -32.863  1.00 19.20           C
ATOM    924  C   LEU A 173      37.331  -9.092 -31.825  1.00 22.31           C
ATOM    925  O   LEU A 173      36.245  -8.545 -31.955  1.00 23.24           O
ATOM    926  CB  LEU A 173      37.518 -11.489 -32.414  1.00 20.64           C
ATOM    927  CG  LEU A 173      38.108 -12.589 -33.302  1.00 23.62           C
ATOM    928  CD1 LEU A 173      37.640 -13.922 -32.736  1.00 22.82           C
ATOM    929  CD2 LEU A 173      37.678 -12.458 -34.766  1.00 24.01           C
ATOM    930  N   PHE A 174      38.115  -8.883 -30.772  1.00 22.62           N
ATOM    931  CA  PHE A 174      37.722  -7.989 -29.698  1.00 21.87           C
ATOM    932  C   PHE A 174      39.004  -7.238 -29.330  1.00 26.00           C
ATOM    933  O   PHE A 174      40.031  -7.859 -29.017  1.00 26.30           O
ATOM    934  CB  PHE A 174      37.196  -8.783 -28.503  1.00 18.34           C
ATOM    935  CG  PHE A 174      36.416  -7.960 -27.521  1.00 19.51           C
ATOM    936  CD1 PHE A 174      35.042  -7.792 -27.679  1.00 19.63           C
ATOM    937  CD2 PHE A 174      37.051  -7.347 -26.445  1.00 19.40           C
ATOM    938  CE1 PHE A 174      34.304  -7.037 -26.777  1.00 17.93           C
ATOM    939  CE2 PHE A 174      36.318  -6.602 -25.526  1.00 20.08           C
ATOM    940  CZ  PHE A 174      34.938  -6.438 -25.704  1.00 16.88           C
ATOM    941  N   ASP A 175      38.966  -5.906 -29.436  1.00 22.12           N
ATOM    942  CA  ASP A 175      40.182  -5.118 -29.314  1.00 22.99           C
ATOM    943  C   ASP A 175      39.929  -4.041 -28.285  1.00 22.48           C
ATOM    944  O   ASP A 175      39.410  -2.970 -28.607  1.00 23.72           O
ATOM    945  CB  ASP A 175      40.547  -4.471 -30.638  1.00 27.88           C
ATOM    946  CG  ASP A 175      41.912  -3.768 -30.580  1.00 32.85           C
ATOM    947  OD1 ASP A 175      42.383  -3.454 -29.457  1.00 27.66           O
ATOM    948  OD2 ASP A 175      42.519  -3.530 -31.645  1.00 35.50           O
ATOM    949  N   ALA A 176      40.308  -4.330 -27.047  1.00 23.31           N
ATOM    950  CA  ALA A 176      40.110  -3.380 -25.957  1.00 20.41           C
ATOM    951  C   ALA A 176      41.397  -2.667 -25.639  1.00 24.38           C
ATOM    952  O   ALA A 176      41.724  -2.476 -24.476  1.00 25.04           O
ATOM    953  CB  ALA A 176      39.542  -4.097 -24.704  1.00 24.93           C
ATOM    954  N   THR A 177      42.147  -2.265 -26.664  1.00 22.97           N
ATOM    955  CA  THR A 177      43.327  -1.454 -26.421  1.00 25.29           C
ATOM    956  C   THR A 177      42.849   0.000 -26.380  1.00 26.31           C
ATOM    957  O   THR A 177      42.105   0.440 -27.265  1.00 26.65           O
ATOM    958  CB  THR A 177      44.410  -1.689 -27.489  1.00 34.52           C
ATOM    959  OG1 THR A 177      43.869  -1.435 -28.777  1.00 35.72           O
ATOM    960  CG2 THR A 177      44.865  -3.127 -27.466  1.00 33.60           C
ATOM    961  N   PRO A 178      43.199   0.727 -25.304  1.00 25.81           N
ATOM    962  CA  PRO A 178      42.699   2.101 -25.210  1.00 32.05           C
ATOM    963  C   PRO A 178      43.409   3.060 -26.160  1.00 29.55           C
ATOM    964  O   PRO A 178      44.535   2.813 -26.593  1.00 31.24           O
ATOM    965  CB  PRO A 178      43.010   2.496 -23.756  1.00 34.86           C
ATOM    966  CG  PRO A 178      44.099   1.572 -23.323  1.00 31.89           C
ATOM    967  CD  PRO A 178      43.798   0.271 -24.033  1.00 29.65           C
ATOM    968  N   ILE A 179      42.720   4.144 -26.490  1.00 30.13           N
ATOM    969  CA  ILE A 179      43.345   5.307 -27.107  1.00 29.38           C
ATOM    970  C   ILE A 179      43.686   6.192 -25.950  1.00 33.47           C
ATOM    971  O   ILE A 179      42.784   6.736 -25.317  1.00 33.54           O
ATOM    972  CB  ILE A 179      42.351   6.049 -28.008  1.00 33.70           C
ATOM    973  CG1 ILE A 179      41.941   5.146 -29.168  1.00 33.55           C
ATOM    974  CG2 ILE A 179      42.951   7.372 -28.498  1.00 34.91           C
ATOM    975  CD1 ILE A 179      40.857   5.722 -30.063  1.00 39.75           C
ATOM    976  N   PRO A 180      44.989   6.341 -25.659  1.00 39.52           N
ATOM    977  CA  PRO A 180      45.478   6.937 -24.405  1.00 38.89           C
ATOM    978  C   PRO A 180      44.829   8.290 -24.058  1.00 37.41           C
ATOM    979  O   PRO A 180      44.613   8.588 -22.881  1.00 41.12           O
ATOM    980  CB  PRO A 180      46.983   7.096 -24.662  1.00 44.84           C
ATOM    981  CG  PRO A 180      47.300   6.072 -25.723  1.00 43.69           C
ATOM    982  CD  PRO A 180      46.083   6.017 -26.592  1.00 39.69           C
ATOM    983  N   SER A 181      44.505   9.089 -25.071  1.00 39.80           N
ATOM    984  CA  SER A 181      43.908  10.402 -24.831  1.00 45.79           C
ATOM    985  C   SER A 181      42.387  10.398 -24.569  1.00 42.03           C
ATOM    986  O   SER A 181      41.796  11.447 -24.269  1.00 41.32           O
ATOM    987  CB  SER A 181      44.208  11.318 -26.022  1.00 46.49           C
ATOM    988  OG  SER A 181      43.599  10.802 -27.200  1.00 47.41           O
ATOM    989  N   ASN A 182      41.746   9.234 -24.663  1.00 34.39           N
ATOM    990  CA  ASN A 182      40.298   9.196 -24.763  1.00 33.08           C
ATOM    991  C   ASN A 182      39.715   8.185 -23.806  1.00 29.53           C
ATOM    992  O   ASN A 182      39.653   7.013 -24.129  1.00 27.84           O
ATOM    993  CB  ASN A 182      39.900   8.790 -26.179  1.00 33.95           C
ATOM    994  CG  ASN A 182      38.429   8.946 -26.440  1.00 31.63           C
ATOM    995  OD1 ASN A 182      37.594   8.898 -25.529  1.00 32.76           O
ATOM    996  ND2 ASN A 182      38.086   9.099 -27.711  1.00 35.49           N
ATOM    997  N   PRO A 183      39.279   8.646 -22.631  1.00 29.17           N
ATOM    998  CA  PRO A 183      38.820   7.778 -21.543  1.00 22.32           C
ATOM    999  C   PRO A 183      37.557   7.009 -21.919  1.00 22.56           C
ATOM   1000  O   PRO A 183      37.204   6.062 -21.210  1.00 23.78           O
ATOM   1001  CB  PRO A 183      38.482   8.777 -20.424  1.00 23.06           C
ATOM   1002  CG  PRO A 183      39.216   9.995 -20.756  1.00 32.38           C
ATOM   1003  CD  PRO A 183      39.267  10.070 -22.247  1.00 31.31           C
ATOM   1004  N   THR A 184      36.873   7.405 -22.996  1.00 25.39           N
ATOM   1005  CA  THR A 184      35.700   6.652 -23.428  1.00 25.40           C
ATOM   1006  C   THR A 184      36.116   5.275 -23.923  1.00 24.43           C
ATOM   1007  O   THR A 184      35.270   4.419 -24.114  1.00 27.16           O
ATOM   1008  CB  THR A 184      34.877   7.351 -24.559  1.00 31.95           C
ATOM   1009  OG1 THR A 184      35.645   7.396 -25.765  1.00 32.22           O
ATOM   1010  CG2 THR A 184      34.479   8.758 -24.177  1.00 32.65           C
ATOM   1011  N   THR A 185      37.416   5.060 -24.122  1.00 22.67           N
ATOM   1012  CA  THR A 185      37.903   3.778 -24.658  1.00 23.82           C
ATOM   1013  C   THR A 185      38.560   2.922 -23.568  1.00 24.23           C
ATOM   1014  O   THR A 185      39.075   1.826 -23.840  1.00 24.12           O
ATOM   1015  CB  THR A 185      38.935   3.997 -25.760  1.00 22.42           C
ATOM   1016  OG1 THR A 185      40.120   4.595 -25.212  1.00 23.79           O
ATOM   1017  CG2 THR A 185      38.362   4.897 -26.857  1.00 24.35           C
ATOM   1018  N   PHE A 186      38.561   3.443 -22.343  1.00 21.70           N
ATOM   1019  CA  PHE A 186      39.222   2.780 -21.223  1.00 20.73           C
ATOM   1020  C   PHE A 186      38.296   1.731 -20.594  1.00 21.37           C
ATOM   1021  O   PHE A 186      37.041   1.784 -20.727  1.00 21.09           O
ATOM   1022  CB  PHE A 186      39.507   3.782 -20.106  1.00 21.25           C
ATOM   1023  CG  PHE A 186      40.521   4.839 -20.431  1.00 29.30           C
ATOM   1024  CD1 PHE A 186      41.061   4.989 -21.703  1.00 26.48           C
ATOM   1025  CD2 PHE A 186      40.940   5.688 -19.423  1.00 29.86           C
ATOM   1026  CE1 PHE A 186      41.997   5.990 -21.947  1.00 24.94           C
ATOM   1027  CE2 PHE A 186      41.869   6.666 -19.664  1.00 24.50           C
ATOM   1028  CZ  PHE A 186      42.406   6.816 -20.924  1.00 25.34           C
ATOM   1029  N   LEU A 187      38.904   0.774 -19.903  1.00 21.09           N
ATOM   1030  CA  LEU A 187      38.152  -0.046 -18.962  1.00 19.17           C
ATOM   1031  C   LEU A 187      38.054   0.833 -17.692  1.00 19.57           C
ATOM   1032  O   LEU A 187      39.091   1.287 -17.161  1.00 20.86           O
ATOM   1033  CB  LEU A 187      38.899  -1.343 -18.620  1.00 21.61           C
ATOM   1034  CG  LEU A 187      38.159  -2.112 -17.506  1.00 27.95           C
ATOM   1035  CD1 LEU A 187      37.044  -2.926 -18.122  1.00 28.40           C
ATOM   1036  CD2 LEU A 187      39.070  -2.993 -16.648  1.00 25.43           C
ATOM   1037  N   ILE A 188      36.825   1.092 -17.242  1.00 18.81           N
ATOM   1038  CA  ILE A 188      36.571   1.863 -16.029  1.00 22.66           C
ATOM   1039  C   ILE A 188      35.750   0.931 -15.147  1.00 18.54           C
ATOM   1040  O   ILE A 188      34.877   0.223 -15.651  1.00 18.31           O
ATOM   1041  CB  ILE A 188      35.804   3.151 -16.361  1.00 20.94           C
ATOM   1042  CG1 ILE A 188      36.681   4.057 -17.216  1.00 22.09           C
ATOM   1043  CG2 ILE A 188      35.413   3.902 -15.069  1.00 22.54           C
ATOM   1044  CD1 ILE A 188      36.045   5.448 -17.486  1.00 24.48           C
ATOM   1045  N   TYR A 189      36.035   0.887 -13.848  1.00 19.14           N
ATOM   1046  CA  TYR A 189      35.385  -0.135 -13.029  1.00 18.71           C
ATOM   1047  C   TYR A 189      35.013   0.481 -11.694  1.00 19.11           C
ATOM   1048  O   TYR A 189      35.812   0.509 -10.768  1.00 20.54           O
ATOM   1049  CB  TYR A 189      36.364  -1.307 -12.835  1.00 19.25           C
ATOM   1050  CG  TYR A 189      35.732  -2.655 -12.468  1.00 18.70           C
ATOM   1051  CD1 TYR A 189      35.155  -2.864 -11.223  1.00 19.22           C
ATOM   1052  CD2 TYR A 189      35.780  -3.723 -13.363  1.00 18.26           C
ATOM   1053  CE1 TYR A 189      34.616  -4.107 -10.884  1.00 22.22           C
ATOM   1054  CE2 TYR A 189      35.222  -4.965 -13.043  1.00 19.35           C
ATOM   1055  CZ  TYR A 189      34.666  -5.146 -11.789  1.00 20.27           C
ATOM   1056  OH  TYR A 189      34.125  -6.394 -11.448  1.00 18.61           O
ATOM   1057  N   LYS A 190      33.807   1.021 -11.624  1.00 18.47           N
ATOM   1058  CA  LYS A 190      33.285   1.663 -10.423  1.00 18.82           C
ATOM   1059  C   LYS A 190      32.146   0.816  -9.881  1.00 18.12           C
ATOM   1060  O   LYS A 190      31.600  -0.001 -10.608  1.00 17.89           O
ATOM   1061  CB  LYS A 190      32.786   3.075 -10.748  1.00 18.83           C
ATOM   1062  CG  LYS A 190      33.920   4.047 -11.163  1.00 19.71           C
ATOM   1063  CD  LYS A 190      33.375   5.259 -11.913  1.00 20.09           C
ATOM   1064  CE  LYS A 190      34.534   6.190 -12.297  1.00 24.28           C
ATOM   1065  NZ  LYS A 190      35.031   6.962 -11.152  1.00 30.20           N
ATOM   1066  N   ASP A 191      31.804   0.996  -8.607  1.00 18.57           N
ATOM   1067  CA  ASP A 191      30.800   0.122  -7.967  1.00 18.09           C
ATOM   1068  C   ASP A 191      29.529   0.056  -8.814  1.00 19.90           C
ATOM   1069  O   ASP A 191      28.947  -1.021  -8.984  1.00 16.56           O
ATOM   1070  CB  ASP A 191      30.474   0.623  -6.556  1.00 26.99           C
ATOM   1071  CG  ASP A 191      29.602  -0.371  -5.743  1.00 33.96           C
ATOM   1072  OD1 ASP A 191      29.830  -1.614  -5.830  1.00 28.13           O
ATOM   1073  OD2 ASP A 191      28.700   0.106  -5.005  1.00 32.56           O
ATOM   1074  N   GLN A 192      29.108   1.187  -9.393  1.00 16.78           N
ATOM   1075  CA  GLN A 192      27.881   1.187 -10.211  1.00 15.82           C
ATOM   1076  C   GLN A 192      28.134   1.710 -11.625  1.00 17.24           C
ATOM   1077  O   GLN A 192      27.246   2.261 -12.275  1.00 15.05           O
ATOM   1078  CB  GLN A 192      26.779   2.002  -9.519  1.00 15.91           C
ATOM   1079  CG  GLN A 192      26.328   1.359  -8.211  1.00 18.47           C
ATOM   1080  CD  GLN A 192      25.302   2.217  -7.471  1.00 16.39           C
ATOM   1081  OE1 GLN A 192      25.636   2.890  -6.485  1.00 20.44           O
ATOM   1082  NE2 GLN A 192      24.070   2.250  -7.983  1.00 15.71           N
ATOM   1083  N   TYR A 193      29.361   1.557 -12.096  1.00 16.47           N
ATOM   1084  CA  TYR A 193      29.626   1.927 -13.482  1.00 17.05           C
ATOM   1085  C   TYR A 193      30.824   1.153 -14.002  1.00 15.84           C
ATOM   1086  O   TYR A 193      31.965   1.464 -13.645  1.00 16.71           O
ATOM   1087  CB  TYR A 193      29.919   3.431 -13.580  1.00 16.29           C
ATOM   1088  CG  TYR A 193      30.178   3.877 -15.017  1.00 16.15           C
ATOM   1089  CD1 TYR A 193      31.469   4.061 -15.503  1.00 16.79           C
ATOM   1090  CD2 TYR A 193      29.115   4.097 -15.884  1.00 16.82           C
ATOM   1091  CE1 TYR A 193      31.686   4.476 -16.833  1.00 17.27           C
ATOM   1092  CE2 TYR A 193      29.322   4.496 -17.201  1.00 19.42           C
ATOM   1093  CZ  TYR A 193      30.603   4.691 -17.664  1.00 21.16           C
ATOM   1094  OH  TYR A 193      30.803   5.089 -18.998  1.00 19.27           O
ATOM   1095  N   LEU A 194      30.546   0.132 -14.806  1.00 15.14           N
ATOM   1096  CA  LEU A 194      31.570  -0.644 -15.468  1.00 15.32           C
ATOM   1097  C   LEU A 194      31.545  -0.206 -16.928  1.00 15.03           C
ATOM   1098  O   LEU A 194      30.471  -0.159 -17.540  1.00 16.82           O
ATOM   1099  CB  LEU A 194      31.211  -2.146 -15.434  1.00 15.46           C
ATOM   1100  CG  LEU A 194      30.966  -2.793 -14.065  1.00 21.61           C
ATOM   1101  CD1 LEU A 194      30.819  -4.313 -14.231  1.00 27.14           C
ATOM   1102  CD2 LEU A 194      32.075  -2.504 -13.137  1.00 20.73           C
ATOM   1103  N   GLN A 195      32.710   0.096 -17.492  1.00 15.67           N
ATOM   1104  CA  GLN A 195      32.787   0.498 -18.896  1.00 15.54           C
ATOM   1105  C   GLN A 195      33.800  -0.386 -19.573  1.00 19.23           C
ATOM   1106  O   GLN A 195      34.935  -0.496 -19.103  1.00 17.69           O
ATOM   1107  CB  GLN A 195      33.207   1.964 -18.996  1.00 16.25           C
ATOM   1108  CG  GLN A 195      33.345   2.476 -20.441  1.00 16.54           C
ATOM   1109  CD  GLN A 195      33.918   3.866 -20.463  1.00 19.82           C
ATOM   1110  OE1 GLN A 195      33.218   4.841 -20.160  1.00 22.24           O
ATOM   1111  NE2 GLN A 195      35.212   3.976 -20.765  1.00 20.71           N
ATOM   1112  N   LEU A 196      33.380  -1.053 -20.644  1.00 16.56           N
ATOM   1113  CA  LEU A 196      34.293  -1.949 -21.381  1.00 17.92           C
ATOM   1114  C   LEU A 196      34.060  -1.673 -22.874  1.00 16.29           C
ATOM   1115  O   LEU A 196      32.916  -1.676 -23.341  1.00 16.23           O
ATOM   1116  CB  LEU A 196      33.922  -3.406 -21.069  1.00 18.60           C
ATOM   1117  CG  LEU A 196      34.726  -4.410 -21.933  1.00 25.24           C
ATOM   1118  CD1 LEU A 196      36.218  -4.264 -21.679  1.00 31.61           C
ATOM   1119  CD2 LEU A 196      34.248  -5.865 -21.757  1.00 30.71           C
ATOM   1120  N   SER A 197      35.131  -1.466 -23.627  1.00 20.30           N
ATOM   1121  CA  SER A 197      34.959  -1.029 -25.023  1.00 18.56           C
ATOM   1122  C   SER A 197      35.868  -1.798 -25.961  1.00 17.87           C
ATOM   1123  O   SER A 197      37.018  -2.062 -25.606  1.00 21.09           O
ATOM   1124  CB  SER A 197      35.339   0.455 -25.097  1.00 21.64           C
ATOM   1125  OG  SER A 197      35.051   0.979 -26.372  1.00 24.24           O
ATOM   1126  N   SER A 198      35.380  -2.115 -27.162  1.00 16.06           N
ATOM   1127  CA  SER A 198      36.216  -2.750 -28.192  1.00 18.81           C
ATOM   1128  C   SER A 198      36.118  -1.960 -29.479  1.00 19.03           C
ATOM   1129  O   SER A 198      35.011  -1.567 -29.895  1.00 19.22           O
ATOM   1130  CB  SER A 198      35.717  -4.166 -28.515  1.00 16.02           C
ATOM   1131  OG  SER A 198      36.423  -4.725 -29.628  1.00 19.14           O
ATOM   1132  N   SER A 199      37.231  -1.804 -30.183  1.00 17.80           N
ATOM   1133  CA  SER A 199      37.104  -1.255 -31.523  1.00 18.06           C
ATOM   1134  C   SER A 199      36.607  -2.380 -32.438  1.00 19.12           C
ATOM   1135  O   SER A 199      36.688  -3.581 -32.094  1.00 19.79           O
ATOM   1136  CB  SER A 199      38.440  -0.704 -32.013  1.00 24.00           C
ATOM   1137  OG  SER A 199      39.387  -1.742 -31.997  1.00 26.15           O
ATOM   1138  N   LEU A 200      36.057  -1.983 -33.579  1.00 19.49           N
ATOM   1139  CA  LEU A 200      35.531  -2.914 -34.567  1.00 17.22           C
ATOM   1140  C   LEU A 200      35.924  -2.430 -35.951  1.00 18.93           C
ATOM   1141  O   LEU A 200      36.068  -1.224 -36.171  1.00 20.73           O
ATOM   1142  CB  LEU A 200      34.015  -2.944 -34.505  1.00 16.16           C
ATOM   1143  CG  LEU A 200      33.433  -3.521 -33.236  1.00 18.72           C
ATOM   1144  CD1 LEU A 200      31.914  -3.246 -33.243  1.00 18.86           C
ATOM   1145  CD2 LEU A 200      33.706  -5.034 -33.161  1.00 21.87           C
ATOM   1146  N   PRO A 201      36.153  -3.367 -36.892  1.00 18.60           N
ATOM   1147  CA  PRO A 201      36.383  -2.923 -38.282  1.00 23.45           C
ATOM   1148  C   PRO A 201      35.022  -2.584 -38.879  1.00 29.48           C
ATOM   1149  O   PRO A 201      34.244  -3.493 -39.135  1.00 31.16           O
ATOM   1150  CB  PRO A 201      36.955  -4.170 -38.973  1.00 24.92           C
ATOM   1151  CG  PRO A 201      36.426  -5.345 -38.148  1.00 22.22           C
ATOM   1152  CD  PRO A 201      36.245  -4.839 -36.721  1.00 19.42           C
ATOM   1153  N   ALA A 202      34.721  -1.304 -39.059  1.00 23.89           N
ATOM   1154  CA  ALA A 202      33.346  -0.865 -39.299  1.00 22.50           C
ATOM   1155  C   ALA A 202      32.645  -1.510 -40.502  1.00 29.00           C
ATOM   1156  O   ALA A 202      31.487  -1.866 -40.414  1.00 36.58           O
ATOM   1157  CB  ALA A 202      33.294   0.666 -39.418  1.00 27.43           C
ATOM   1158  N   GLN A 203      33.345  -1.611 -41.624  1.00 25.22           N
ATOM   1159  CA  GLN A 203      32.738  -2.138 -42.842  1.00 32.82           C
ATOM   1160  C   GLN A 203      32.666  -3.667 -42.822  1.00 30.65           C
ATOM   1161  O   GLN A 203      31.802  -4.268 -43.474  1.00 38.34           O
ATOM   1162  CB  GLN A 203      33.523  -1.654 -44.067  1.00 40.79           C
ATOM   1163  CG  GLN A 203      33.677  -0.134 -44.116  1.00 45.84           C
ATOM   1164  CD  GLN A 203      34.201   0.372 -45.448  1.00 52.89           C
ATOM   1165  OE1 GLN A 203      34.112  -0.315 -46.478  1.00 54.77           O
ATOM   1166  NE2 GLN A 203      34.750   1.590 -45.436  1.00 54.51           N
ATOM   1167  N   GLN A 204      33.557  -4.300 -42.063  1.00 21.83           N
ATOM   1168  CA  GLN A 204      33.681  -5.769 -42.136  1.00 20.19           C
ATOM   1169  C   GLN A 204      32.917  -6.475 -41.037  1.00 19.40           C
ATOM   1170  O   GLN A 204      32.554  -7.632 -41.200  1.00 18.99           O
ATOM   1171  CB  GLN A 204      35.156  -6.207 -42.093  1.00 20.76           C
ATOM   1172  CG  GLN A 204      35.913  -5.974 -43.364  1.00 27.43           C
ATOM   1173  CD  GLN A 204      36.444  -4.578 -43.447  1.00 34.20           C
ATOM   1174  OE1 GLN A 204      36.862  -4.002 -42.433  1.00 35.54           O
ATOM   1175  NE2 GLN A 204      36.414  -4.002 -44.643  1.00 41.53           N
ATOM   1176  N   ALA A 205      32.671  -5.804 -39.916  1.00 16.65           N
ATOM   1177  CA  ALA A 205      31.942  -6.426 -38.791  1.00 16.12           C
ATOM   1178  C   ALA A 205      30.443  -6.184 -38.911  1.00 20.35           C
ATOM   1179  O   ALA A 205      29.983  -5.030 -38.975  1.00 21.21           O
ATOM   1180  CB  ALA A 205      32.451  -5.885 -37.483  1.00 18.20           C
ATOM   1181  N   HIS A 206      29.674  -7.270 -38.927  1.00 14.29           N
ATOM   1182  CA  HIS A 206      28.216  -7.175 -39.024  1.00 15.26           C
ATOM   1183  C   HIS A 206      27.685  -7.754 -37.740  1.00 15.88           C
ATOM   1184  O   HIS A 206      27.936  -8.924 -37.454  1.00 13.72           O
ATOM   1185  CB  HIS A 206      27.711  -7.993 -40.239  1.00 13.76           C
ATOM   1186  CG  HIS A 206      28.320  -7.569 -41.540  1.00 14.69           C
ATOM   1187  ND1 HIS A 206      29.640  -7.810 -41.853  1.00 15.83           N
ATOM   1188  CD2 HIS A 206      27.802  -6.889 -42.594  1.00 18.08           C
ATOM   1189  CE1 HIS A 206      29.920  -7.275 -43.034  1.00 19.65           C
ATOM   1190  NE2 HIS A 206      28.823  -6.704 -43.499  1.00 18.46           N
ATOM   1191  N   LEU A 207      27.003  -6.947 -36.926  1.00 12.27           N
ATOM   1192  CA  LEU A 207      26.618  -7.398 -35.584  1.00 11.61           C
ATOM   1193  C   LEU A 207      25.118  -7.632 -35.502  1.00 11.34           C
ATOM   1194  O   LEU A 207      24.312  -6.931 -36.189  1.00 13.73           O
ATOM   1195  CB  LEU A 207      26.988  -6.372 -34.519  1.00 13.21           C
ATOM   1196  CG  LEU A 207      28.410  -5.865 -34.278  1.00 21.96           C
ATOM   1197  CD1 LEU A 207      28.616  -5.566 -32.785  1.00 18.22           C
ATOM   1198  CD2 LEU A 207      29.563  -6.619 -34.907  1.00 24.80           C
ATOM   1199  N   TYR A 208      24.735  -8.619 -34.688  1.00 11.99           N
ATOM   1200  CA  TYR A 208      23.331  -8.986 -34.498  1.00 10.29           C
ATOM   1201  C   TYR A 208      23.114  -9.292 -33.034  1.00 10.77           C
ATOM   1202  O   TYR A 208      23.955  -9.950 -32.425  1.00 12.14           O
ATOM   1203  CB  TYR A 208      23.023 -10.269 -35.295  1.00 11.01           C
ATOM   1204  CG  TYR A 208      23.409 -10.162 -36.736  1.00 12.73           C
ATOM   1205  CD1 TYR A 208      22.461  -9.793 -37.708  1.00 11.78           C
ATOM   1206  CD2 TYR A 208      24.723 -10.395 -37.143  1.00 11.09           C
ATOM   1207  CE1 TYR A 208      22.811  -9.664 -39.030  1.00 12.54           C
ATOM   1208  CE2 TYR A 208      25.086 -10.256 -38.483  1.00 11.71           C
ATOM   1209  CZ  TYR A 208      24.124  -9.893 -39.416  1.00 13.38           C
ATOM   1210  OH  TYR A 208      24.485  -9.758 -40.736  1.00 14.32           O
ATOM   1211  N   GLY A 209      22.007  -8.850 -32.458  1.00 10.53           N
ATOM   1212  CA  GLY A 209      21.659  -9.308 -31.101  1.00 11.20           C
ATOM   1213  C   GLY A 209      21.362  -8.173 -30.143  1.00 11.05           C
ATOM   1214  O   GLY A 209      20.662  -7.224 -30.517  1.00 11.42           O
ATOM   1215  N   LEU A 210      21.864  -8.311 -28.920  1.00  9.71           N
ATOM   1216  CA  LEU A 210      21.699  -7.309 -27.851  1.00 10.75           C
ATOM   1217  C   LEU A 210      20.247  -6.950 -27.637  1.00 10.60           C
ATOM   1218  O   LEU A 210      19.851  -5.762 -27.678  1.00 12.39           O
ATOM   1219  CB  LEU A 210      22.543  -6.053 -28.094  1.00 11.82           C
ATOM   1220  CG  LEU A 210      24.051  -6.380 -28.152  1.00 14.20           C
ATOM   1221  CD1 LEU A 210      24.852  -5.179 -28.708  1.00 15.10           C
ATOM   1222  CD2 LEU A 210      24.564  -6.751 -26.764  1.00 15.75           C
ATOM   1223  N   GLY A 211      19.441  -7.951 -27.366  1.00 10.36           N
ATOM   1224  CA  GLY A 211      17.989  -7.711 -27.260  1.00 12.42           C
ATOM   1225  C   GLY A 211      17.590  -7.327 -25.847  1.00 12.17           C
ATOM   1226  O   GLY A 211      18.418  -7.341 -24.941  1.00 11.46           O
ATOM   1227  N   GLU A 212      16.314  -6.979 -25.598  1.00  9.42           N
ATOM   1228  CA  GLU A 212      15.244  -7.088 -26.581  1.00  7.84           C
ATOM   1229  C   GLU A 212      14.794  -5.703 -27.060  1.00 10.14           C
ATOM   1230  O   GLU A 212      14.458  -4.826 -26.248  1.00 10.12           O
ATOM   1231  CB  GLU A 212      14.052  -7.768 -25.884  1.00  7.78           C
ATOM   1232  CG  GLU A 212      12.862  -7.926 -26.836  1.00  9.81           C
ATOM   1233  CD  GLU A 212      11.736  -8.764 -26.176  1.00 14.77           C
ATOM   1234  OE1 GLU A 212      11.745  -8.868 -24.935  1.00 15.07           O
ATOM   1235  OE2 GLU A 212      10.848  -9.318 -26.915  1.00 13.96           O
ATOM   1236  N   HIS A 213      14.795  -5.496 -28.388  1.00  8.29           N
ATOM   1237  CA  HIS A 213      14.415  -4.210 -29.027  1.00 10.03           C
ATOM   1238  C   HIS A 213      13.749  -4.462 -30.328  1.00 13.15           C
ATOM   1239  O   HIS A 213      14.161  -5.381 -31.053  1.00 13.58           O
ATOM   1240  CB  HIS A 213      15.638  -3.337 -29.341  1.00 12.86           C
ATOM   1241  CG  HIS A 213      16.512  -3.166 -28.146  1.00  9.82           C
ATOM   1242  ND1 HIS A 213      17.553  -4.031 -27.873  1.00 11.61           N
ATOM   1243  CD2 HIS A 213      16.422  -2.320 -27.090  1.00 11.72           C
ATOM   1244  CE1 HIS A 213      18.104  -3.692 -26.718  1.00 10.81           C
ATOM   1245  NE2 HIS A 213      17.442  -2.662 -26.220  1.00 12.16           N
ATOM   1246  N   THR A 214      12.737  -3.649 -30.637  1.00  9.73           N
ATOM   1247  CA  THR A 214      12.117  -3.670 -31.960  1.00 10.38           C
ATOM   1248  C   THR A 214      12.920  -2.774 -32.888  1.00 11.11           C
ATOM   1249  O   THR A 214      13.187  -1.600 -32.604  1.00 11.77           O
ATOM   1250  CB  THR A 214      10.674  -3.164 -31.856  1.00 11.06           C
ATOM   1251  OG1 THR A 214       9.902  -4.139 -31.114  1.00 10.91           O
ATOM   1252  CG2 THR A 214      10.044  -2.916 -33.238  1.00 11.32           C
ATOM   1253  N   LYS A 215      13.295  -3.326 -34.038  1.00 11.33           N
ATOM   1254  CA  LYS A 215      14.067  -2.562 -35.030  1.00 10.59           C
ATOM   1255  C   LYS A 215      13.624  -3.007 -36.424  1.00 11.46           C
ATOM   1256  O   LYS A 215      13.145  -4.144 -36.596  1.00 13.05           O
ATOM   1257  CB  LYS A 215      15.549  -2.929 -34.875  1.00 12.86           C
ATOM   1258  CG  LYS A 215      16.177  -2.642 -33.474  1.00 18.11           C
ATOM   1259  CD  LYS A 215      16.541  -1.164 -33.402  1.00 17.87           C
ATOM   1260  CE  LYS A 215      17.346  -0.887 -32.116  1.00 19.10           C
ATOM   1261  NZ  LYS A 215      17.652   0.614 -32.039  1.00 22.67           N
ATOM   1262  N   PRO A 216      13.787  -2.125 -37.416  1.00 13.32           N
ATOM   1263  CA  PRO A 216      13.400  -2.497 -38.771  1.00 14.21           C
ATOM   1264  C   PRO A 216      14.441  -3.383 -39.424  1.00 17.22           C
ATOM   1265  O   PRO A 216      14.153  -3.935 -40.492  1.00 19.39           O
ATOM   1266  CB  PRO A 216      13.314  -1.157 -39.495  1.00 15.87           C
ATOM   1267  CG  PRO A 216      14.244  -0.254 -38.741  1.00 16.12           C
ATOM   1268  CD  PRO A 216      14.079  -0.686 -37.293  1.00 14.71           C
ATOM   1269  N   THR A 217      15.640  -3.462 -38.847  1.00 15.33           N
ATOM   1270  CA  THR A 217      16.693  -4.299 -39.442  1.00 11.87           C
ATOM   1271  C   THR A 217      17.133  -5.363 -38.477  1.00 11.87           C
ATOM   1272  O   THR A 217      17.035  -5.202 -37.234  1.00 13.70           O
ATOM   1273  CB  THR A 217      17.935  -3.497 -39.941  1.00 15.10           C
ATOM   1274  OG1 THR A 217      18.542  -2.871 -38.819  1.00 17.02           O
ATOM   1275  CG2 THR A 217      17.553  -2.454 -40.972  1.00 17.46           C
ATOM   1276  N   PHE A 218      17.609  -6.487 -39.020  1.00 10.66           N
ATOM   1277  CA  PHE A 218      18.146  -7.545 -38.179  1.00 10.26           C
ATOM   1278  C   PHE A 218      19.611  -7.194 -37.843  1.00 11.35           C
ATOM   1279  O   PHE A 218      19.972  -7.137 -36.674  1.00 13.34           O
ATOM   1280  CB  PHE A 218      17.995  -8.882 -38.908  1.00 12.22           C
ATOM   1281  CG  PHE A 218      18.610 -10.049 -38.170  1.00 11.02           C
ATOM   1282  CD1 PHE A 218      18.436 -10.206 -36.801  1.00 11.27           C
ATOM   1283  CD2 PHE A 218      19.350 -10.987 -38.870  1.00 13.02           C
ATOM   1284  CE1 PHE A 218      18.998 -11.300 -36.109  1.00 11.25           C
ATOM   1285  CE2 PHE A 218      19.918 -12.086 -38.189  1.00 10.34           C
ATOM   1286  CZ  PHE A 218      19.757 -12.229 -36.832  1.00 10.80           C
ATOM   1287  N   GLN A 219      20.409  -6.863 -38.845  1.00 11.61           N
ATOM   1288  CA  GLN A 219      21.783  -6.399 -38.581  1.00 11.73           C
ATOM   1289  C   GLN A 219      21.672  -5.075 -37.818  1.00 13.83           C
ATOM   1290  O   GLN A 219      20.880  -4.193 -38.208  1.00 14.37           O
ATOM   1291  CB  GLN A 219      22.542  -6.203 -39.892  1.00 14.54           C
ATOM   1292  CG  GLN A 219      24.019  -5.896 -39.627  1.00 16.16           C
ATOM   1293  CD  GLN A 219      24.783  -5.601 -40.882  1.00 20.61           C
ATOM   1294  OE1 GLN A 219      24.435  -6.073 -41.971  1.00 21.26           O
ATOM   1295  NE2 GLN A 219      25.832  -4.766 -40.754  1.00 20.52           N
ATOM   1296  N   LEU A 220      22.427  -4.936 -36.728  1.00 12.15           N
ATOM   1297  CA  LEU A 220      22.419  -3.688 -35.962  1.00 10.91           C
ATOM   1298  C   LEU A 220      22.912  -2.519 -36.768  1.00 13.79           C
ATOM   1299  O   LEU A 220      24.005  -2.552 -37.376  1.00 14.18           O
ATOM   1300  CB  LEU A 220      23.279  -3.827 -34.689  1.00 11.47           C
ATOM   1301  CG  LEU A 220      22.705  -4.863 -33.724  1.00 12.24           C
ATOM   1302  CD1 LEU A 220      23.708  -5.152 -32.636  1.00 17.78           C
ATOM   1303  CD2 LEU A 220      21.385  -4.370 -33.072  1.00 15.85           C
ATOM   1304  N   ALA A 221      22.103  -1.455 -36.812  1.00 14.60           N
ATOM   1305  CA  ALA A 221      22.503  -0.221 -37.509  1.00 15.19           C
ATOM   1306  C   ALA A 221      23.629   0.464 -36.730  1.00 16.46           C
ATOM   1307  O   ALA A 221      23.690   0.352 -35.498  1.00 17.24           O
ATOM   1308  CB  ALA A 221      21.298   0.731 -37.597  1.00 16.34           C
ATOM   1309  N   HIS A 222      24.504   1.177 -37.433  1.00 18.64           N
ATOM   1310  CA  HIS A 222      25.556   1.908 -36.734  1.00 19.72           C
ATOM   1311  C   HIS A 222      24.976   3.115 -36.029  1.00 18.01           C
ATOM   1312  O   HIS A 222      23.993   3.692 -36.488  1.00 21.18           O
ATOM   1313  CB  HIS A 222      26.625   2.407 -37.693  1.00 19.97           C
ATOM   1314  CG  HIS A 222      27.366   1.320 -38.415  1.00 19.12           C
ATOM   1315  ND1 HIS A 222      28.429   1.602 -39.266  1.00 20.34           N
ATOM   1316  CD2 HIS A 222      27.196  -0.026 -38.460  1.00 18.41           C
ATOM   1317  CE1 HIS A 222      28.880   0.477 -39.786  1.00 24.49           C
ATOM   1318  NE2 HIS A 222      28.141  -0.527 -39.335  1.00 22.34           N
ATOM   1319  N   ASN A 223      25.622   3.513 -34.935  1.00 17.78           N
ATOM   1320  CA  ASN A 223      25.345   4.770 -34.234  1.00 19.84           C
ATOM   1321  C   ASN A 223      24.046   4.734 -33.442  1.00 21.11           C
ATOM   1322  O   ASN A 223      23.104   5.492 -33.708  1.00 18.29           O
ATOM   1323  CB  ASN A 223      25.426   5.941 -35.205  1.00 20.47           C
ATOM   1324  CG  ASN A 223      26.828   6.146 -35.707  1.00 23.85           C
ATOM   1325  OD1 ASN A 223      27.779   6.137 -34.919  1.00 28.77           O
ATOM   1326  ND2 ASN A 223      26.980   6.279 -37.010  1.00 28.45           N
ATOM   1327  N   GLN A 224      24.001   3.833 -32.462  1.00 13.28           N
ATOM   1328  CA  GLN A 224      22.817   3.707 -31.626  1.00 15.03           C
ATOM   1329  C   GLN A 224      23.196   3.267 -30.233  1.00 17.39           C
ATOM   1330  O   GLN A 224      24.313   2.781 -30.013  1.00 16.95           O
ATOM   1331  CB  GLN A 224      21.826   2.715 -32.217  1.00 13.66           C
ATOM   1332  CG  GLN A 224      22.364   1.282 -32.315  1.00 17.20           C
ATOM   1333  CD  GLN A 224      21.277   0.315 -32.733  1.00 23.81           C
ATOM   1334  OE1 GLN A 224      20.278   0.184 -32.031  1.00 22.39           O
ATOM   1335  NE2 GLN A 224      21.459  -0.369 -33.864  1.00 17.27           N
ATOM   1336  N   ILE A 225      22.265   3.449 -29.291  1.00 12.27           N
ATOM   1337  CA  ILE A 225      22.445   2.964 -27.913  1.00 13.83           C
ATOM   1338  C   ILE A 225      21.353   1.957 -27.669  1.00 12.52           C
ATOM   1339  O   ILE A 225      20.162   2.222 -27.940  1.00 17.30           O
ATOM   1340  CB  ILE A 225      22.316   4.104 -26.898  1.00 15.41           C
ATOM   1341  CG1 ILE A 225      23.378   5.141 -27.200  1.00 22.41           C
ATOM   1342  CG2 ILE A 225      22.481   3.573 -25.476  1.00 18.39           C
ATOM   1343  CD1 ILE A 225      23.368   6.357 -26.249  1.00 27.11           C
ATOM   1344  N   LEU A 226      21.750   0.764 -27.261  1.00 10.43           N
ATOM   1345  CA  LEU A 226      20.811  -0.291 -26.912  1.00 12.81           C
ATOM   1346  C   LEU A 226      20.777  -0.478 -25.402  1.00 15.47           C
ATOM   1347  O   LEU A 226      21.799  -0.748 -24.780  1.00 17.78           O
ATOM   1348  CB  LEU A 226      21.222  -1.604 -27.583  1.00 14.05           C
ATOM   1349  CG  LEU A 226      21.185  -1.493 -29.109  1.00 14.52           C
ATOM   1350  CD1 LEU A 226      22.532  -1.949 -29.660  1.00 20.56           C
ATOM   1351  CD2 LEU A 226      20.087  -2.311 -29.711  1.00 18.91           C
ATOM   1352  N   THR A 227      19.600  -0.346 -24.799  1.00 12.53           N
ATOM   1353  CA  THR A 227      19.515  -0.402 -23.339  1.00 12.08           C
ATOM   1354  C   THR A 227      18.880  -1.701 -22.966  1.00 11.79           C
ATOM   1355  O   THR A 227      17.922  -2.130 -23.601  1.00 12.52           O
ATOM   1356  CB  THR A 227      18.674   0.770 -22.835  1.00 11.80           C
ATOM   1357  OG1 THR A 227      19.361   1.985 -23.209  1.00 14.56           O
ATOM   1358  CG2 THR A 227      18.475   0.734 -21.287  1.00 10.33           C
ATOM   1359  N   LEU A 228      19.455  -2.369 -21.971  1.00  9.47           N
ATOM   1360  CA  LEU A 228      18.960  -3.657 -21.527  1.00  9.62           C
ATOM   1361  C   LEU A 228      18.468  -3.436 -20.120  1.00 13.54           C
ATOM   1362  O   LEU A 228      19.250  -3.249 -19.201  1.00 12.13           O
ATOM   1363  CB  LEU A 228      20.076  -4.725 -21.531  1.00 12.52           C
ATOM   1364  CG  LEU A 228      20.319  -5.372 -22.917  1.00 14.12           C
ATOM   1365  CD1 LEU A 228      20.764  -4.419 -24.043  1.00 12.76           C
ATOM   1366  CD2 LEU A 228      21.319  -6.549 -22.746  1.00 15.01           C
ATOM   1367  N   TRP A 229      17.154  -3.409 -19.941  1.00 10.88           N
ATOM   1368  CA  TRP A 229      16.535  -3.223 -18.628  1.00  8.71           C
ATOM   1369  C   TRP A 229      15.102  -3.673 -18.802  1.00 10.34           C
ATOM   1370  O   TRP A 229      14.320  -3.005 -19.446  1.00 11.01           O
ATOM   1371  CB  TRP A 229      16.565  -1.748 -18.147  1.00 10.11           C
ATOM   1372  CG  TRP A 229      16.012  -1.558 -16.742  1.00  9.99           C
ATOM   1373  CD1 TRP A 229      14.918  -0.811 -16.375  1.00  9.79           C
ATOM   1374  CD2 TRP A 229      16.575  -2.088 -15.528  1.00  9.75           C
ATOM   1375  NE1 TRP A 229      14.738  -0.888 -14.992  1.00 11.27           N
ATOM   1376  CE2 TRP A 229      15.727  -1.649 -14.457  1.00 11.15           C
ATOM   1377  CE3 TRP A 229      17.672  -2.909 -15.240  1.00 13.16           C
ATOM   1378  CZ2 TRP A 229      16.000  -1.962 -13.098  1.00 14.15           C
ATOM   1379  CZ3 TRP A 229      17.942  -3.223 -13.867  1.00 14.93           C
ATOM   1380  CH2 TRP A 229      17.102  -2.758 -12.827  1.00 13.89           C
ATOM   1381  N   ASN A 230      14.731  -4.807 -18.208  1.00  9.79           N
ATOM   1382  CA  ASN A 230      13.411  -5.362 -18.525  1.00  8.44           C
ATOM   1383  C   ASN A 230      12.318  -4.411 -18.092  1.00  9.32           C
ATOM   1384  O   ASN A 230      12.313  -3.919 -16.941  1.00 10.20           O
ATOM   1385  CB  ASN A 230      13.266  -6.727 -17.818  1.00  7.98           C
ATOM   1386  CG  ASN A 230      14.202  -7.770 -18.394  1.00 10.96           C
ATOM   1387  OD1 ASN A 230      14.938  -7.493 -19.344  1.00 10.26           O
ATOM   1388  ND2 ASN A 230      14.183  -8.995 -17.818  1.00 11.02           N
ATOM   1389  N   ALA A 231      11.398  -4.108 -19.025  1.00  8.28           N
ATOM   1390  CA  ALA A 231      10.442  -3.059 -18.821  1.00  9.57           C
ATOM   1391  C   ALA A 231       9.152  -3.399 -19.560  1.00 10.50           C
ATOM   1392  O   ALA A 231       9.188  -4.010 -20.631  1.00 11.98           O
ATOM   1393  CB  ALA A 231      10.990  -1.754 -19.362  1.00  9.41           C
ATOM   1394  N   ASP A 232       8.025  -2.957 -18.991  1.00  9.52           N
ATOM   1395  CA  ASP A 232       6.732  -3.204 -19.646  1.00 11.74           C
ATOM   1396  C   ASP A 232       6.513  -2.067 -20.631  1.00 11.07           C
ATOM   1397  O   ASP A 232       5.838  -1.076 -20.333  1.00 13.52           O
ATOM   1398  CB  ASP A 232       5.651  -3.211 -18.574  1.00 15.07           C
ATOM   1399  CG  ASP A 232       4.271  -3.553 -19.136  1.00 19.77           C
ATOM   1400  OD1 ASP A 232       4.136  -3.686 -20.372  1.00 22.25           O
ATOM   1401  OD2 ASP A 232       3.321  -3.650 -18.333  1.00 25.31           O
ATOM   1402  N   ILE A 233       7.163  -2.169 -21.782  1.00 10.61           N
ATOM   1403  CA  ILE A 233       7.079  -1.125 -22.801  1.00  9.38           C
ATOM   1404  C   ILE A 233       6.660  -1.861 -24.072  1.00  9.93           C
ATOM   1405  O   ILE A 233       7.167  -2.929 -24.356  1.00 12.06           O
ATOM   1406  CB  ILE A 233       8.462  -0.438 -23.012  1.00  9.72           C
ATOM   1407  CG1 ILE A 233       8.797   0.409 -21.778  1.00 13.90           C
ATOM   1408  CG2 ILE A 233       8.474   0.376 -24.337  1.00 11.12           C
ATOM   1409  CD1 ILE A 233      10.177   1.103 -21.899  1.00 16.77           C
ATOM   1410  N   ALA A 234       5.650  -1.341 -24.771  1.00 10.88           N
ATOM   1411  CA  ALA A 234       5.094  -2.138 -25.900  1.00 11.84           C
ATOM   1412  C   ALA A 234       6.089  -2.262 -27.039  1.00 13.60           C
ATOM   1413  O   ALA A 234       6.787  -1.294 -27.379  1.00 12.16           O
ATOM   1414  CB  ALA A 234       3.786  -1.493 -26.405  1.00 13.48           C
ATOM   1415  N   SER A 235       6.126  -3.449 -27.646  1.00 11.42           N
ATOM   1416  CA  SER A 235       7.061  -3.759 -28.729  1.00 11.80           C
ATOM   1417  C   SER A 235       6.657  -3.066 -30.007  1.00 10.24           C
ATOM   1418  O   SER A 235       7.430  -3.061 -30.999  1.00 11.65           O
ATOM   1419  CB  SER A 235       7.151  -5.266 -28.918  1.00 15.43           C
ATOM   1420  OG  SER A 235       5.890  -5.795 -29.289  1.00 14.61           O
ATOM   1421  N   PHE A 236       5.498  -2.397 -30.013  1.00 10.17           N
ATOM   1422  CA  PHE A 236       5.246  -1.531 -31.173  1.00 10.99           C
ATOM   1423  C   PHE A 236       6.111  -0.275 -31.193  1.00 15.27           C
ATOM   1424  O   PHE A 236       6.173   0.411 -32.217  1.00 13.99           O
ATOM   1425  CB  PHE A 236       3.747  -1.221 -31.417  1.00 12.44           C
ATOM   1426  CG  PHE A 236       3.038  -0.527 -30.263  1.00 11.27           C
ATOM   1427  CD1 PHE A 236       2.053  -1.184 -29.552  1.00 13.80           C
ATOM   1428  CD2 PHE A 236       3.323   0.809 -29.955  1.00 14.77           C
ATOM   1429  CE1 PHE A 236       1.363  -0.528 -28.513  1.00 15.00           C
ATOM   1430  CE2 PHE A 236       2.658   1.458 -28.920  1.00 16.61           C
ATOM   1431  CZ  PHE A 236       1.668   0.787 -28.193  1.00 14.22           C
ATOM   1432  N   ASN A 237       6.806  -0.006 -30.080  1.00 10.36           N
ATOM   1433  CA  ASN A 237       7.750   1.119 -29.976  1.00 11.81           C
ATOM   1434  C   ASN A 237       9.115   0.658 -30.489  1.00 12.26           C
ATOM   1435  O   ASN A 237       9.688  -0.252 -29.916  1.00 14.22           O
ATOM   1436  CB  ASN A 237       7.908   1.525 -28.494  1.00 11.39           C
ATOM   1437  CG  ASN A 237       6.655   2.196 -27.947  1.00 11.92           C
ATOM   1438  OD1 ASN A 237       6.221   3.236 -28.463  1.00 16.01           O
ATOM   1439  ND2 ASN A 237       6.046   1.584 -26.933  1.00 17.87           N
ATOM   1440  N   ARG A 238       9.622   1.282 -31.565  1.00 11.20           N
ATOM   1441  CA  ARG A 238      10.986   0.980 -32.011  1.00 10.50           C
ATOM   1442  C   ARG A 238      11.982   1.461 -30.980  1.00 12.61           C
ATOM   1443  O   ARG A 238      11.711   2.427 -30.272  1.00 14.23           O
ATOM   1444  CB  ARG A 238      11.357   1.758 -33.278  1.00 22.64           C
ATOM   1445  CG  ARG A 238      10.525   1.548 -34.515  1.00 25.47           C
ATOM   1446  CD  ARG A 238      11.049   2.586 -35.549  1.00 36.75           C
ATOM   1447  NE  ARG A 238      10.004   3.208 -36.361  1.00 51.55           N
ATOM   1448  CZ  ARG A 238       9.698   4.505 -36.348  1.00 59.66           C
ATOM   1449  NH1 ARG A 238       8.740   4.966 -37.151  1.00 60.76           N
ATOM   1450  NH2 ARG A 238      10.346   5.346 -35.542  1.00 63.47           N
ATOM   1451  N   ASP A 239      13.128   0.773 -30.956  1.00 11.86           N
ATOM   1452  CA  ASP A 239      14.349   1.187 -30.282  1.00 14.56           C
ATOM   1453  C   ASP A 239      14.372   0.959 -28.783  1.00 15.50           C
ATOM   1454  O   ASP A 239      15.424   0.589 -28.248  1.00 15.22           O
ATOM   1455  CB  ASP A 239      14.682   2.654 -30.595  1.00 12.34           C
ATOM   1456  CG  ASP A 239      14.814   2.925 -32.094  1.00 21.93           C
ATOM   1457  OD1 ASP A 239      15.306   2.019 -32.806  1.00 20.28           O
ATOM   1458  OD2 ASP A 239      14.373   4.016 -32.568  1.00 25.05           O
ATOM   1459  N   LEU A 240      13.243   1.189 -28.101  1.00 10.92           N
ATOM   1460  CA  LEU A 240      13.244   1.205 -26.631  1.00  9.88           C
ATOM   1461  C   LEU A 240      13.563  -0.127 -26.025  1.00 12.21           C
ATOM   1462  O   LEU A 240      13.304  -1.171 -26.613  1.00 11.25           O
ATOM   1463  CB  LEU A 240      11.869   1.612 -26.087  1.00  9.86           C
ATOM   1464  CG  LEU A 240      11.321   2.920 -26.679  1.00 15.05           C
ATOM   1465  CD1 LEU A 240      10.066   3.361 -25.918  1.00 16.29           C
ATOM   1466  CD2 LEU A 240      12.391   4.032 -26.704  1.00 16.90           C
ATOM   1467  N   ASN A 241      14.084  -0.124 -24.804  1.00 10.34           N
ATOM   1468  CA  ASN A 241      14.271  -1.392 -24.111  1.00  8.54           C
ATOM   1469  C   ASN A 241      12.917  -2.050 -23.828  1.00  8.32           C
ATOM   1470  O   ASN A 241      11.987  -1.383 -23.369  1.00 12.54           O
ATOM   1471  CB  ASN A 241      15.027  -1.180 -22.784  1.00  9.21           C
ATOM   1472  CG  ASN A 241      14.438  -0.068 -21.940  1.00 11.26           C
ATOM   1473  OD1 ASN A 241      14.343   1.103 -22.366  1.00 12.21           O
ATOM   1474  ND2 ASN A 241      14.071  -0.398 -20.683  1.00  9.57           N
ATOM   1475  N   LEU A 242      12.807  -3.330 -24.124  1.00  7.92           N
ATOM   1476  CA  LEU A 242      11.545  -4.031 -23.918  1.00  8.05           C
ATOM   1477  C   LEU A 242      11.622  -5.026 -22.768  1.00  8.21           C
ATOM   1478  O   LEU A 242      12.313  -4.793 -21.759  1.00 10.16           O
ATOM   1479  CB  LEU A 242      11.105  -4.736 -25.215  1.00  7.60           C
ATOM   1480  CG  LEU A 242      10.999  -3.774 -26.414  1.00  8.19           C
ATOM   1481  CD1 LEU A 242      10.594  -4.583 -27.733  1.00  9.80           C
ATOM   1482  CD2 LEU A 242      10.039  -2.576 -26.177  1.00  9.64           C
ATOM   1483  N   TYR A 243      10.956  -6.156 -22.926  1.00  8.18           N
ATOM   1484  CA  TYR A 243      10.628  -7.027 -21.777  1.00  7.80           C
ATOM   1485  C   TYR A 243      11.818  -7.869 -21.332  1.00  9.17           C
ATOM   1486  O   TYR A 243      11.816  -8.359 -20.214  1.00 12.66           O
ATOM   1487  CB  TYR A 243       9.536  -8.007 -22.177  1.00  7.44           C
ATOM   1488  CG  TYR A 243       8.396  -7.330 -22.926  1.00  7.75           C
ATOM   1489  CD1 TYR A 243       7.481  -6.543 -22.227  1.00 11.22           C
ATOM   1490  CD2 TYR A 243       8.235  -7.509 -24.293  1.00 12.30           C
ATOM   1491  CE1 TYR A 243       6.431  -5.890 -22.897  1.00 11.60           C
ATOM   1492  CE2 TYR A 243       7.175  -6.849 -24.972  1.00 11.52           C
ATOM   1493  CZ  TYR A 243       6.289  -6.088 -24.252  1.00 12.89           C
ATOM   1494  OH  TYR A 243       5.213  -5.469 -24.909  1.00 13.00           O
ATOM   1495  N   GLY A 244      12.804  -8.038 -22.209  1.00  9.75           N
ATOM   1496  CA  GLY A 244      13.898  -8.969 -21.944  1.00  8.53           C
ATOM   1497  C   GLY A 244      15.255  -8.337 -22.180  1.00  7.93           C
ATOM   1498  O   GLY A 244      15.358  -7.256 -22.765  1.00 10.79           O
ATOM   1499  N   SER A 245      16.279  -9.028 -21.688  1.00  9.72           N
ATOM   1500  CA  SER A 245      17.673  -8.510 -21.754  1.00  9.39           C
ATOM   1501  C   SER A 245      18.555  -9.672 -22.109  1.00 10.51           C
ATOM   1502  O   SER A 245      18.621 -10.689 -21.380  1.00  9.21           O
ATOM   1503  CB  SER A 245      18.100  -7.924 -20.403  1.00 10.54           C
ATOM   1504  OG  SER A 245      17.359  -6.715 -20.165  1.00 11.57           O
ATOM   1505  N   HIS A 246      19.246  -9.526 -23.241  1.00  9.31           N
ATOM   1506  CA  HIS A 246      20.088 -10.589 -23.825  1.00  7.78           C
ATOM   1507  C   HIS A 246      21.410  -9.988 -24.276  1.00  8.12           C
ATOM   1508  O   HIS A 246      21.543  -9.565 -25.436  1.00 11.68           O
ATOM   1509  CB  HIS A 246      19.353 -11.250 -25.017  1.00  7.57           C
ATOM   1510  CG  HIS A 246      18.157 -12.007 -24.568  1.00 10.00           C
ATOM   1511  ND1 HIS A 246      18.206 -13.344 -24.178  1.00  9.67           N
ATOM   1512  CD2 HIS A 246      16.869 -11.613 -24.326  1.00 10.58           C
ATOM   1513  CE1 HIS A 246      17.028 -13.725 -23.743  1.00  8.84           C
ATOM   1514  NE2 HIS A 246      16.187 -12.682 -23.812  1.00 10.24           N
ATOM   1515  N   PRO A 247      22.385  -9.936 -23.349  1.00  9.77           N
ATOM   1516  CA  PRO A 247      23.632  -9.207 -23.629  1.00 12.13           C
ATOM   1517  C   PRO A 247      24.617 -10.064 -24.419  1.00 14.44           C
ATOM   1518  O   PRO A 247      25.765 -10.281 -23.990  1.00 12.79           O
ATOM   1519  CB  PRO A 247      24.156  -8.863 -22.241  1.00 10.53           C
ATOM   1520  CG  PRO A 247      23.600  -9.917 -21.356  1.00 12.62           C
ATOM   1521  CD  PRO A 247      22.239 -10.305 -21.929  1.00 12.35           C
ATOM   1522  N   PHE A 248      24.138 -10.532 -25.569  1.00 10.22           N
ATOM   1523  CA  PHE A 248      24.893 -11.380 -26.497  1.00 10.21           C
ATOM   1524  C   PHE A 248      24.873 -10.706 -27.858  1.00 11.81           C
ATOM   1525  O   PHE A 248      23.830 -10.223 -28.292  1.00 12.56           O
ATOM   1526  CB  PHE A 248      24.141 -12.689 -26.688  1.00  9.12           C
ATOM   1527  CG  PHE A 248      24.703 -13.534 -27.801  1.00 11.50           C
ATOM   1528  CD1 PHE A 248      25.893 -14.228 -27.610  1.00 15.16           C
ATOM   1529  CD2 PHE A 248      24.073 -13.604 -29.051  1.00 11.94           C
ATOM   1530  CE1 PHE A 248      26.429 -15.007 -28.642  1.00 13.21           C
ATOM   1531  CE2 PHE A 248      24.637 -14.401 -30.110  1.00 15.03           C
ATOM   1532  CZ  PHE A 248      25.800 -15.095 -29.874  1.00 13.81           C
ATOM   1533  N   TYR A 249      26.005 -10.686 -28.553  1.00 10.56           N
ATOM   1534  CA  TYR A 249      25.966 -10.362 -29.964  1.00 11.67           C
ATOM   1535  C   TYR A 249      26.775 -11.349 -30.772  1.00 13.89           C
ATOM   1536  O   TYR A 249      27.740 -11.967 -30.298  1.00 13.27           O
ATOM   1537  CB  TYR A 249      26.398  -8.911 -30.269  1.00 10.26           C
ATOM   1538  CG  TYR A 249      27.874  -8.561 -30.108  1.00 11.22           C
ATOM   1539  CD1 TYR A 249      28.797  -8.811 -31.133  1.00 13.88           C
ATOM   1540  CD2 TYR A 249      28.314  -7.906 -28.960  1.00 15.06           C
ATOM   1541  CE1 TYR A 249      30.141  -8.435 -30.986  1.00 16.46           C
ATOM   1542  CE2 TYR A 249      29.641  -7.526 -28.824  1.00 16.34           C
ATOM   1543  CZ  TYR A 249      30.542  -7.803 -29.812  1.00 19.30           C
ATOM   1544  OH  TYR A 249      31.883  -7.416 -29.672  1.00 18.93           O
ATOM   1545  N   MET A 250      26.347 -11.520 -32.012  1.00 11.07           N
ATOM   1546  CA  MET A 250      27.075 -12.300 -33.006  1.00 12.32           C
ATOM   1547  C   MET A 250      27.725 -11.297 -33.960  1.00 15.13           C
ATOM   1548  O   MET A 250      27.106 -10.286 -34.311  1.00 13.60           O
ATOM   1549  CB  MET A 250      26.062 -13.170 -33.772  1.00 12.11           C
ATOM   1550  CG  MET A 250      26.699 -13.918 -34.924  1.00 15.06           C
ATOM   1551  SD  MET A 250      25.577 -15.071 -35.781  1.00 15.88           S
ATOM   1552  CE  MET A 250      25.521 -16.419 -34.585  1.00 16.44           C
ATOM   1553  N   ASP A 251      28.973 -11.558 -34.344  1.00 12.29           N
ATOM   1554  CA  ASP A 251      29.761 -10.679 -35.225  1.00 12.93           C
ATOM   1555  C   ASP A 251      30.197 -11.505 -36.435  1.00 17.61           C
ATOM   1556  O   ASP A 251      31.039 -12.405 -36.325  1.00 17.71           O
ATOM   1557  CB  ASP A 251      30.974 -10.148 -34.403  1.00 14.44           C
ATOM   1558  CG  ASP A 251      31.853  -9.137 -35.168  1.00 22.27           C
ATOM   1559  OD1 ASP A 251      31.816  -9.080 -36.435  1.00 20.99           O
ATOM   1560  OD2 ASP A 251      32.623  -8.418 -34.465  1.00 21.04           O
ATOM   1561  N   VAL A 252      29.577 -11.237 -37.586  1.00 13.55           N
ATOM   1562  CA  VAL A 252      29.895 -11.945 -38.822  1.00 14.20           C
ATOM   1563  C   VAL A 252      30.837 -11.063 -39.603  1.00 15.22           C
ATOM   1564  O   VAL A 252      30.490  -9.903 -39.869  1.00 16.53           O
ATOM   1565  CB  VAL A 252      28.642 -12.188 -39.653  1.00 15.57           C
ATOM   1566  CG1 VAL A 252      29.028 -12.962 -40.962  1.00 14.77           C
ATOM   1567  CG2 VAL A 252      27.635 -12.993 -38.835  1.00 14.77           C
ATOM   1568  N   ARG A 253      32.035 -11.569 -39.942  1.00 15.92           N
ATOM   1569  CA  ARG A 253      33.012 -10.781 -40.700  1.00 16.86           C
ATOM   1570  C   ARG A 253      32.967 -11.083 -42.189  1.00 17.99           C
ATOM   1571  O   ARG A 253      32.963 -12.262 -42.608  1.00 18.35           O
ATOM   1572  CB  ARG A 253      34.428 -11.042 -40.191  1.00 17.62           C
ATOM   1573  CG  ARG A 253      34.639 -10.653 -38.728  1.00 19.49           C
ATOM   1574  CD  ARG A 253      34.705  -9.156 -38.575  1.00 17.92           C
ATOM   1575  NE  ARG A 253      34.587  -8.717 -37.198  1.00 17.33           N
ATOM   1576  CZ  ARG A 253      35.613  -8.429 -36.389  1.00 18.09           C
ATOM   1577  NH1 ARG A 253      36.858  -8.574 -36.812  1.00 21.79           N
ATOM   1578  NH2 ARG A 253      35.370  -7.991 -35.153  1.00 17.75           N
ATOM   1579  N   SER A 254      32.933 -10.035 -43.005  1.00 17.89           N
ATOM   1580  CA  SER A 254      32.911 -10.231 -44.444  1.00 20.83           C
ATOM   1581  C   SER A 254      34.350 -10.418 -44.984  1.00 26.72           C
ATOM   1582  O   SER A 254      34.566 -10.960 -46.091  1.00 24.19           O
ATOM   1583  CB  SER A 254      32.182  -9.063 -45.133  1.00 22.21           C
ATOM   1584  OG  SER A 254      32.802  -7.826 -44.800  1.00 21.63           O
ATOM   1585  N   SER A 255      35.339 -10.009 -44.188  1.00 22.28           N
ATOM   1586  CA  SER A 255      36.746 -10.116 -44.584  1.00 24.66           C
ATOM   1587  C   SER A 255      37.526 -10.130 -43.285  1.00 24.01           C
ATOM   1588  O   SER A 255      37.074  -9.515 -42.319  1.00 22.74           O
ATOM   1589  CB  SER A 255      37.140  -8.890 -45.427  1.00 22.28           C
ATOM   1590  OG  SER A 255      38.493  -8.968 -45.796  1.00 47.27           O
ATOM   1591  N   PRO A 256      38.717 -10.782 -43.242  1.00 29.43           N
ATOM   1592  CA  PRO A 256      39.499 -11.407 -44.324  1.00 35.08           C
ATOM   1593  C   PRO A 256      38.961 -12.701 -44.899  1.00 36.27           C
ATOM   1594  O   PRO A 256      39.201 -12.963 -46.094  1.00 43.24           O
ATOM   1595  CB  PRO A 256      40.874 -11.659 -43.669  1.00 35.21           C
ATOM   1596  CG  PRO A 256      40.592 -11.781 -42.234  1.00 35.92           C
ATOM   1597  CD  PRO A 256      39.462 -10.800 -41.966  1.00 33.25           C
ATOM   1598  N   MET A 257      38.274 -13.505 -44.097  1.00 27.99           N
ATOM   1599  CA  MET A 257      37.761 -14.777 -44.602  1.00 27.31           C
ATOM   1600  C   MET A 257      36.242 -14.699 -44.528  1.00 24.86           C
ATOM   1601  O   MET A 257      35.683 -14.642 -43.428  1.00 23.66           O
ATOM   1602  CB  MET A 257      38.254 -15.922 -43.714  1.00 34.51           C
ATOM   1603  CG  MET A 257      37.997 -17.328 -44.253  1.00 42.13           C
ATOM   1604  SD  MET A 257      38.413 -18.569 -43.004  1.00 59.88           S
ATOM   1605  CE  MET A 257      37.824 -20.091 -43.763  1.00 49.99           C
ATOM   1606  N   VAL A 258      35.567 -14.686 -45.676  1.00 21.95           N
ATOM   1607  CA  VAL A 258      34.141 -14.321 -45.647  1.00 21.93           C
ATOM   1608  C   VAL A 258      33.309 -15.297 -44.814  1.00 20.75           C
ATOM   1609  O   VAL A 258      33.495 -16.525 -44.905  1.00 23.44           O
ATOM   1610  CB  VAL A 258      33.558 -14.198 -47.073  1.00 24.92           C
ATOM   1611  CG1 VAL A 258      33.705 -15.486 -47.851  1.00 25.38           C
ATOM   1612  CG2 VAL A 258      32.133 -13.781 -46.978  1.00 21.17           C
ATOM   1613  N   GLY A 259      32.405 -14.753 -44.001  1.00 18.32           N
ATOM   1614  CA  GLY A 259      31.519 -15.596 -43.213  1.00 17.46           C
ATOM   1615  C   GLY A 259      32.093 -16.021 -41.878  1.00 19.39           C
ATOM   1616  O   GLY A 259      31.395 -16.667 -41.100  1.00 19.29           O
ATOM   1617  N   SER A 260      33.353 -15.673 -41.601  0.53 17.95           N
ATOM   1618  CA  SER A 260      33.944 -15.979 -40.290  0.53 19.69           C
ATOM   1619  C   SER A 260      33.208 -15.262 -39.155  0.53 19.33           C
ATOM   1620  O   SER A 260      33.162 -14.037 -39.123  0.53 18.07           O
ATOM   1621  CB  SER A 260      35.423 -15.579 -40.270  0.53 20.71           C
ATOM   1622  OG  SER A 260      36.007 -15.876 -39.021  0.53 21.68           O
ATOM   1623  N   THR A 261      32.642 -16.024 -38.214  1.00 16.21           N
ATOM   1624  CA  THR A 261      31.740 -15.479 -37.214  1.00 15.17           C
ATOM   1625  C   THR A 261      32.192 -15.835 -35.816  1.00 17.63           C
ATOM   1626  O   THR A 261      32.713 -16.925 -35.602  1.00 15.98           O
ATOM   1627  CB  THR A 261      30.356 -16.103 -37.461  1.00 14.49           C
ATOM   1628  OG1 THR A 261      30.001 -15.870 -38.853  1.00 18.05           O
ATOM   1629  CG2 THR A 261      29.315 -15.551 -36.542  1.00 14.30           C
ATOM   1630  N   HIS A 262      32.002 -14.929 -34.865  1.00 15.08           N
ATOM   1631  CA  HIS A 262      32.226 -15.267 -33.458  1.00 14.50           C
ATOM   1632  C   HIS A 262      31.098 -14.652 -32.672  1.00 16.39           C
ATOM   1633  O   HIS A 262      30.262 -13.921 -33.231  1.00 13.02           O
ATOM   1634  CB  HIS A 262      33.590 -14.743 -32.985  1.00 15.25           C
ATOM   1635  CG  HIS A 262      33.707 -13.254 -32.984  1.00 16.06           C
ATOM   1636  ND1 HIS A 262      34.014 -12.524 -34.128  1.00 17.21           N
ATOM   1637  CD2 HIS A 262      33.535 -12.333 -32.000  1.00 14.70           C
ATOM   1638  CE1 HIS A 262      34.039 -11.239 -33.835  1.00 15.32           C
ATOM   1639  NE2 HIS A 262      33.746 -11.088 -32.547  1.00 17.33           N
ATOM   1640  N   GLY A 263      31.017 -14.988 -31.385  1.00 13.31           N
ATOM   1641  CA  GLY A 263      29.964 -14.443 -30.521  1.00 12.72           C
ATOM   1642  C   GLY A 263      30.601 -13.837 -29.285  1.00 13.50           C
ATOM   1643  O   GLY A 263      31.713 -14.244 -28.899  1.00 13.90           O
ATOM   1644  N   VAL A 264      29.912 -12.877 -28.664  1.00 12.50           N
ATOM   1645  CA  VAL A 264      30.446 -12.179 -27.489  1.00 13.25           C
ATOM   1646  C   VAL A 264      29.304 -12.044 -26.505  1.00 13.67           C
ATOM   1647  O   VAL A 264      28.263 -11.522 -26.842  1.00 11.75           O
ATOM   1648  CB  VAL A 264      30.943 -10.776 -27.876  1.00 12.56           C
ATOM   1649  CG1 VAL A 264      31.467 -10.027 -26.620  1.00 14.34           C
ATOM   1650  CG2 VAL A 264      32.031 -10.890 -28.940  1.00 16.32           C
ATOM   1651  N   PHE A 265      29.496 -12.506 -25.280  1.00 13.54           N
ATOM   1652  CA  PHE A 265      28.422 -12.494 -24.271  1.00 11.18           C
ATOM   1653  C   PHE A 265      28.964 -11.912 -23.002  1.00 13.55           C
ATOM   1654  O   PHE A 265      30.004 -12.348 -22.510  1.00 13.24           O
ATOM   1655  CB  PHE A 265      28.000 -13.949 -24.021  1.00 11.17           C
ATOM   1656  CG  PHE A 265      26.960 -14.129 -22.974  1.00 11.72           C
ATOM   1657  CD1 PHE A 265      27.155 -15.056 -21.958  1.00 12.28           C
ATOM   1658  CD2 PHE A 265      25.756 -13.414 -23.022  1.00 12.80           C
ATOM   1659  CE1 PHE A 265      26.168 -15.282 -20.988  1.00 13.46           C
ATOM   1660  CE2 PHE A 265      24.768 -13.627 -22.025  1.00 12.08           C
ATOM   1661  CZ  PHE A 265      24.987 -14.558 -21.019  1.00 12.96           C
ATOM   1662  N   LEU A 266      28.232 -10.959 -22.428  1.00 12.82           N
ATOM   1663  CA  LEU A 266      28.587 -10.405 -21.116  1.00 13.74           C
ATOM   1664  C   LEU A 266      27.588 -10.973 -20.120  1.00 12.51           C
ATOM   1665  O   LEU A 266      26.390 -10.642 -20.127  1.00 11.31           O
ATOM   1666  CB  LEU A 266      28.530  -8.874 -21.156  1.00 13.35           C
ATOM   1667  CG  LEU A 266      28.999  -8.216 -19.853  1.00 14.82           C
ATOM   1668  CD1 LEU A 266      30.475  -8.510 -19.534  1.00 17.31           C
ATOM   1669  CD2 LEU A 266      28.731  -6.720 -19.954  1.00 15.92           C
ATOM   1670  N   LEU A 267      28.051 -11.877 -19.271  1.00 12.00           N
ATOM   1671  CA  LEU A 267      27.115 -12.544 -18.353  1.00 11.43           C
ATOM   1672  C   LEU A 267      26.909 -11.666 -17.146  1.00 15.02           C
ATOM   1673  O   LEU A 267      27.628 -11.764 -16.144  1.00 14.27           O
ATOM   1674  CB  LEU A 267      27.703 -13.904 -17.941  1.00 15.35           C
ATOM   1675  CG  LEU A 267      26.745 -14.950 -17.373  1.00 15.78           C
ATOM   1676  CD1 LEU A 267      27.350 -16.354 -17.481  1.00 20.04           C
ATOM   1677  CD2 LEU A 267      26.492 -14.699 -15.911  1.00 20.84           C
ATOM   1678  N   ASN A 268      25.940 -10.758 -17.256  1.00 13.99           N
ATOM   1679  CA  ASN A 268      25.738  -9.704 -16.251  1.00 14.04           C
ATOM   1680  C   ASN A 268      24.251  -9.362 -16.332  1.00 12.93           C
ATOM   1681  O   ASN A 268      23.726  -9.138 -17.439  1.00 12.79           O
ATOM   1682  CB  ASN A 268      26.618  -8.499 -16.617  1.00 15.17           C
ATOM   1683  CG  ASN A 268      26.477  -7.360 -15.647  1.00 12.44           C
ATOM   1684  OD1 ASN A 268      25.402  -6.780 -15.559  1.00 16.38           O
ATOM   1685  ND2 ASN A 268      27.564  -6.979 -14.955  1.00 12.99           N
ATOM   1686  N   SER A 269      23.578  -9.364 -15.177  1.00 12.87           N
ATOM   1687  CA  SER A 269      22.142  -9.131 -15.136  1.00 10.08           C
ATOM   1688  C   SER A 269      21.794  -7.700 -14.749  1.00 13.47           C
ATOM   1689  O   SER A 269      20.618  -7.381 -14.513  1.00 15.40           O
ATOM   1690  CB  SER A 269      21.492 -10.080 -14.142  1.00 10.23           C
ATOM   1691  OG  SER A 269      21.898  -9.854 -12.790  1.00 11.10           O
ATOM   1692  N   ASN A 270      22.792  -6.833 -14.632  1.00 12.18           N
ATOM   1693  CA  ASN A 270      22.493  -5.440 -14.291  1.00 10.71           C
ATOM   1694  C   ASN A 270      22.022  -4.613 -15.464  1.00 11.79           C
ATOM   1695  O   ASN A 270      22.216  -4.982 -16.631  1.00 13.21           O
ATOM   1696  CB  ASN A 270      23.719  -4.764 -13.676  1.00 11.42           C
ATOM   1697  CG  ASN A 270      24.034  -5.311 -12.307  1.00 14.48           C
ATOM   1698  OD1 ASN A 270      24.813  -6.274 -12.175  1.00 15.14           O
ATOM   1699  ND2 ASN A 270      23.460  -4.688 -11.263  1.00 13.88           N
ATOM   1700  N   GLY A 271      21.402  -3.469 -15.175  1.00 10.43           N
ATOM   1701  CA  GLY A 271      21.016  -2.581 -16.268  1.00 10.21           C
ATOM   1702  C   GLY A 271      22.245  -2.140 -17.063  1.00 14.01           C
ATOM   1703  O   GLY A 271      23.326  -1.923 -16.508  1.00 13.36           O
ATOM   1704  N   MET A 272      22.114  -2.002 -18.372  1.00 10.40           N
ATOM   1705  CA  MET A 272      23.253  -1.445 -19.112  1.00 11.13           C
ATOM   1706  C   MET A 272      22.813  -0.734 -20.364  1.00 14.48           C
ATOM   1707  O   MET A 272      21.716  -0.981 -20.876  1.00 11.66           O
ATOM   1708  CB  MET A 272      24.237  -2.553 -19.475  1.00 13.93           C
ATOM   1709  CG  MET A 272      23.615  -3.588 -20.377  1.00 13.65           C
ATOM   1710  SD  MET A 272      24.777  -4.918 -20.865  1.00 15.39           S
ATOM   1711  CE  MET A 272      24.605  -6.048 -19.485  1.00 16.64           C
ATOM   1712  N   ASP A 273      23.685   0.151 -20.852  1.00 13.82           N
ATOM   1713  CA  ASP A 273      23.577   0.737 -22.183  1.00 13.34           C
ATOM   1714  C   ASP A 273      24.724   0.141 -22.996  1.00 14.37           C
ATOM   1715  O   ASP A 273      25.837  -0.001 -22.479  1.00 16.08           O
ATOM   1716  CB  ASP A 273      23.839   2.247 -22.180  1.00 11.88           C
ATOM   1717  CG  ASP A 273      22.693   3.072 -21.610  1.00 13.06           C
ATOM   1718  OD1 ASP A 273      22.993   4.199 -21.138  1.00 17.01           O
ATOM   1719  OD2 ASP A 273      21.515   2.626 -21.708  1.00 14.56           O
ATOM   1720  N   VAL A 274      24.454  -0.225 -24.244  1.00 11.19           N
ATOM   1721  CA  VAL A 274      25.535  -0.687 -25.131  1.00 12.99           C
ATOM   1722  C   VAL A 274      25.514   0.287 -26.299  1.00 13.28           C
ATOM   1723  O   VAL A 274      24.500   0.396 -27.025  1.00 16.32           O
ATOM   1724  CB  VAL A 274      25.342  -2.156 -25.577  1.00 12.75           C
ATOM   1725  CG1 VAL A 274      26.579  -2.625 -26.363  1.00 13.73           C
ATOM   1726  CG2 VAL A 274      25.116  -3.082 -24.347  1.00 15.38           C
ATOM   1727  N   GLU A 275      26.620   1.010 -26.488  1.00 13.27           N
ATOM   1728  CA  GLU A 275      26.698   2.004 -27.575  1.00 12.57           C
ATOM   1729  C   GLU A 275      27.507   1.440 -28.714  1.00 17.50           C
ATOM   1730  O   GLU A 275      28.667   1.050 -28.518  1.00 19.20           O
ATOM   1731  CB  GLU A 275      27.396   3.272 -27.097  1.00 18.98           C
ATOM   1732  CG  GLU A 275      26.871   3.805 -25.776  1.00 33.74           C
ATOM   1733  CD  GLU A 275      27.445   5.176 -25.439  1.00 46.67           C
ATOM   1734  OE1 GLU A 275      28.247   5.700 -26.262  1.00 50.86           O
ATOM   1735  OE2 GLU A 275      27.073   5.712 -24.361  1.00 41.92           O
ATOM   1736  N   TYR A 276      26.911   1.418 -29.902  1.00 14.61           N
ATOM   1737  CA  TYR A 276      27.554   0.838 -31.069  1.00 13.85           C
ATOM   1738  C   TYR A 276      27.678   1.914 -32.108  1.00 15.22           C
ATOM   1739  O   TYR A 276      26.659   2.430 -32.581  1.00 17.09           O
ATOM   1740  CB  TYR A 276      26.649  -0.275 -31.581  1.00 12.28           C
ATOM   1741  CG  TYR A 276      27.087  -0.871 -32.890  1.00 14.84           C
ATOM   1742  CD1 TYR A 276      26.152  -1.090 -33.901  1.00 15.10           C
ATOM   1743  CD2 TYR A 276      28.419  -1.243 -33.109  1.00 15.88           C
ATOM   1744  CE1 TYR A 276      26.526  -1.646 -35.124  1.00 13.45           C
ATOM   1745  CE2 TYR A 276      28.824  -1.796 -34.365  1.00 15.40           C
ATOM   1746  CZ  TYR A 276      27.852  -2.019 -35.336  1.00 14.60           C
ATOM   1747  OH  TYR A 276      28.205  -2.556 -36.577  1.00 15.00           O
ATOM   1748  N   THR A 277      28.910   2.296 -32.468  1.00 14.46           N
ATOM   1749  CA  THR A 277      29.081   3.368 -33.437  1.00 20.31           C
ATOM   1750  C   THR A 277      29.667   2.845 -34.750  1.00 24.33           C
ATOM   1751  O   THR A 277      30.161   3.623 -35.560  1.00 28.68           O
ATOM   1752  CB  THR A 277      30.042   4.401 -32.926  1.00 25.82           C
ATOM   1753  OG1 THR A 277      31.306   3.770 -32.710  1.00 28.34           O
ATOM   1754  CG2 THR A 277      29.539   4.980 -31.624  1.00 28.92           C
ATOM   1755  N   GLY A 278      29.636   1.534 -34.954  1.00 21.33           N
ATOM   1756  CA  GLY A 278      30.214   0.975 -36.168  1.00 23.67           C
ATOM   1757  C   GLY A 278      31.692   0.637 -35.981  1.00 22.04           C
ATOM   1758  O   GLY A 278      32.097  -0.524 -36.176  1.00 22.43           O
ATOM   1759  N   ASP A 279      32.513   1.616 -35.623  1.00 17.73           N
ATOM   1760  CA  ASP A 279      33.924   1.295 -35.399  1.00 19.86           C
ATOM   1761  C   ASP A 279      34.249   1.011 -33.934  1.00 17.45           C
ATOM   1762  O   ASP A 279      35.426   0.803 -33.589  1.00 18.31           O
ATOM   1763  CB  ASP A 279      34.868   2.350 -35.976  1.00 28.05           C
ATOM   1764  CG  ASP A 279      34.682   3.701 -35.345  1.00 37.57           C
ATOM   1765  OD1 ASP A 279      33.839   3.834 -34.431  1.00 39.32           O
ATOM   1766  OD2 ASP A 279      35.390   4.644 -35.767  1.00 47.13           O
ATOM   1767  N   ARG A 280      33.226   1.002 -33.082  1.00 17.93           N
ATOM   1768  CA  ARG A 280      33.429   0.710 -31.659  1.00 16.14           C
ATOM   1769  C   ARG A 280      32.135   0.213 -31.056  1.00 17.51           C
ATOM   1770  O   ARG A 280      31.040   0.540 -31.536  1.00 15.35           O
ATOM   1771  CB  ARG A 280      33.908   1.972 -30.917  1.00 17.47           C
ATOM   1772  CG  ARG A 280      34.303   1.728 -29.461  1.00 19.10           C
ATOM   1773  CD  ARG A 280      35.174   2.895 -28.941  1.00 17.63           C
ATOM   1774  NE  ARG A 280      36.515   2.860 -29.533  1.00 19.48           N
ATOM   1775  CZ  ARG A 280      37.506   2.112 -29.049  1.00 20.47           C
ATOM   1776  NH1 ARG A 280      37.300   1.369 -27.958  1.00 22.94           N
ATOM   1777  NH2 ARG A 280      38.704   2.130 -29.633  1.00 26.46           N
ATOM   1778  N   ILE A 281      32.246  -0.591 -30.007  1.00 15.20           N
ATOM   1779  CA  ILE A 281      31.080  -0.987 -29.221  1.00 13.81           C
ATOM   1780  C   ILE A 281      31.499  -0.871 -27.764  1.00 20.29           C
ATOM   1781  O   ILE A 281      32.610  -1.267 -27.386  1.00 16.50           O
ATOM   1782  CB  ILE A 281      30.574  -2.406 -29.579  1.00 15.04           C
ATOM   1783  CG1 ILE A 281      29.348  -2.762 -28.730  1.00 18.38           C
ATOM   1784  CG2 ILE A 281      31.658  -3.449 -29.364  1.00 16.27           C
ATOM   1785  CD1 ILE A 281      28.514  -3.872 -29.405  1.00 16.23           C
ATOM   1786  N   THR A 282      30.651  -0.253 -26.951  1.00 14.26           N
ATOM   1787  CA  THR A 282      31.047   0.030 -25.550  1.00 13.83           C
ATOM   1788  C   THR A 282      29.899  -0.378 -24.637  1.00 15.37           C
ATOM   1789  O   THR A 282      28.759   0.038 -24.870  1.00 17.77           O
ATOM   1790  CB  THR A 282      31.330   1.515 -25.365  1.00 15.22           C
ATOM   1791  OG1 THR A 282      32.351   1.923 -26.289  1.00 19.00           O
ATOM   1792  CG2 THR A 282      31.852   1.807 -23.925  1.00 18.07           C
ATOM   1793  N   TYR A 283      30.195  -1.163 -23.594  1.00 14.32           N
ATOM   1794  CA  TYR A 283      29.186  -1.521 -22.594  1.00 13.71           C
ATOM   1795  C   TYR A 283      29.318  -0.540 -21.465  1.00 15.86           C
ATOM   1796  O   TYR A 283      30.439  -0.221 -21.055  1.00 14.56           O
ATOM   1797  CB  TYR A 283      29.504  -2.873 -21.953  1.00 14.03           C
ATOM   1798  CG  TYR A 283      29.531  -4.044 -22.912  1.00 17.40           C
ATOM   1799  CD1 TYR A 283      28.397  -4.778 -23.153  1.00 13.27           C
ATOM   1800  CD2 TYR A 283      30.719  -4.429 -23.523  1.00 22.83           C
ATOM   1801  CE1 TYR A 283      28.425  -5.879 -24.027  1.00 14.54           C
ATOM   1802  CE2 TYR A 283      30.770  -5.519 -24.368  1.00 23.03           C
ATOM   1803  CZ  TYR A 283      29.619  -6.243 -24.613  1.00 22.34           C
ATOM   1804  OH  TYR A 283      29.674  -7.343 -25.475  1.00 20.18           O
ATOM   1805  N   LYS A 284      28.183  -0.082 -20.944  1.00 14.03           N
ATOM   1806  CA  LYS A 284      28.143   0.807 -19.795  1.00 12.99           C
ATOM   1807  C   LYS A 284      27.125   0.174 -18.853  1.00 14.58           C
ATOM   1808  O   LYS A 284      25.913   0.281 -19.081  1.00 17.00           O
ATOM   1809  CB  LYS A 284      27.727   2.217 -20.221  1.00 15.43           C
ATOM   1810  CG  LYS A 284      28.803   2.897 -21.080  1.00 18.05           C
ATOM   1811  CD  LYS A 284      28.436   4.323 -21.473  1.00 21.38           C
ATOM   1812  CE  LYS A 284      29.541   4.859 -22.376  1.00 29.31           C
ATOM   1813  NZ  LYS A 284      29.161   6.193 -22.900  1.00 29.52           N
ATOM   1814  N   VAL A 285      27.629  -0.492 -17.814  1.00 13.30           N
ATOM   1815  CA  VAL A 285      26.842  -1.402 -16.982  1.00 12.32           C
ATOM   1816  C   VAL A 285      26.808  -0.864 -15.556  1.00 12.82           C
ATOM   1817  O   VAL A 285      27.827  -0.395 -15.036  1.00 14.77           O
ATOM   1818  CB  VAL A 285      27.521  -2.772 -16.937  1.00 12.33           C
ATOM   1819  CG1 VAL A 285      26.596  -3.805 -16.295  1.00 13.08           C
ATOM   1820  CG2 VAL A 285      27.942  -3.223 -18.364  1.00 12.15           C
ATOM   1821  N   ILE A 286      25.661  -0.953 -14.900  1.00 12.76           N
ATOM   1822  CA  ILE A 286      25.530  -0.239 -13.637  1.00 13.07           C
ATOM   1823  C   ILE A 286      25.742  -1.112 -12.400  1.00 13.36           C
ATOM   1824  O   ILE A 286      25.482  -0.674 -11.291  1.00 13.81           O
ATOM   1825  CB  ILE A 286      24.181   0.542 -13.565  1.00 13.13           C
ATOM   1826  CG1 ILE A 286      22.982  -0.421 -13.572  1.00 13.19           C
ATOM   1827  CG2 ILE A 286      24.090   1.518 -14.735  1.00 12.76           C
ATOM   1828  CD1 ILE A 286      21.642   0.305 -13.323  1.00 13.01           C
ATOM   1829  N   GLY A 287      26.263  -2.328 -12.575  1.00 13.75           N
ATOM   1830  CA  GLY A 287      26.709  -3.094 -11.408  1.00 14.25           C
ATOM   1831  C   GLY A 287      27.310  -4.428 -11.838  1.00 13.65           C
ATOM   1832  O   GLY A 287      27.567  -4.634 -13.013  1.00 13.44           O
ATOM   1833  N   GLY A 288      27.548  -5.313 -10.876  1.00 15.37           N
ATOM   1834  CA  GLY A 288      27.996  -6.645 -11.220  1.00 16.69           C
ATOM   1835  C   GLY A 288      29.485  -6.657 -11.551  1.00 15.89           C
ATOM   1836  O   GLY A 288      30.270  -5.815 -11.058  1.00 15.95           O
ATOM   1837  N   ILE A 289      29.884  -7.619 -12.391  1.00 14.56           N
ATOM   1838  CA  ILE A 289      31.288  -7.727 -12.783  1.00 15.23           C
ATOM   1839  C   ILE A 289      31.382  -7.847 -14.288  1.00 14.73           C
ATOM   1840  O   ILE A 289      30.365  -7.929 -14.970  1.00 15.27           O
ATOM   1841  CB  ILE A 289      31.956  -8.977 -12.158  1.00 18.17           C
ATOM   1842  CG1 ILE A 289      31.329 -10.281 -12.688  1.00 18.35           C
ATOM   1843  CG2 ILE A 289      31.911  -8.947 -10.616  1.00 16.61           C
ATOM   1844  CD1 ILE A 289      32.303 -11.488 -12.417  1.00 18.72           C
ATOM   1845  N   ILE A 290      32.604  -7.856 -14.819  1.00 15.32           N
ATOM   1846  CA  ILE A 290      32.772  -8.187 -16.238  1.00 15.42           C
ATOM   1847  C   ILE A 290      33.056  -9.683 -16.287  1.00 15.23           C
ATOM   1848  O   ILE A 290      34.021 -10.151 -15.689  1.00 18.51           O
ATOM   1849  CB  ILE A 290      33.999  -7.465 -16.845  1.00 19.77           C
ATOM   1850  CG1 ILE A 290      33.825  -5.946 -16.763  1.00 20.38           C
ATOM   1851  CG2 ILE A 290      34.235  -7.936 -18.274  1.00 19.58           C
ATOM   1852  CD1 ILE A 290      32.600  -5.494 -17.428  1.00 21.89           C
ATOM   1853  N   ASP A 291      32.175 -10.439 -16.926  1.00 15.75           N
ATOM   1854  CA  ASP A 291      32.431 -11.861 -17.114  1.00 14.79           C
ATOM   1855  C   ASP A 291      32.059 -12.068 -18.556  1.00 16.22           C
ATOM   1856  O   ASP A 291      30.881 -12.262 -18.899  1.00 16.15           O
ATOM   1857  CB  ASP A 291      31.543 -12.670 -16.168  1.00 15.97           C
ATOM   1858  CG  ASP A 291      32.093 -14.065 -15.894  1.00 28.55           C
ATOM   1859  OD1 ASP A 291      33.118 -14.425 -16.516  1.00 24.26           O
ATOM   1860  OD2 ASP A 291      31.507 -14.805 -15.059  1.00 31.99           O
ATOM   1861  N   LEU A 292      33.081 -11.988 -19.405  1.00 15.92           N
ATOM   1862  CA  LEU A 292      32.910 -11.855 -20.855  1.00 14.26           C
ATOM   1863  C   LEU A 292      33.306 -13.181 -21.508  1.00 16.80           C
ATOM   1864  O   LEU A 292      34.382 -13.710 -21.247  1.00 18.71           O
ATOM   1865  CB  LEU A 292      33.829 -10.728 -21.361  1.00 17.59           C
ATOM   1866  CG  LEU A 292      33.740 -10.303 -22.834  1.00 21.05           C
ATOM   1867  CD1 LEU A 292      32.430  -9.563 -23.040  1.00 19.08           C
ATOM   1868  CD2 LEU A 292      34.947  -9.422 -23.237  1.00 21.90           C
ATOM   1869  N   TYR A 293      32.437 -13.712 -22.366  1.00 14.33           N
ATOM   1870  CA  TYR A 293      32.751 -14.954 -23.054  1.00 14.37           C
ATOM   1871  C   TYR A 293      32.819 -14.675 -24.532  1.00 14.84           C
ATOM   1872  O   TYR A 293      31.926 -14.004 -25.083  1.00 16.18           O
ATOM   1873  CB  TYR A 293      31.635 -15.972 -22.847  1.00 14.58           C
ATOM   1874  CG  TYR A 293      31.523 -16.428 -21.402  1.00 16.72           C
ATOM   1875  CD1 TYR A 293      32.030 -17.643 -21.010  1.00 17.56           C
ATOM   1876  CD2 TYR A 293      30.922 -15.622 -20.443  1.00 18.08           C
ATOM   1877  CE1 TYR A 293      31.919 -18.082 -19.684  1.00 18.02           C
ATOM   1878  CE2 TYR A 293      30.813 -16.059 -19.107  1.00 17.46           C
ATOM   1879  CZ  TYR A 293      31.315 -17.282 -18.753  1.00 20.27           C
ATOM   1880  OH  TYR A 293      31.217 -17.727 -17.448  1.00 21.63           O
ATOM   1881  N   ILE A 294      33.878 -15.154 -25.161  1.00 17.25           N
ATOM   1882  CA  ILE A 294      34.021 -15.061 -26.612  1.00 15.80           C
ATOM   1883  C   ILE A 294      33.986 -16.469 -27.199  1.00 15.80           C
ATOM   1884  O   ILE A 294      34.724 -17.368 -26.772  1.00 16.20           O
ATOM   1885  CB  ILE A 294      35.311 -14.301 -26.991  1.00 20.37           C
ATOM   1886  CG1 ILE A 294      35.173 -12.864 -26.448  1.00 24.86           C
ATOM   1887  CG2 ILE A 294      35.524 -14.324 -28.505  1.00 21.11           C
ATOM   1888  CD1 ILE A 294      36.424 -12.097 -26.430  1.00 35.76           C
ATOM   1889  N   PHE A 295      33.070 -16.677 -28.147  1.00 14.97           N
ATOM   1890  CA  PHE A 295      32.855 -17.976 -28.768  1.00 16.35           C
ATOM   1891  C   PHE A 295      33.474 -17.942 -30.160  1.00 18.36           C
ATOM   1892  O   PHE A 295      33.157 -17.062 -30.945  1.00 17.31           O
ATOM   1893  CB  PHE A 295      31.351 -18.228 -28.893  1.00 14.09           C
ATOM   1894  CG  PHE A 295      30.628 -18.055 -27.608  1.00 13.53           C
ATOM   1895  CD1 PHE A 295      30.868 -18.933 -26.559  1.00 13.97           C
ATOM   1896  CD2 PHE A 295      29.730 -17.018 -27.443  1.00 14.47           C
ATOM   1897  CE1 PHE A 295      30.191 -18.793 -25.360  1.00 14.74           C
ATOM   1898  CE2 PHE A 295      29.062 -16.850 -26.263  1.00 17.26           C
ATOM   1899  CZ  PHE A 295      29.302 -17.728 -25.209  1.00 13.07           C
ATOM   1900  N   ALA A 296      34.357 -18.898 -30.436  1.00 16.55           N
ATOM   1901  CA  ALA A 296      35.192 -18.906 -31.623  1.00 17.33           C
ATOM   1902  C   ALA A 296      34.456 -19.132 -32.938  1.00 17.02           C
ATOM   1903  O   ALA A 296      35.004 -18.815 -33.997  1.00 20.15           O
ATOM   1904  CB  ALA A 296      36.276 -19.931 -31.474  1.00 18.86           C
ATOM   1905  N   GLY A 297      33.257 -19.704 -32.914  1.00 16.32           N
ATOM   1906  CA  GLY A 297      32.655 -20.035 -34.211  1.00 16.57           C
ATOM   1907  C   GLY A 297      33.410 -21.206 -34.858  1.00 19.55           C
ATOM   1908  O   GLY A 297      33.709 -22.198 -34.156  1.00 20.25           O
ATOM   1909  N   ARG A 298      33.767 -21.148 -36.152  1.00 18.00           N
ATOM   1910  CA  ARG A 298      33.773 -19.932 -36.980  1.00 17.69           C
ATOM   1911  C   ARG A 298      32.525 -19.775 -37.848  1.00 18.03           C
ATOM   1912  O   ARG A 298      32.368 -18.750 -38.518  1.00 19.21           O
ATOM   1913  CB  ARG A 298      35.028 -19.877 -37.872  1.00 18.90           C
ATOM   1914  CG  ARG A 298      35.137 -20.981 -38.860  1.00 29.94           C
ATOM   1915  CD  ARG A 298      36.287 -20.725 -39.873  1.00 39.55           C
ATOM   1916  NE  ARG A 298      36.211 -21.733 -40.926  1.00 55.80           N
ATOM   1917  CZ  ARG A 298      35.229 -21.804 -41.828  1.00 62.31           C
ATOM   1918  NH1 ARG A 298      34.240 -20.903 -41.828  1.00 61.94           N
ATOM   1919  NH2 ARG A 298      35.241 -22.773 -42.739  1.00 64.39           N
ATOM   1920  N   THR A 299      31.638 -20.768 -37.867  1.00 16.74           N
ATOM   1921  CA  THR A 299      30.359 -20.551 -38.562  1.00 16.05           C
ATOM   1922  C   THR A 299      29.313 -19.992 -37.634  1.00 14.92           C
ATOM   1923  O   THR A 299      29.410 -20.119 -36.396  1.00 16.54           O
ATOM   1924  CB  THR A 299      29.799 -21.845 -39.196  1.00 21.51           C
ATOM   1925  OG1 THR A 299      29.383 -22.732 -38.143  1.00 18.58           O
ATOM   1926  CG2 THR A 299      30.830 -22.517 -40.122  1.00 20.03           C
ATOM   1927  N   PRO A 300      28.283 -19.348 -38.196  1.00 16.12           N
ATOM   1928  CA  PRO A 300      27.262 -18.830 -37.281  1.00 16.18           C
ATOM   1929  C   PRO A 300      26.607 -19.958 -36.445  1.00 13.47           C
ATOM   1930  O   PRO A 300      26.296 -19.755 -35.264  1.00 14.52           O
ATOM   1931  CB  PRO A 300      26.234 -18.208 -38.244  1.00 16.02           C
ATOM   1932  CG  PRO A 300      27.096 -17.726 -39.438  1.00 14.03           C
ATOM   1933  CD  PRO A 300      28.100 -18.887 -39.592  1.00 19.02           C
ATOM   1934  N   GLU A 301      26.385 -21.119 -37.063  0.49 15.62           N
ATOM   1935  CA  GLU A 301      25.764 -22.244 -36.353  0.49 18.77           C
ATOM   1936  C   GLU A 301      26.664 -22.737 -35.229  0.49 17.04           C
ATOM   1937  O   GLU A 301      26.173 -23.093 -34.151  0.49 17.00           O
ATOM   1938  CB  GLU A 301      25.482 -23.411 -37.316  0.49 25.99           C
ATOM   1939  CG  GLU A 301      24.507 -23.043 -38.425  0.49 33.70           C
ATOM   1940  CD  GLU A 301      24.378 -24.119 -39.502  0.49 35.44           C
ATOM   1941  OE1 GLU A 301      24.995 -25.196 -39.374  0.49 32.45           O
ATOM   1942  OE2 GLU A 301      23.646 -23.873 -40.482  0.49 43.84           O
ATOM   1943  N  AMET A 302      27.972 -22.768 -35.464  0.49 14.57           N
ATOM   1944  N  BMET A 302      28.011 -22.773 -35.411  0.51 17.21           N
ATOM   1945  CA AMET A 302      28.888 -23.130 -34.371  0.49 15.03           C
ATOM   1946  CA BMET A 302      28.921 -23.134 -34.323  0.51 15.04           C
ATOM   1947  C  AMET A 302      28.845 -22.120 -33.214  0.49 16.14           C
ATOM   1948  C  BMET A 302      28.885 -22.108 -33.190  0.51 16.27           C
ATOM   1949  O  AMET A 302      28.924 -22.511 -32.046  0.49 15.46           O
ATOM   1950  O  BMET A 302      28.967 -22.476 -32.015  0.51 15.37           O
ATOM   1951  CB AMET A 302      30.323 -23.306 -34.866  0.49 16.11           C
ATOM   1952  CB BMET A 302      30.342 -23.384 -34.838  0.51 16.15           C
ATOM   1953  CG AMET A 302      30.497 -24.433 -35.849  0.49 19.08           C
ATOM   1954  CG BMET A 302      30.406 -24.662 -35.642  0.51 17.66           C
ATOM   1955  SD AMET A 302      32.183 -24.418 -36.513  0.49 25.15           S
ATOM   1956  SD BMET A 302      32.017 -25.153 -36.312  0.51 24.23           S
ATOM   1957  CE AMET A 302      33.072 -25.155 -35.141  0.49 21.40           C
ATOM   1958  CE BMET A 302      32.496 -23.748 -37.332  0.51 18.41           C
ATOM   1959  N   VAL A 303      28.719 -20.827 -33.522  1.00 13.85           N
ATOM   1960  CA  VAL A 303      28.616 -19.815 -32.473  1.00 13.26           C
ATOM   1961  C   VAL A 303      27.429 -20.100 -31.583  1.00 14.79           C
ATOM   1962  O   VAL A 303      27.536 -20.044 -30.371  1.00 12.69           O
ATOM   1963  CB  VAL A 303      28.526 -18.395 -33.042  1.00 12.87           C
ATOM   1964  CG1 VAL A 303      28.167 -17.358 -31.917  1.00 12.38           C
ATOM   1965  CG2 VAL A 303      29.884 -18.044 -33.701  1.00 13.69           C
ATOM   1966  N   LEU A 304      26.282 -20.422 -32.166  1.00 14.06           N
ATOM   1967  CA  LEU A 304      25.121 -20.671 -31.309  1.00 14.42           C
ATOM   1968  C   LEU A 304      25.193 -21.991 -30.524  1.00 12.81           C
ATOM   1969  O   LEU A 304      24.620 -22.101 -29.398  1.00 16.54           O
ATOM   1970  CB  LEU A 304      23.829 -20.621 -32.149  1.00 15.42           C
ATOM   1971  CG  LEU A 304      23.581 -19.213 -32.689  1.00 15.63           C
ATOM   1972  CD1 LEU A 304      22.125 -19.253 -33.177  1.00 23.72           C
ATOM   1973  CD2 LEU A 304      23.722 -18.142 -31.575  1.00 17.48           C
ATOM   1974  N   ASP A 305      25.902 -22.977 -31.084  1.00 12.97           N
ATOM   1975  CA  ASP A 305      26.164 -24.223 -30.378  1.00 14.03           C
ATOM   1976  C   ASP A 305      27.023 -23.875 -29.144  1.00 16.47           C
ATOM   1977  O   ASP A 305      26.706 -24.277 -28.006  1.00 17.05           O
ATOM   1978  CB  ASP A 305      26.892 -25.182 -31.318  1.00 16.98           C
ATOM   1979  CG  ASP A 305      27.023 -26.571 -30.780  1.00 23.74           C
ATOM   1980  OD1 ASP A 305      26.688 -26.835 -29.619  1.00 20.01           O
ATOM   1981  OD2 ASP A 305      27.506 -27.436 -31.526  1.00 25.89           O
ATOM   1982  N   GLN A 306      28.089 -23.096 -29.353  1.00 14.76           N
ATOM   1983  CA  GLN A 306      28.935 -22.668 -28.230  1.00 14.54           C
ATOM   1984  C   GLN A 306      28.202 -21.830 -27.182  1.00 15.63           C
ATOM   1985  O   GLN A 306      28.395 -22.030 -25.949  1.00 14.87           O
ATOM   1986  CB  GLN A 306      30.152 -21.909 -28.780  1.00 14.65           C
ATOM   1987  CG  GLN A 306      31.054 -22.791 -29.620  1.00 16.15           C
ATOM   1988  CD  GLN A 306      31.785 -22.052 -30.738  1.00 16.79           C
ATOM   1989  OE1 GLN A 306      31.718 -20.826 -30.828  1.00 17.70           O
ATOM   1990  NE2 GLN A 306      32.472 -22.810 -31.613  1.00 16.98           N
ATOM   1991  N   TYR A 307      27.378 -20.892 -27.635  1.00 12.57           N
ATOM   1992  CA  TYR A 307      26.677 -19.976 -26.728  1.00 11.87           C
ATOM   1993  C   TYR A 307      25.649 -20.766 -25.912  1.00 14.56           C
ATOM   1994  O   TYR A 307      25.566 -20.627 -24.694  1.00 12.68           O
ATOM   1995  CB  TYR A 307      25.993 -18.880 -27.539  1.00 11.46           C
ATOM   1996  CG  TYR A 307      25.181 -17.897 -26.717  1.00 10.99           C
ATOM   1997  CD1 TYR A 307      25.672 -17.391 -25.507  1.00 11.77           C
ATOM   1998  CD2 TYR A 307      23.934 -17.452 -27.151  1.00 10.38           C
ATOM   1999  CE1 TYR A 307      24.921 -16.476 -24.744  1.00 12.18           C
ATOM   2000  CE2 TYR A 307      23.179 -16.555 -26.390  1.00 10.59           C
ATOM   2001  CZ  TYR A 307      23.682 -16.064 -25.214  1.00 11.82           C
ATOM   2002  OH  TYR A 307      22.929 -15.172 -24.506  1.00 11.08           O
ATOM   2003  N   THR A 308      24.887 -21.639 -26.567  1.00 14.65           N
ATOM   2004  CA  THR A 308      23.851 -22.352 -25.830  1.00 13.37           C
ATOM   2005  C   THR A 308      24.457 -23.470 -24.967  1.00 14.33           C
ATOM   2006  O   THR A 308      23.835 -23.939 -24.002  1.00 16.25           O
ATOM   2007  CB  THR A 308      22.697 -22.894 -26.732  1.00 12.19           C
ATOM   2008  OG1 THR A 308      23.239 -23.770 -27.739  1.00 13.20           O
ATOM   2009  CG2 THR A 308      21.939 -21.766 -27.388  1.00 11.40           C
ATOM   2010  N   LYS A 309      25.669 -23.904 -25.279  1.00 13.05           N
ATOM   2011  CA  LYS A 309      26.321 -24.834 -24.382  1.00 15.23           C
ATOM   2012  C   LYS A 309      26.526 -24.147 -23.006  1.00 17.21           C
ATOM   2013  O   LYS A 309      26.417 -24.787 -21.937  1.00 18.02           O
ATOM   2014  CB  LYS A 309      27.647 -25.322 -24.994  1.00 20.61           C
ATOM   2015  CG  LYS A 309      28.187 -26.596 -24.374  1.00 32.31           C
ATOM   2016  CD  LYS A 309      29.372 -27.169 -25.196  1.00 42.67           C
ATOM   2017  CE  LYS A 309      28.962 -27.485 -26.645  1.00 50.11           C
ATOM   2018  NZ  LYS A 309      30.112 -27.868 -27.532  1.00 55.42           N
ATOM   2019  N   LEU A 310      26.804 -22.854 -23.030  1.00 15.50           N
ATOM   2020  CA  LEU A 310      26.989 -22.073 -21.799  1.00 15.10           C
ATOM   2021  C   LEU A 310      25.657 -21.723 -21.121  1.00 17.70           C
ATOM   2022  O   LEU A 310      25.482 -22.027 -19.928  1.00 16.99           O
ATOM   2023  CB  LEU A 310      27.768 -20.795 -22.105  1.00 15.62           C
ATOM   2024  CG  LEU A 310      27.915 -19.841 -20.917  1.00 18.85           C
ATOM   2025  CD1 LEU A 310      28.835 -20.431 -19.841  1.00 20.82           C
ATOM   2026  CD2 LEU A 310      28.456 -18.471 -21.419  1.00 17.15           C
ATOM   2027  N   ILE A 311      24.724 -21.131 -21.869  1.00 12.23           N
ATOM   2028  CA  ILE A 311      23.494 -20.577 -21.243  1.00 11.78           C
ATOM   2029  C   ILE A 311      22.329 -21.564 -21.126  1.00 13.57           C
ATOM   2030  O   ILE A 311      21.354 -21.282 -20.438  1.00 17.77           O
ATOM   2031  CB  ILE A 311      22.922 -19.321 -21.923  1.00 12.46           C
ATOM   2032  CG1 ILE A 311      22.531 -19.597 -23.396  1.00 11.92           C
ATOM   2033  CG2 ILE A 311      23.918 -18.132 -21.769  1.00 13.50           C
ATOM   2034  CD1 ILE A 311      21.484 -18.521 -23.896  1.00 14.32           C
ATOM   2035  N   GLY A 312      22.435 -22.719 -21.784  1.00 12.30           N
ATOM   2036  CA  GLY A 312      21.371 -23.699 -21.717  1.00 12.59           C
ATOM   2037  C   GLY A 312      20.803 -23.990 -23.112  1.00 11.49           C
ATOM   2038  O   GLY A 312      20.579 -23.057 -23.897  1.00 13.81           O
ATOM   2039  N   ARG A 313      20.561 -25.275 -23.400  1.00 13.15           N
ATOM   2040  CA  ARG A 313      19.981 -25.639 -24.708  1.00 11.90           C
ATOM   2041  C   ARG A 313      18.503 -25.310 -24.722  1.00 15.40           C
ATOM   2042  O   ARG A 313      17.834 -25.459 -23.692  1.00 14.50           O
ATOM   2043  CB  ARG A 313      20.108 -27.134 -24.931  1.00 12.39           C
ATOM   2044  CG  ARG A 313      21.543 -27.675 -24.963  1.00 17.50           C
ATOM   2045  CD  ARG A 313      22.395 -26.992 -26.019  1.00 14.43           C
ATOM   2046  NE  ARG A 313      23.612 -27.803 -26.186  1.00 17.28           N
ATOM   2047  CZ  ARG A 313      24.595 -27.489 -27.015  1.00 19.14           C
ATOM   2048  NH1 ARG A 313      24.498 -26.368 -27.701  1.00 17.48           N
ATOM   2049  NH2 ARG A 313      25.655 -28.290 -27.143  1.00 23.29           N
ATOM   2050  N   PRO A 314      17.979 -24.904 -25.883  1.00 12.87           N
ATOM   2051  CA  PRO A 314      16.552 -24.598 -26.023  1.00 13.35           C
ATOM   2052  C   PRO A 314      15.696 -25.769 -25.539  1.00 14.31           C
ATOM   2053  O   PRO A 314      15.984 -26.926 -25.840  1.00 15.18           O
ATOM   2054  CB  PRO A 314      16.406 -24.414 -27.545  1.00 15.43           C
ATOM   2055  CG  PRO A 314      17.726 -23.798 -27.946  1.00 13.00           C
ATOM   2056  CD  PRO A 314      18.742 -24.530 -27.098  1.00 12.38           C
ATOM   2057  N   ALA A 315      14.628 -25.467 -24.805  1.00 14.93           N
ATOM   2058  CA  ALA A 315      13.818 -26.522 -24.211  1.00 13.19           C
ATOM   2059  C   ALA A 315      13.143 -27.285 -25.339  1.00 15.80           C
ATOM   2060  O   ALA A 315      12.785 -26.701 -26.363  1.00 16.27           O
ATOM   2061  CB  ALA A 315      12.736 -25.900 -23.346  1.00 15.91           C
ATOM   2062  N   PRO A 316      12.911 -28.554 -25.124  1.00 16.83           N
ATOM   2063  CA  PRO A 316      12.062 -29.218 -26.124  1.00 17.18           C
ATOM   2064  C   PRO A 316      10.623 -28.737 -25.965  1.00 17.91           C
ATOM   2065  O   PRO A 316      10.237 -28.244 -24.895  1.00 16.94           O
ATOM   2066  CB  PRO A 316      12.174 -30.691 -25.774  1.00 22.32           C
ATOM   2067  CG  PRO A 316      12.579 -30.728 -24.332  1.00 24.64           C
ATOM   2068  CD  PRO A 316      13.324 -29.450 -24.030  1.00 17.17           C
ATOM   2069  N   MET A 317       9.854 -28.856 -27.037  1.00 17.68           N
ATOM   2070  CA  MET A 317       8.466 -28.397 -27.085  1.00 15.17           C
ATOM   2071  C   MET A 317       7.631 -29.601 -27.493  1.00 12.71           C
ATOM   2072  O   MET A 317       8.064 -30.445 -28.264  1.00 13.44           O
ATOM   2073  CB  MET A 317       8.304 -27.278 -28.139  1.00 14.03           C
ATOM   2074  CG  MET A 317       9.045 -26.000 -27.818  1.00 17.49           C
ATOM   2075  SD  MET A 317       8.156 -25.078 -26.562  1.00 19.60           S
ATOM   2076  CE  MET A 317       9.508 -24.120 -25.836  1.00 21.90           C
ATOM   2077  N   PRO A 318       6.417 -29.709 -26.953  1.00 11.94           N
ATOM   2078  CA  PRO A 318       5.548 -30.810 -27.395  1.00 13.14           C
ATOM   2079  C   PRO A 318       5.040 -30.576 -28.820  1.00 15.29           C
ATOM   2080  O   PRO A 318       4.940 -29.417 -29.216  1.00 13.12           O
ATOM   2081  CB  PRO A 318       4.391 -30.748 -26.393  1.00 15.04           C
ATOM   2082  CG  PRO A 318       4.419 -29.406 -25.829  1.00 16.57           C
ATOM   2083  CD  PRO A 318       5.784 -28.819 -25.956  1.00 14.10           C
ATOM   2084  N   TYR A 319       4.699 -31.654 -29.532  1.00 13.29           N
ATOM   2085  CA  TYR A 319       4.350 -31.541 -30.949  1.00 13.36           C
ATOM   2086  C   TYR A 319       3.174 -30.597 -31.126  1.00 15.14           C
ATOM   2087  O   TYR A 319       3.144 -29.784 -32.052  1.00 12.67           O
ATOM   2088  CB  TYR A 319       3.989 -32.910 -31.435  1.00 14.32           C
ATOM   2089  CG  TYR A 319       4.054 -33.144 -32.919  1.00 14.63           C
ATOM   2090  CD1 TYR A 319       5.201 -33.650 -33.495  1.00 14.90           C
ATOM   2091  CD2 TYR A 319       2.956 -32.933 -33.722  1.00 17.35           C
ATOM   2092  CE1 TYR A 319       5.281 -33.912 -34.880  1.00 15.79           C
ATOM   2093  CE2 TYR A 319       2.992 -33.215 -35.117  1.00 16.01           C
ATOM   2094  CZ  TYR A 319       4.177 -33.686 -35.684  1.00 17.32           C
ATOM   2095  OH  TYR A 319       4.247 -34.010 -37.021  1.00 15.98           O
ATOM   2096  N   TRP A 320       2.203 -30.678 -30.211  1.00 13.19           N
ATOM   2097  CA  TRP A 320       1.018 -29.799 -30.289  1.00 13.00           C
ATOM   2098  C   TRP A 320       1.280 -28.318 -30.218  1.00 12.71           C
ATOM   2099  O   TRP A 320       0.446 -27.518 -30.657  1.00 13.70           O
ATOM   2100  CB  TRP A 320      -0.023 -30.197 -29.229  1.00 14.94           C
ATOM   2101  CG  TRP A 320       0.393 -30.000 -27.788  1.00 14.93           C
ATOM   2102  CD1 TRP A 320       0.872 -30.983 -26.928  1.00 16.68           C
ATOM   2103  CD2 TRP A 320       0.285 -28.808 -27.009  1.00 13.54           C
ATOM   2104  NE1 TRP A 320       1.071 -30.444 -25.674  1.00 14.18           N
ATOM   2105  CE2 TRP A 320       0.720 -29.128 -25.691  1.00 12.71           C
ATOM   2106  CE3 TRP A 320      -0.128 -27.501 -27.290  1.00 12.09           C
ATOM   2107  CZ2 TRP A 320       0.740 -28.187 -24.672  1.00 13.21           C
ATOM   2108  CZ3 TRP A 320      -0.114 -26.556 -26.263  1.00 15.86           C
ATOM   2109  CH2 TRP A 320       0.335 -26.902 -24.964  1.00 14.17           C
ATOM   2110  N   ALA A 321       2.412 -27.906 -29.651  1.00 12.33           N
ATOM   2111  CA  ALA A 321       2.713 -26.490 -29.571  1.00 11.26           C
ATOM   2112  C   ALA A 321       2.989 -25.864 -30.937  1.00 10.72           C
ATOM   2113  O   ALA A 321       2.971 -24.639 -31.052  1.00 12.20           O
ATOM   2114  CB  ALA A 321       3.894 -26.254 -28.605  1.00 12.44           C
ATOM   2115  N   PHE A 322       3.226 -26.690 -31.954  1.00 11.14           N
ATOM   2116  CA  PHE A 322       3.387 -26.200 -33.340  1.00 11.21           C
ATOM   2117  C   PHE A 322       2.054 -26.049 -34.079  1.00 13.25           C
ATOM   2118  O   PHE A 322       2.031 -25.589 -35.218  1.00 11.88           O
ATOM   2119  CB  PHE A 322       4.346 -27.119 -34.093  1.00 11.46           C
ATOM   2120  CG  PHE A 322       5.752 -27.020 -33.570  1.00 11.11           C
ATOM   2121  CD1 PHE A 322       6.546 -25.949 -33.931  1.00 11.50           C
ATOM   2122  CD2 PHE A 322       6.246 -27.975 -32.687  1.00 14.44           C
ATOM   2123  CE1 PHE A 322       7.834 -25.830 -33.437  1.00 13.93           C
ATOM   2124  CE2 PHE A 322       7.529 -27.879 -32.198  1.00 14.63           C
ATOM   2125  CZ  PHE A 322       8.318 -26.807 -32.564  1.00 14.11           C
ATOM   2126  N   GLY A 323       0.949 -26.456 -33.433  1.00 13.08           N
ATOM   2127  CA  GLY A 323      -0.382 -26.245 -34.018  1.00 12.72           C
ATOM   2128  C   GLY A 323      -0.744 -24.742 -33.938  1.00 13.85           C
ATOM   2129  O   GLY A 323      -0.014 -23.943 -33.363  1.00 13.12           O
ATOM   2130  N   PHE A 324      -1.879 -24.351 -34.512  1.00 12.25           N
ATOM   2131  CA  PHE A 324      -2.302 -22.955 -34.456  1.00 12.00           C
ATOM   2132  C   PHE A 324      -2.980 -22.633 -33.116  1.00 11.93           C
ATOM   2133  O   PHE A 324      -3.765 -23.451 -32.623  1.00 12.41           O
ATOM   2134  CB  PHE A 324      -3.244 -22.661 -35.650  1.00 12.63           C
ATOM   2135  CG  PHE A 324      -3.695 -21.239 -35.681  1.00 12.53           C
ATOM   2136  CD1 PHE A 324      -2.782 -20.219 -35.958  1.00 14.34           C
ATOM   2137  CD2 PHE A 324      -5.011 -20.922 -35.378  1.00 18.59           C
ATOM   2138  CE1 PHE A 324      -3.215 -18.853 -35.952  1.00 17.70           C
ATOM   2139  CE2 PHE A 324      -5.433 -19.588 -35.361  1.00 20.36           C
ATOM   2140  CZ  PHE A 324      -4.541 -18.575 -35.639  1.00 17.96           C
ATOM   2141  N   HIS A 325      -2.678 -21.458 -32.552  1.00 11.42           N
ATOM   2142  CA  HIS A 325      -3.209 -21.024 -31.253  1.00 11.35           C
ATOM   2143  C   HIS A 325      -4.097 -19.796 -31.422  1.00 11.57           C
ATOM   2144  O   HIS A 325      -3.770 -18.886 -32.200  1.00 11.45           O
ATOM   2145  CB  HIS A 325      -2.049 -20.579 -30.336  1.00 10.65           C
ATOM   2146  CG  HIS A 325      -1.001 -21.632 -30.099  1.00 11.01           C
ATOM   2147  ND1 HIS A 325      -0.942 -22.375 -28.930  1.00 13.02           N
ATOM   2148  CD2 HIS A 325       0.055 -22.034 -30.852  1.00 10.26           C
ATOM   2149  CE1 HIS A 325       0.097 -23.198 -28.981  1.00 15.44           C
ATOM   2150  NE2 HIS A 325       0.702 -23.036 -30.145  1.00 11.98           N
ATOM   2151  N   GLN A 326      -5.193 -19.729 -30.656  1.00 12.00           N
ATOM   2152  CA  GLN A 326      -6.103 -18.552 -30.663  1.00 12.34           C
ATOM   2153  C   GLN A 326      -6.280 -17.988 -29.254  1.00 13.03           C
ATOM   2154  O   GLN A 326      -6.498 -18.744 -28.310  1.00 13.46           O
ATOM   2155  CB  GLN A 326      -7.471 -18.962 -31.241  1.00 13.26           C
ATOM   2156  CG  GLN A 326      -8.534 -17.841 -31.222  1.00 13.81           C
ATOM   2157  CD  GLN A 326      -8.153 -16.678 -32.129  1.00 17.91           C
ATOM   2158  OE1 GLN A 326      -7.751 -16.884 -33.279  1.00 18.12           O
ATOM   2159  NE2 GLN A 326      -8.295 -15.437 -31.619  1.00 19.55           N
ATOM   2160  N   CYS A 327      -6.158 -16.661 -29.110  1.00 12.05           N
ATOM   2161  CA  CYS A 327      -6.349 -15.969 -27.829  1.00 13.14           C
ATOM   2162  C   CYS A 327      -6.969 -14.602 -28.117  1.00 14.40           C
ATOM   2163  O   CYS A 327      -6.902 -14.085 -29.234  1.00 14.13           O
ATOM   2164  CB  CYS A 327      -4.965 -15.741 -27.185  1.00 13.46           C
ATOM   2165  SG  CYS A 327      -5.109 -15.318 -25.443  1.00 20.76           S
ATOM   2166  N   ARG A 328      -7.605 -14.001 -27.125  1.00 16.03           N
ATOM   2167  CA  ARG A 328      -7.994 -12.588 -27.263  1.00 13.11           C
ATOM   2168  C   ARG A 328      -8.179 -12.083 -25.860  1.00 16.58           C
ATOM   2169  O   ARG A 328      -8.750 -12.791 -25.027  1.00 18.60           O
ATOM   2170  CB  ARG A 328      -9.351 -12.469 -27.986  1.00 14.49           C
ATOM   2171  CG  ARG A 328      -9.853 -11.010 -28.034  1.00 18.49           C
ATOM   2172  CD  ARG A 328     -11.178 -10.837 -28.720  1.00 22.87           C
ATOM   2173  NE  ARG A 328     -11.607  -9.429 -28.627  1.00 27.24           N
ATOM   2174  CZ  ARG A 328     -11.221  -8.434 -29.435  1.00 26.30           C
ATOM   2175  NH1 ARG A 328     -10.381  -8.639 -30.477  1.00 21.07           N
ATOM   2176  NH2 ARG A 328     -11.718  -7.216 -29.223  1.00 25.87           N
ATOM   2177  N   TRP A 329      -7.698 -10.876 -25.582  1.00 14.47           N
ATOM   2178  CA  TRP A 329      -8.036 -10.214 -24.328  1.00 14.33           C
ATOM   2179  C   TRP A 329      -9.425  -9.664 -24.526  1.00 19.37           C
ATOM   2180  O   TRP A 329      -9.647  -8.859 -25.438  1.00 19.22           O
ATOM   2181  CB  TRP A 329      -7.030  -9.096 -24.047  1.00 16.73           C
ATOM   2182  CG  TRP A 329      -7.325  -8.362 -22.786  1.00 14.39           C
ATOM   2183  CD1 TRP A 329      -8.053  -8.809 -21.745  1.00 16.12           C
ATOM   2184  CD2 TRP A 329      -6.939  -7.016 -22.480  1.00 16.13           C
ATOM   2185  NE1 TRP A 329      -8.143  -7.815 -20.766  1.00 19.51           N
ATOM   2186  CE2 TRP A 329      -7.444  -6.717 -21.204  1.00 19.73           C
ATOM   2187  CE3 TRP A 329      -6.203  -6.040 -23.171  1.00 18.15           C
ATOM   2188  CZ2 TRP A 329      -7.252  -5.465 -20.589  1.00 28.18           C
ATOM   2189  CZ3 TRP A 329      -6.022  -4.788 -22.560  1.00 21.73           C
ATOM   2190  CH2 TRP A 329      -6.536  -4.523 -21.275  1.00 25.58           C
ATOM   2191  N   GLY A 330     -10.392 -10.123 -23.735  1.00 15.08           N
ATOM   2192  CA  GLY A 330     -11.725  -9.577 -23.880  1.00 16.40           C
ATOM   2193  C   GLY A 330     -12.822 -10.575 -24.116  1.00 19.15           C
ATOM   2194  O   GLY A 330     -13.980 -10.182 -24.141  1.00 21.21           O
ATOM   2195  N   TYR A 331     -12.481 -11.851 -24.275  1.00 16.39           N
ATOM   2196  CA  TYR A 331     -13.518 -12.878 -24.412  1.00 18.32           C
ATOM   2197  C   TYR A 331     -14.361 -12.830 -23.153  1.00 19.24           C
ATOM   2198  O   TYR A 331     -13.808 -12.847 -22.054  1.00 22.46           O
ATOM   2199  CB  TYR A 331     -12.869 -14.263 -24.537  1.00 17.64           C
ATOM   2200  CG  TYR A 331     -12.282 -14.599 -25.902  1.00 18.68           C
ATOM   2201  CD1 TYR A 331     -12.874 -14.126 -27.068  1.00 19.86           C
ATOM   2202  CD2 TYR A 331     -11.151 -15.412 -26.022  1.00 18.80           C
ATOM   2203  CE1 TYR A 331     -12.352 -14.430 -28.330  1.00 17.95           C
ATOM   2204  CE2 TYR A 331     -10.626 -15.717 -27.263  1.00 21.12           C
ATOM   2205  CZ  TYR A 331     -11.246 -15.228 -28.421  1.00 20.92           C
ATOM   2206  OH  TYR A 331     -10.745 -15.496 -29.700  1.00 20.61           O
ATOM   2207  N   ARG A 332     -15.687 -12.748 -23.280  1.00 20.33           N
ATOM   2208  CA  ARG A 332     -16.511 -12.315 -22.164  1.00 21.91           C
ATOM   2209  C   ARG A 332     -16.935 -13.446 -21.238  1.00 20.29           C
ATOM   2210  O   ARG A 332     -17.238 -13.225 -20.067  1.00 22.14           O
ATOM   2211  CB  ARG A 332     -17.770 -11.664 -22.711  1.00 25.96           C
ATOM   2212  CG  ARG A 332     -17.553 -10.282 -23.285  1.00 41.87           C
ATOM   2213  CD  ARG A 332     -18.873  -9.517 -23.252  1.00 54.87           C
ATOM   2214  NE  ARG A 332     -20.003 -10.446 -23.372  1.00 66.05           N
ATOM   2215  CZ  ARG A 332     -20.976 -10.591 -22.469  1.00 68.79           C
ATOM   2216  NH1 ARG A 332     -20.996  -9.850 -21.360  1.00 66.86           N
ATOM   2217  NH2 ARG A 332     -21.940 -11.479 -22.684  1.00 69.65           N
ATOM   2218  N   ASP A 333     -17.076 -14.644 -21.794  1.00 20.27           N
ATOM   2219  CA  ASP A 333     -17.582 -15.770 -21.010  1.00 20.81           C
ATOM   2220  C   ASP A 333     -17.309 -17.094 -21.724  1.00 22.63           C
ATOM   2221  O   ASP A 333     -16.769 -17.110 -22.850  1.00 20.64           O
ATOM   2222  CB  ASP A 333     -19.063 -15.607 -20.625  1.00 22.68           C
ATOM   2223  CG  ASP A 333     -19.987 -15.449 -21.830  1.00 34.09           C
ATOM   2224  OD1 ASP A 333     -19.595 -15.840 -22.939  1.00 25.28           O
ATOM   2225  OD2 ASP A 333     -21.125 -14.961 -21.665  1.00 37.64           O
ATOM   2226  N   VAL A 334     -17.653 -18.197 -21.073  1.00 24.08           N
ATOM   2227  CA  VAL A 334     -17.362 -19.506 -21.633  1.00 19.95           C
ATOM   2228  C   VAL A 334     -18.094 -19.714 -22.946  1.00 23.11           C
ATOM   2229  O   VAL A 334     -17.559 -20.334 -23.854  1.00 22.05           O
ATOM   2230  CB  VAL A 334     -17.734 -20.669 -20.687  1.00 27.92           C
ATOM   2231  CG1 VAL A 334     -17.014 -21.940 -21.120  1.00 27.87           C
ATOM   2232  CG2 VAL A 334     -17.317 -20.365 -19.315  1.00 35.12           C
ATOM   2233  N   ASN A 335     -19.316 -19.198 -23.053  0.43 23.71           N
ATOM   2234  CA  ASN A 335     -20.067 -19.341 -24.299  0.43 22.96           C
ATOM   2235  C   ASN A 335     -19.305 -18.756 -25.480  0.43 23.06           C
ATOM   2236  O   ASN A 335     -19.265 -19.351 -26.557  0.43 23.41           O
ATOM   2237  CB  ASN A 335     -21.456 -18.700 -24.202  0.43 24.65           C
ATOM   2238  CG  ASN A 335     -22.221 -18.768 -25.520  0.43 29.50           C
ATOM   2239  OD1 ASN A 335     -22.721 -19.828 -25.911  0.43 32.17           O
ATOM   2240  ND2 ASN A 335     -22.307 -17.637 -26.215  0.43 30.80           N
ATOM   2241  N   GLU A 336     -18.687 -17.599 -25.270  1.00 20.94           N
ATOM   2242  CA  GLU A 336     -17.916 -16.971 -26.337  1.00 20.92           C
ATOM   2243  C   GLU A 336     -16.716 -17.822 -26.759  1.00 18.70           C
ATOM   2244  O   GLU A 336     -16.524 -18.041 -27.958  1.00 19.96           O
ATOM   2245  CB  GLU A 336     -17.490 -15.530 -26.013  1.00 22.17           C
ATOM   2246  CG  GLU A 336     -16.817 -14.866 -27.194  1.00 26.79           C
ATOM   2247  CD  GLU A 336     -16.523 -13.373 -26.990  1.00 32.39           C
ATOM   2248  OE1 GLU A 336     -16.108 -12.761 -28.004  1.00 35.16           O
ATOM   2249  OE2 GLU A 336     -16.699 -12.823 -25.857  1.00 30.82           O
ATOM   2250  N   ILE A 337     -15.918 -18.324 -25.813  1.00 18.25           N
ATOM   2251  CA  ILE A 337     -14.773 -19.137 -26.222  1.00 19.28           C
ATOM   2252  C   ILE A 337     -15.241 -20.446 -26.918  1.00 21.58           C
ATOM   2253  O   ILE A 337     -14.565 -20.950 -27.825  1.00 20.02           O
ATOM   2254  CB  ILE A 337     -13.731 -19.352 -25.088  1.00 19.89           C
ATOM   2255  CG1 ILE A 337     -14.305 -20.192 -23.959  1.00 22.51           C
ATOM   2256  CG2 ILE A 337     -13.220 -18.006 -24.516  1.00 21.11           C
ATOM   2257  CD1 ILE A 337     -13.319 -20.309 -22.765  1.00 20.38           C
ATOM   2258  N   GLU A 338     -16.403 -20.979 -26.547  1.00 20.46           N
ATOM   2259  CA  GLU A 338     -16.871 -22.197 -27.208  1.00 22.27           C
ATOM   2260  C   GLU A 338     -17.278 -21.875 -28.631  1.00 20.68           C
ATOM   2261  O   GLU A 338     -17.077 -22.670 -29.533  1.00 22.12           O
ATOM   2262  CB  GLU A 338     -18.033 -22.861 -26.458  1.00 28.22           C
ATOM   2263  CG  GLU A 338     -17.620 -23.252 -25.057  1.00 35.91           C
ATOM   2264  CD  GLU A 338     -18.694 -23.943 -24.250  1.00 47.61           C
ATOM   2265  OE1 GLU A 338     -19.877 -23.516 -24.316  1.00 52.58           O
ATOM   2266  OE2 GLU A 338     -18.326 -24.902 -23.520  1.00 48.53           O
ATOM   2267  N   THR A 339     -17.845 -20.682 -28.812  1.00 19.89           N
ATOM   2268  CA  THR A 339     -18.339 -20.266 -30.116  1.00 19.96           C
ATOM   2269  C   THR A 339     -17.148 -20.067 -31.071  1.00 18.46           C
ATOM   2270  O   THR A 339     -17.218 -20.445 -32.252  1.00 20.67           O
ATOM   2271  CB  THR A 339     -19.152 -18.969 -30.001  1.00 23.80           C
ATOM   2272  OG1 THR A 339     -20.358 -19.254 -29.280  1.00 29.49           O
ATOM   2273  CG2 THR A 339     -19.511 -18.428 -31.387  1.00 28.63           C
ATOM   2274  N   VAL A 340     -16.061 -19.496 -30.551  1.00 19.37           N
ATOM   2275  CA  VAL A 340     -14.869 -19.291 -31.363  1.00 15.90           C
ATOM   2276  C   VAL A 340     -14.311 -20.639 -31.814  1.00 21.69           C
ATOM   2277  O   VAL A 340     -13.986 -20.822 -32.991  1.00 17.26           O
ATOM   2278  CB  VAL A 340     -13.806 -18.505 -30.617  1.00 16.13           C
ATOM   2279  CG1 VAL A 340     -12.463 -18.517 -31.396  1.00 18.14           C
ATOM   2280  CG2 VAL A 340     -14.294 -17.044 -30.400  1.00 17.78           C
ATOM   2281  N   VAL A 341     -14.241 -21.604 -30.896  1.00 17.63           N
ATOM   2282  CA  VAL A 341     -13.756 -22.938 -31.257  1.00 15.65           C
ATOM   2283  C   VAL A 341     -14.665 -23.540 -32.316  1.00 16.39           C
ATOM   2284  O   VAL A 341     -14.196 -24.112 -33.308  1.00 19.71           O
ATOM   2285  CB  VAL A 341     -13.693 -23.851 -30.021  1.00 21.10           C
ATOM   2286  CG1 VAL A 341     -13.378 -25.295 -30.435  1.00 21.48           C
ATOM   2287  CG2 VAL A 341     -12.653 -23.314 -29.049  1.00 20.92           C
ATOM   2288  N   ASP A 342     -15.970 -23.417 -32.133  1.00 20.00           N
ATOM   2289  CA  ASP A 342     -16.918 -23.965 -33.094  1.00 19.63           C
ATOM   2290  C   ASP A 342     -16.790 -23.295 -34.467  1.00 21.08           C
ATOM   2291  O   ASP A 342     -16.924 -23.952 -35.493  1.00 20.14           O
ATOM   2292  CB  ASP A 342     -18.357 -23.776 -32.608  1.00 26.01           C
ATOM   2293  CG  ASP A 342     -18.689 -24.610 -31.382  1.00 35.72           C
ATOM   2294  OD1 ASP A 342     -17.951 -25.579 -31.085  1.00 37.96           O
ATOM   2295  OD2 ASP A 342     -19.708 -24.294 -30.727  1.00 39.74           O
ATOM   2296  N   LYS A 343     -16.563 -21.987 -34.494  1.00 19.15           N
ATOM   2297  CA  LYS A 343     -16.488 -21.300 -35.779  1.00 18.44           C
ATOM   2298  C   LYS A 343     -15.212 -21.600 -36.542  1.00 21.13           C
ATOM   2299  O   LYS A 343     -15.223 -21.606 -37.793  1.00 20.30           O
ATOM   2300  CB  LYS A 343     -16.687 -19.787 -35.610  1.00 17.54           C
ATOM   2301  CG  LYS A 343     -18.198 -19.418 -35.466  1.00 19.10           C
ATOM   2302  CD  LYS A 343     -18.348 -17.942 -35.132  1.00 26.56           C
ATOM   2303  CE  LYS A 343     -19.838 -17.536 -35.168  1.00 33.47           C
ATOM   2304  NZ  LYS A 343     -19.927 -16.191 -34.524  1.00 39.26           N
ATOM   2305  N   TYR A 344     -14.114 -21.855 -35.828  1.00 17.52           N
ATOM   2306  CA  TYR A 344     -12.916 -22.320 -36.490  1.00 16.92           C
ATOM   2307  C   TYR A 344     -13.210 -23.646 -37.165  1.00 18.83           C
ATOM   2308  O   TYR A 344     -12.830 -23.866 -38.324  1.00 19.32           O
ATOM   2309  CB  TYR A 344     -11.732 -22.455 -35.500  1.00 14.38           C
ATOM   2310  CG  TYR A 344     -10.857 -21.204 -35.480  1.00 13.68           C
ATOM   2311  CD1 TYR A 344      -9.792 -21.064 -36.367  1.00 14.33           C
ATOM   2312  CD2 TYR A 344     -11.108 -20.168 -34.597  1.00 15.85           C
ATOM   2313  CE1 TYR A 344      -9.002 -19.913 -36.365  1.00 17.82           C
ATOM   2314  CE2 TYR A 344     -10.313 -19.020 -34.575  1.00 13.07           C
ATOM   2315  CZ  TYR A 344      -9.263 -18.902 -35.473  1.00 18.75           C
ATOM   2316  OH  TYR A 344      -8.467 -17.776 -35.492  1.00 15.11           O
ATOM   2317  N   ALA A 345     -13.912 -24.529 -36.462  1.00 17.77           N
ATOM   2318  CA  ALA A 345     -14.177 -25.854 -37.046  1.00 18.11           C
ATOM   2319  C   ALA A 345     -15.093 -25.726 -38.282  1.00 17.44           C
ATOM   2320  O   ALA A 345     -14.877 -26.390 -39.309  1.00 20.67           O
ATOM   2321  CB  ALA A 345     -14.830 -26.747 -35.994  1.00 21.04           C
ATOM   2322  N   GLU A 346     -16.116 -24.873 -38.188  1.00 18.61           N
ATOM   2323  CA  GLU A 346     -17.053 -24.680 -39.312  1.00 21.63           C
ATOM   2324  C   GLU A 346     -16.330 -24.090 -40.525  1.00 21.73           C
ATOM   2325  O   GLU A 346     -16.699 -24.392 -41.677  1.00 22.66           O
ATOM   2326  CB  GLU A 346     -18.176 -23.730 -38.906  1.00 24.43           C
ATOM   2327  CG  GLU A 346     -19.095 -24.289 -37.823  1.00 38.74           C
ATOM   2328  CD  GLU A 346     -19.820 -23.189 -37.016  1.00 50.28           C
ATOM   2329  OE1 GLU A 346     -20.036 -22.067 -37.548  1.00 46.82           O
ATOM   2330  OE2 GLU A 346     -20.166 -23.456 -35.840  1.00 59.23           O
ATOM   2331  N   ALA A 347     -15.314 -23.250 -40.280  1.00 21.72           N
ATOM   2332  CA  ALA A 347     -14.529 -22.643 -41.361  1.00 20.43           C
ATOM   2333  C   ALA A 347     -13.454 -23.579 -41.900  1.00 20.47           C
ATOM   2334  O   ALA A 347     -12.699 -23.194 -42.810  1.00 21.52           O
ATOM   2335  CB  ALA A 347     -13.852 -21.357 -40.876  1.00 17.43           C
ATOM   2336  N   ARG A 348     -13.319 -24.766 -41.290  1.00 18.71           N
ATOM   2337  CA  ARG A 348     -12.262 -25.713 -41.690  1.00 18.66           C
ATOM   2338  C   ARG A 348     -10.853 -25.118 -41.587  1.00 17.52           C
ATOM   2339  O   ARG A 348      -9.935 -25.409 -42.393  1.00 18.22           O
ATOM   2340  CB  ARG A 348     -12.540 -26.283 -43.086  1.00 19.08           C
ATOM   2341  CG  ARG A 348     -13.950 -26.887 -43.210  1.00 20.68           C
ATOM   2342  CD  ARG A 348     -14.161 -27.643 -44.495  1.00 32.71           C
ATOM   2343  NE  ARG A 348     -14.912 -28.880 -44.202  1.00 57.76           N
ATOM   2344  CZ  ARG A 348     -16.245 -29.011 -44.232  1.00 69.68           C
ATOM   2345  NH1 ARG A 348     -17.027 -27.991 -44.578  1.00 73.92           N
ATOM   2346  NH2 ARG A 348     -16.804 -30.180 -43.926  1.00 71.49           N
ATOM   2347  N   ILE A 349     -10.644 -24.312 -40.544  1.00 14.52           N
ATOM   2348  CA  ILE A 349      -9.331 -23.769 -40.279  1.00 13.82           C
ATOM   2349  C   ILE A 349      -8.809 -24.509 -39.071  1.00 17.17           C
ATOM   2350  O   ILE A 349      -9.493 -24.580 -38.045  1.00 17.34           O
ATOM   2351  CB  ILE A 349      -9.457 -22.273 -39.927  1.00 17.28           C
ATOM   2352  CG1 ILE A 349     -10.076 -21.516 -41.119  1.00 19.04           C
ATOM   2353  CG2 ILE A 349      -8.077 -21.705 -39.539  1.00 15.94           C
ATOM   2354  CD1 ILE A 349     -10.336 -20.028 -40.864  1.00 21.39           C
ATOM   2355  N   PRO A 350      -7.613 -25.094 -39.175  1.00 15.34           N
ATOM   2356  CA  PRO A 350      -7.104 -25.853 -38.017  1.00 16.71           C
ATOM   2357  C   PRO A 350      -6.941 -24.961 -36.776  1.00 17.24           C
ATOM   2358  O   PRO A 350      -6.470 -23.833 -36.900  1.00 18.65           O
ATOM   2359  CB  PRO A 350      -5.699 -26.275 -38.460  1.00 18.31           C
ATOM   2360  CG  PRO A 350      -5.659 -26.102 -39.953  1.00 23.01           C
ATOM   2361  CD  PRO A 350      -6.712 -25.120 -40.347  1.00 19.45           C
ATOM   2362  N   LEU A 351      -7.347 -25.450 -35.612  1.00 15.15           N
ATOM   2363  CA  LEU A 351      -7.138 -24.726 -34.354  1.00 14.14           C
ATOM   2364  C   LEU A 351      -6.731 -25.808 -33.361  1.00 12.18           C
ATOM   2365  O   LEU A 351      -7.462 -26.792 -33.160  1.00 16.81           O
ATOM   2366  CB  LEU A 351      -8.455 -24.093 -33.852  1.00 14.89           C
ATOM   2367  CG  LEU A 351      -8.374 -23.491 -32.440  1.00 16.31           C
ATOM   2368  CD1 LEU A 351      -7.374 -22.324 -32.435  1.00 15.19           C
ATOM   2369  CD2 LEU A 351      -9.748 -22.995 -32.012  1.00 17.66           C
ATOM   2370  N   GLU A 352      -5.549 -25.635 -32.764  1.00 12.11           N
ATOM   2371  CA  GLU A 352      -5.006 -26.653 -31.867  1.00 11.63           C
ATOM   2372  C   GLU A 352      -5.210 -26.259 -30.405  1.00 12.49           C
ATOM   2373  O   GLU A 352      -5.499 -27.120 -29.587  1.00 13.16           O
ATOM   2374  CB  GLU A 352      -3.495 -26.809 -32.094  1.00 12.30           C
ATOM   2375  CG  GLU A 352      -2.893 -27.951 -31.241  1.00 13.68           C
ATOM   2376  CD  GLU A 352      -3.083 -29.316 -31.842  1.00 19.15           C
ATOM   2377  OE1 GLU A 352      -2.640 -30.312 -31.212  1.00 18.93           O
ATOM   2378  OE2 GLU A 352      -3.676 -29.445 -32.938  1.00 17.87           O
ATOM   2379  N   VAL A 353      -5.076 -24.975 -30.069  1.00 12.90           N
ATOM   2380  CA  VAL A 353      -5.102 -24.578 -28.662  1.00 11.29           C
ATOM   2381  C   VAL A 353      -5.933 -23.331 -28.485  1.00 12.98           C
ATOM   2382  O   VAL A 353      -5.736 -22.356 -29.203  1.00 12.97           O
ATOM   2383  CB  VAL A 353      -3.679 -24.248 -28.188  1.00 13.13           C
ATOM   2384  CG1 VAL A 353      -3.637 -24.176 -26.625  1.00 14.37           C
ATOM   2385  CG2 VAL A 353      -2.705 -25.328 -28.713  1.00 13.63           C
ATOM   2386  N   MET A 354      -6.854 -23.383 -27.539  1.00 14.54           N
ATOM   2387  CA  MET A 354      -7.635 -22.221 -27.161  1.00 13.56           C
ATOM   2388  C   MET A 354      -7.063 -21.637 -25.866  1.00 13.70           C
ATOM   2389  O   MET A 354      -6.748 -22.374 -24.917  1.00 15.45           O
ATOM   2390  CB  MET A 354      -9.105 -22.652 -27.011  1.00 15.24           C
ATOM   2391  CG  MET A 354     -10.055 -21.448 -26.881  1.00 26.57           C
ATOM   2392  SD  MET A 354     -10.011 -20.405 -28.381  1.00 23.43           S
ATOM   2393  CE  MET A 354     -10.837 -18.985 -27.686  1.00 30.35           C
ATOM   2394  N   TRP A 355      -6.891 -20.312 -25.831  1.00 12.48           N
ATOM   2395  CA  TRP A 355      -6.247 -19.635 -24.701  1.00 14.63           C
ATOM   2396  C   TRP A 355      -7.263 -18.706 -24.049  1.00 16.07           C
ATOM   2397  O   TRP A 355      -8.160 -18.178 -24.732  1.00 18.49           O
ATOM   2398  CB  TRP A 355      -5.103 -18.789 -25.208  1.00 13.53           C
ATOM   2399  CG  TRP A 355      -3.914 -19.546 -25.757  1.00 11.07           C
ATOM   2400  CD1 TRP A 355      -3.922 -20.609 -26.659  1.00 12.34           C
ATOM   2401  CD2 TRP A 355      -2.545 -19.286 -25.460  1.00 12.97           C
ATOM   2402  NE1 TRP A 355      -2.620 -21.006 -26.916  1.00 12.13           N
ATOM   2403  CE2 TRP A 355      -1.764 -20.222 -26.189  1.00 12.42           C
ATOM   2404  CE3 TRP A 355      -1.898 -18.348 -24.655  1.00 14.92           C
ATOM   2405  CZ2 TRP A 355      -0.353 -20.257 -26.114  1.00 12.78           C
ATOM   2406  CZ3 TRP A 355      -0.489 -18.381 -24.584  1.00 14.49           C
ATOM   2407  CH2 TRP A 355       0.262 -19.331 -25.304  1.00 11.11           C
ATOM   2408  N   THR A 356      -7.146 -18.518 -22.736  1.00 15.10           N
ATOM   2409  CA  THR A 356      -7.977 -17.515 -22.035  1.00 12.20           C
ATOM   2410  C   THR A 356      -7.058 -16.534 -21.354  1.00 14.87           C
ATOM   2411  O   THR A 356      -6.137 -16.924 -20.629  1.00 15.03           O
ATOM   2412  CB  THR A 356      -8.903 -18.134 -20.981  1.00 16.21           C
ATOM   2413  OG1 THR A 356      -8.118 -18.967 -20.098  1.00 18.93           O
ATOM   2414  CG2 THR A 356     -10.002 -18.976 -21.671  1.00 18.04           C
ATOM   2415  N   ASP A 357      -7.326 -15.249 -21.588  1.00 13.27           N
ATOM   2416  CA  ASP A 357      -6.601 -14.154 -20.988  1.00 14.06           C
ATOM   2417  C   ASP A 357      -7.278 -13.861 -19.642  1.00 13.98           C
ATOM   2418  O   ASP A 357      -8.096 -14.652 -19.163  1.00 14.80           O
ATOM   2419  CB  ASP A 357      -6.694 -12.955 -21.928  1.00 13.43           C
ATOM   2420  CG  ASP A 357      -5.537 -11.995 -21.789  1.00 17.66           C
ATOM   2421  OD1 ASP A 357      -5.081 -11.459 -22.841  1.00 16.50           O
ATOM   2422  OD2 ASP A 357      -5.064 -11.777 -20.651  1.00 15.12           O
ATOM   2423  N   ILE A 358      -6.964 -12.715 -19.034  1.00 16.11           N
ATOM   2424  CA  ILE A 358      -7.343 -12.472 -17.632  1.00 13.26           C
ATOM   2425  C   ILE A 358      -8.842 -12.414 -17.352  1.00 17.22           C
ATOM   2426  O   ILE A 358      -9.288 -12.436 -16.201  1.00 15.41           O
ATOM   2427  CB  ILE A 358      -6.673 -11.177 -17.134  1.00 13.50           C
ATOM   2428  CG1 ILE A 358      -7.049  -9.994 -18.047  1.00 13.10           C
ATOM   2429  CG2 ILE A 358      -5.149 -11.369 -17.138  1.00 16.24           C
ATOM   2430  CD1 ILE A 358      -6.487  -8.614 -17.481  1.00 14.68           C
ATOM   2431  N   ASP A 359      -9.627 -12.392 -18.423  1.00 15.04           N
ATOM   2432  CA  ASP A 359     -11.061 -12.417 -18.326  1.00 13.84           C
ATOM   2433  C   ASP A 359     -11.545 -13.633 -17.510  1.00 14.33           C
ATOM   2434  O   ASP A 359     -12.562 -13.549 -16.836  1.00 15.72           O
ATOM   2435  CB  ASP A 359     -11.655 -12.536 -19.744  1.00 16.47           C
ATOM   2436  CG  ASP A 359     -11.135 -11.469 -20.683  1.00 20.98           C
ATOM   2437  OD1 ASP A 359     -10.124 -11.770 -21.382  1.00 19.98           O
ATOM   2438  OD2 ASP A 359     -11.746 -10.342 -20.697  1.00 19.87           O
ATOM   2439  N   TYR A 360     -10.810 -14.751 -17.540  1.00 15.35           N
ATOM   2440  CA  TYR A 360     -11.358 -15.981 -16.913  1.00 14.55           C
ATOM   2441  C   TYR A 360     -11.336 -15.910 -15.377  1.00 14.86           C
ATOM   2442  O   TYR A 360     -12.106 -16.617 -14.713  1.00 15.59           O
ATOM   2443  CB  TYR A 360     -10.622 -17.269 -17.377  1.00 15.06           C
ATOM   2444  CG  TYR A 360      -9.250 -17.491 -16.749  1.00 14.88           C
ATOM   2445  CD1 TYR A 360      -9.112 -18.157 -15.525  1.00 20.43           C
ATOM   2446  CD2 TYR A 360      -8.099 -17.089 -17.396  1.00 14.25           C
ATOM   2447  CE1 TYR A 360      -7.883 -18.382 -14.957  1.00 23.28           C
ATOM   2448  CE2 TYR A 360      -6.830 -17.304 -16.818  1.00 16.43           C
ATOM   2449  CZ  TYR A 360      -6.737 -17.976 -15.633  1.00 17.05           C
ATOM   2450  OH  TYR A 360      -5.501 -18.212 -15.065  1.00 16.74           O
ATOM   2451  N   MET A 361     -10.474 -15.043 -14.829  1.00 15.17           N
ATOM   2452  CA  MET A 361     -10.293 -14.968 -13.380  1.00 16.75           C
ATOM   2453  C   MET A 361     -11.446 -14.261 -12.696  1.00 16.71           C
ATOM   2454  O   MET A 361     -12.208 -13.488 -13.333  1.00 16.97           O
ATOM   2455  CB  MET A 361      -9.005 -14.202 -13.044  1.00 13.91           C
ATOM   2456  CG  MET A 361      -7.778 -14.761 -13.775  1.00 14.03           C
ATOM   2457  SD  MET A 361      -6.379 -13.632 -13.601  1.00 16.95           S
ATOM   2458  CE  MET A 361      -5.077 -14.552 -14.469  1.00 13.96           C
ATOM   2459  N   ASP A 362     -11.575 -14.513 -11.387  1.00 16.54           N
ATOM   2460  CA  ASP A 362     -12.477 -13.725 -10.546  1.00 16.57           C
ATOM   2461  C   ASP A 362     -11.781 -12.414 -10.201  1.00 18.38           C
ATOM   2462  O   ASP A 362     -10.823 -12.398  -9.378  1.00 19.66           O
ATOM   2463  CB  ASP A 362     -12.763 -14.506  -9.259  1.00 17.25           C
ATOM   2464  CG  ASP A 362     -13.897 -13.912  -8.444  1.00 29.81           C
ATOM   2465  OD1 ASP A 362     -14.498 -12.919  -8.891  1.00 31.13           O
ATOM   2466  OD2 ASP A 362     -14.226 -14.490  -7.384  1.00 37.20           O
ATOM   2467  N   ALA A 363     -12.219 -11.328 -10.844  1.00 17.89           N
ATOM   2468  CA  ALA A 363     -11.658  -9.976 -10.600  1.00 15.78           C
ATOM   2469  C   ALA A 363     -10.135  -9.951 -10.765  1.00 14.85           C
ATOM   2470  O   ALA A 363      -9.403  -9.319  -9.974  1.00 15.74           O
ATOM   2471  CB  ALA A 363     -12.062  -9.475  -9.229  1.00 19.97           C
ATOM   2472  N   PHE A 364      -9.653 -10.635 -11.803  1.00 16.07           N
ATOM   2473  CA  PHE A 364      -8.255 -10.549 -12.232  1.00 15.94           C
ATOM   2474  C   PHE A 364      -7.311 -11.185 -11.244  1.00 13.29           C
ATOM   2475  O   PHE A 364      -6.114 -10.849 -11.224  1.00 14.51           O
ATOM   2476  CB  PHE A 364      -7.850  -9.089 -12.566  1.00 15.35           C
ATOM   2477  CG  PHE A 364      -8.857  -8.408 -13.449  1.00 18.07           C
ATOM   2478  CD1 PHE A 364      -8.993  -8.812 -14.796  1.00 17.14           C
ATOM   2479  CD2 PHE A 364      -9.684  -7.430 -12.948  1.00 20.20           C
ATOM   2480  CE1 PHE A 364      -9.945  -8.221 -15.606  1.00 17.53           C
ATOM   2481  CE2 PHE A 364     -10.656  -6.835 -13.765  1.00 22.91           C
ATOM   2482  CZ  PHE A 364     -10.781  -7.240 -15.082  1.00 20.29           C
ATOM   2483  N   LYS A 365      -7.826 -12.144 -10.469  1.00 15.10           N
ATOM   2484  CA  LYS A 365      -6.974 -12.843  -9.471  1.00 14.35           C
ATOM   2485  C   LYS A 365      -6.495 -14.191  -9.986  1.00 14.75           C
ATOM   2486  O   LYS A 365      -7.312 -15.023 -10.399  1.00 16.52           O
ATOM   2487  CB  LYS A 365      -7.711 -13.049  -8.148  1.00 18.15           C
ATOM   2488  CG  LYS A 365      -8.031 -11.726  -7.412  1.00 15.71           C
ATOM   2489  CD  LYS A 365      -8.524 -11.951  -5.980  1.00 20.02           C
ATOM   2490  CE  LYS A 365      -9.696 -12.881  -5.888  1.00 23.72           C
ATOM   2491  NZ  LYS A 365     -10.908 -12.350  -6.586  1.00 27.12           N
ATOM   2492  N   ASP A 366      -5.187 -14.411  -9.989  1.00 15.30           N
ATOM   2493  CA  ASP A 366      -4.658 -15.747 -10.316  1.00 14.54           C
ATOM   2494  C   ASP A 366      -5.348 -16.870  -9.519  1.00 14.13           C
ATOM   2495  O   ASP A 366      -5.707 -16.717  -8.331  1.00 15.49           O
ATOM   2496  CB  ASP A 366      -3.190 -15.826  -9.893  1.00 17.07           C
ATOM   2497  CG  ASP A 366      -2.232 -15.124 -10.821  1.00 16.49           C
ATOM   2498  OD1 ASP A 366      -1.089 -14.928 -10.325  1.00 17.12           O
ATOM   2499  OD2 ASP A 366      -2.522 -14.781 -12.006  1.00 13.56           O
ATOM   2500  N   PHE A 367      -5.477 -18.020 -10.170  1.00 15.06           N
ATOM   2501  CA  PHE A 367      -5.925 -19.247  -9.534  1.00 16.15           C
ATOM   2502  C   PHE A 367      -7.391 -19.193  -9.162  1.00 18.28           C
ATOM   2503  O   PHE A 367      -7.835 -19.880  -8.240  1.00 19.46           O
ATOM   2504  CB  PHE A 367      -4.998 -19.625  -8.345  1.00 16.90           C
ATOM   2505  CG  PHE A 367      -3.524 -19.580  -8.693  1.00 14.60           C
ATOM   2506  CD1 PHE A 367      -2.997 -20.413  -9.677  1.00 14.61           C
ATOM   2507  CD2 PHE A 367      -2.671 -18.691  -8.052  1.00 14.29           C
ATOM   2508  CE1 PHE A 367      -1.641 -20.378 -10.028  1.00 14.35           C
ATOM   2509  CE2 PHE A 367      -1.306 -18.621  -8.400  1.00 14.11           C
ATOM   2510  CZ  PHE A 367      -0.785 -19.480  -9.390  1.00 16.03           C
ATOM   2511  N   THR A 368      -8.164 -18.363  -9.866  1.00 15.13           N
ATOM   2512  CA  THR A 368      -9.609 -18.304  -9.584  1.00 15.97           C
ATOM   2513  C   THR A 368     -10.330 -18.279 -10.923  1.00 17.88           C
ATOM   2514  O   THR A 368      -9.694 -18.062 -11.955  1.00 18.14           O
ATOM   2515  CB  THR A 368     -10.026 -17.028  -8.809  1.00 16.20           C
ATOM   2516  OG1 THR A 368      -9.793 -15.855  -9.618  1.00 17.52           O
ATOM   2517  CG2 THR A 368      -9.257 -16.889  -7.487  1.00 21.34           C
ATOM   2518  N   LEU A 369     -11.637 -18.564 -10.877  1.00 17.01           N
ATOM   2519  CA  LEU A 369     -12.522 -18.442 -12.021  1.00 18.98           C
ATOM   2520  C   LEU A 369     -13.644 -17.447 -11.718  1.00 19.35           C
ATOM   2521  O   LEU A 369     -14.261 -17.509 -10.656  1.00 19.59           O
ATOM   2522  CB  LEU A 369     -13.155 -19.801 -12.333  1.00 18.70           C
ATOM   2523  CG  LEU A 369     -12.176 -20.830 -12.868  1.00 19.56           C
ATOM   2524  CD1 LEU A 369     -12.907 -22.151 -12.998  1.00 22.57           C
ATOM   2525  CD2 LEU A 369     -11.664 -20.423 -14.210  1.00 19.98           C
ATOM   2526  N   ASP A 370     -13.978 -16.591 -12.683  1.00 18.92           N
ATOM   2527  CA  ASP A 370     -15.177 -15.727 -12.557  1.00 18.05           C
ATOM   2528  C   ASP A 370     -16.430 -16.595 -12.429  1.00 19.13           C
ATOM   2529  O   ASP A 370     -16.797 -17.285 -13.388  1.00 22.26           O
ATOM   2530  CB  ASP A 370     -15.300 -14.880 -13.829  1.00 17.70           C
ATOM   2531  CG  ASP A 370     -16.374 -13.835 -13.736  1.00 25.64           C
ATOM   2532  OD1 ASP A 370     -17.504 -14.133 -13.267  1.00 24.40           O
ATOM   2533  OD2 ASP A 370     -16.082 -12.687 -14.137  1.00 24.73           O
ATOM   2534  N   PRO A 371     -17.108 -16.551 -11.270  1.00 25.26           N
ATOM   2535  CA  PRO A 371     -18.182 -17.525 -11.039  1.00 23.09           C
ATOM   2536  C   PRO A 371     -19.447 -17.221 -11.848  1.00 24.74           C
ATOM   2537  O   PRO A 371     -20.324 -18.086 -11.987  1.00 27.08           O
ATOM   2538  CB  PRO A 371     -18.450 -17.397  -9.547  1.00 24.40           C
ATOM   2539  CG  PRO A 371     -18.116 -15.974  -9.221  1.00 23.84           C
ATOM   2540  CD  PRO A 371     -16.896 -15.671 -10.111  1.00 22.96           C
ATOM   2541  N   VAL A 372     -19.549 -16.010 -12.394  1.00 24.78           N
ATOM   2542  CA  VAL A 372     -20.665 -15.704 -13.285  1.00 23.16           C
ATOM   2543  C   VAL A 372     -20.326 -16.050 -14.750  1.00 27.26           C
ATOM   2544  O   VAL A 372     -21.102 -16.756 -15.426  1.00 26.64           O
ATOM   2545  CB  VAL A 372     -21.102 -14.220 -13.127  1.00 24.22           C
ATOM   2546  CG1 VAL A 372     -22.204 -13.892 -14.113  1.00 31.60           C
ATOM   2547  CG2 VAL A 372     -21.592 -13.971 -11.699  1.00 26.70           C
ATOM   2548  N   HIS A 373     -19.160 -15.603 -15.223  1.00 22.66           N
ATOM   2549  CA  HIS A 373     -18.837 -15.665 -16.654  1.00 23.35           C
ATOM   2550  C   HIS A 373     -18.045 -16.879 -17.078  1.00 22.29           C
ATOM   2551  O   HIS A 373     -18.129 -17.313 -18.238  1.00 22.15           O
ATOM   2552  CB  HIS A 373     -18.082 -14.405 -17.062  1.00 23.57           C
ATOM   2553  CG  HIS A 373     -18.884 -13.169 -16.839  1.00 24.66           C
ATOM   2554  ND1 HIS A 373     -20.091 -12.951 -17.483  1.00 29.13           N
ATOM   2555  CD2 HIS A 373     -18.700 -12.111 -16.013  1.00 24.22           C
ATOM   2556  CE1 HIS A 373     -20.598 -11.804 -17.077  1.00 28.91           C
ATOM   2557  NE2 HIS A 373     -19.776 -11.271 -16.183  1.00 29.37           N
ATOM   2558  N   PHE A 374     -17.255 -17.403 -16.146  1.00 19.30           N
ATOM   2559  CA  PHE A 374     -16.455 -18.588 -16.419  1.00 18.48           C
ATOM   2560  C   PHE A 374     -16.603 -19.596 -15.293  1.00 19.06           C
ATOM   2561  O   PHE A 374     -15.615 -20.015 -14.689  1.00 20.33           O
ATOM   2562  CB  PHE A 374     -14.971 -18.235 -16.642  1.00 20.04           C
ATOM   2563  CG  PHE A 374     -14.700 -17.373 -17.866  1.00 16.71           C
ATOM   2564  CD1 PHE A 374     -14.333 -17.948 -19.085  1.00 18.78           C
ATOM   2565  CD2 PHE A 374     -14.829 -15.983 -17.791  1.00 18.47           C
ATOM   2566  CE1 PHE A 374     -14.075 -17.141 -20.201  1.00 19.76           C
ATOM   2567  CE2 PHE A 374     -14.601 -15.176 -18.895  1.00 19.65           C
ATOM   2568  CZ  PHE A 374     -14.214 -15.732 -20.089  1.00 20.26           C
ATOM   2569  N   PRO A 375     -17.845 -19.993 -15.003  1.00 20.17           N
ATOM   2570  CA  PRO A 375     -18.079 -20.866 -13.845  1.00 26.05           C
ATOM   2571  C   PRO A 375     -17.348 -22.190 -14.009  1.00 27.34           C
ATOM   2572  O   PRO A 375     -17.263 -22.711 -15.132  1.00 21.46           O
ATOM   2573  CB  PRO A 375     -19.595 -21.081 -13.865  1.00 23.17           C
ATOM   2574  CG  PRO A 375     -20.033 -20.772 -15.230  1.00 26.26           C
ATOM   2575  CD  PRO A 375     -19.079 -19.753 -15.779  1.00 20.91           C
ATOM   2576  N   LEU A 376     -16.836 -22.729 -12.908  1.00 24.74           N
ATOM   2577  CA  LEU A 376     -16.051 -23.956 -12.957  1.00 22.85           C
ATOM   2578  C   LEU A 376     -16.716 -25.113 -13.693  1.00 22.34           C
ATOM   2579  O   LEU A 376     -16.052 -25.778 -14.513  1.00 22.86           O
ATOM   2580  CB  LEU A 376     -15.696 -24.425 -11.551  1.00 25.14           C
ATOM   2581  CG  LEU A 376     -14.864 -25.703 -11.523  1.00 25.76           C
ATOM   2582  CD1 LEU A 376     -13.517 -25.459 -12.172  1.00 24.17           C
ATOM   2583  CD2 LEU A 376     -14.704 -26.242 -10.109  1.00 24.77           C
ATOM   2584  N   ASP A 377     -17.994 -25.398 -13.427  1.00 22.30           N
ATOM   2585  CA  ASP A 377     -18.609 -26.542 -14.110  1.00 26.17           C
ATOM   2586  C   ASP A 377     -18.610 -26.415 -15.640  1.00 27.63           C
ATOM   2587  O   ASP A 377     -18.320 -27.387 -16.350  1.00 25.36           O
ATOM   2588  CB  ASP A 377     -20.017 -26.875 -13.565  1.00 30.97           C
ATOM   2589  CG  ASP A 377     -21.035 -25.743 -13.764  1.00 41.80           C
ATOM   2590  OD1 ASP A 377     -20.645 -24.582 -13.991  1.00 37.16           O
ATOM   2591  OD2 ASP A 377     -22.258 -26.013 -13.661  1.00 47.10           O
ATOM   2592  N   LYS A 378     -18.914 -25.218 -16.144  1.00 23.58           N
ATOM   2593  CA  LYS A 378     -18.834 -24.931 -17.578  1.00 24.31           C
ATOM   2594  C   LYS A 378     -17.402 -24.962 -18.118  1.00 22.26           C
ATOM   2595  O   LYS A 378     -17.162 -25.461 -19.235  1.00 23.09           O
ATOM   2596  CB  LYS A 378     -19.506 -23.580 -17.908  1.00 21.71           C
ATOM   2597  CG  LYS A 378     -21.025 -23.504 -17.556  1.00 27.32           C
ATOM   2598  CD  LYS A 378     -21.809 -24.627 -18.204  1.00 37.24           C
ATOM   2599  CE  LYS A 378     -23.267 -24.641 -17.744  1.00 47.81           C
ATOM   2600  NZ  LYS A 378     -23.991 -25.862 -18.240  1.00 50.66           N
ATOM   2601  N   MET A 379     -16.445 -24.425 -17.362  1.00 21.28           N
ATOM   2602  CA  MET A 379     -15.066 -24.483 -17.830  1.00 22.23           C
ATOM   2603  C   MET A 379     -14.570 -25.925 -17.888  1.00 21.60           C
ATOM   2604  O   MET A 379     -13.862 -26.287 -18.814  1.00 18.79           O
ATOM   2605  CB  MET A 379     -14.124 -23.633 -16.979  1.00 23.22           C
ATOM   2606  CG  MET A 379     -14.240 -22.157 -17.232  1.00 25.66           C
ATOM   2607  SD  MET A 379     -13.770 -21.737 -18.909  1.00 23.34           S
ATOM   2608  CE  MET A 379     -11.975 -21.860 -18.851  1.00 25.25           C
ATOM   2609  N   GLN A 380     -14.945 -26.754 -16.912  1.00 22.14           N
ATOM   2610  CA  GLN A 380     -14.551 -28.159 -16.951  1.00 24.11           C
ATOM   2611  C   GLN A 380     -15.152 -28.847 -18.169  1.00 25.16           C
ATOM   2612  O   GLN A 380     -14.464 -29.627 -18.842  1.00 21.21           O
ATOM   2613  CB  GLN A 380     -14.957 -28.909 -15.671  1.00 25.91           C
ATOM   2614  CG  GLN A 380     -14.113 -28.534 -14.427  1.00 24.09           C
ATOM   2615  CD  GLN A 380     -14.731 -29.042 -13.141  1.00 28.22           C
ATOM   2616  OE1 GLN A 380     -15.931 -29.337 -13.087  1.00 29.87           O
ATOM   2617  NE2 GLN A 380     -13.928 -29.126 -12.089  1.00 24.44           N
ATOM   2618  N   GLN A 381     -16.407 -28.536 -18.489  1.00 21.87           N
ATOM   2619  CA  GLN A 381     -17.027 -29.130 -19.681  1.00 26.03           C
ATOM   2620  C   GLN A 381     -16.308 -28.653 -20.950  1.00 21.22           C
ATOM   2621  O   GLN A 381     -16.089 -29.445 -21.867  1.00 21.27           O
ATOM   2622  CB  GLN A 381     -18.526 -28.824 -19.732  1.00 29.31           C
ATOM   2623  CG  GLN A 381     -19.288 -29.571 -18.650  1.00 39.02           C
ATOM   2624  CD  GLN A 381     -20.627 -28.937 -18.344  1.00 45.29           C
ATOM   2625  OE1 GLN A 381     -21.160 -28.164 -19.149  1.00 48.21           O
ATOM   2626  NE2 GLN A 381     -21.169 -29.238 -17.167  1.00 47.78           N
ATOM   2627  N   PHE A 382     -15.918 -27.378 -20.980  1.00 22.23           N
ATOM   2628  CA  PHE A 382     -15.243 -26.802 -22.146  1.00 21.40           C
ATOM   2629  C   PHE A 382     -13.908 -27.476 -22.395  1.00 22.72           C
ATOM   2630  O   PHE A 382     -13.561 -27.874 -23.547  1.00 18.72           O
ATOM   2631  CB  PHE A 382     -15.028 -25.305 -21.919  1.00 21.59           C
ATOM   2632  CG  PHE A 382     -14.093 -24.670 -22.902  1.00 25.91           C
ATOM   2633  CD1 PHE A 382     -14.414 -24.617 -24.249  1.00 30.95           C
ATOM   2634  CD2 PHE A 382     -12.917 -24.106 -22.466  1.00 23.34           C
ATOM   2635  CE1 PHE A 382     -13.547 -24.021 -25.159  1.00 32.29           C
ATOM   2636  CE2 PHE A 382     -12.043 -23.503 -23.374  1.00 29.17           C
ATOM   2637  CZ  PHE A 382     -12.372 -23.470 -24.719  1.00 25.81           C
ATOM   2638  N   VAL A 383     -13.159 -27.667 -21.319  1.00 18.99           N
ATOM   2639  CA  VAL A 383     -11.822 -28.260 -21.475  1.00 20.39           C
ATOM   2640  C   VAL A 383     -11.958 -29.753 -21.852  1.00 20.34           C
ATOM   2641  O   VAL A 383     -11.197 -30.263 -22.698  1.00 21.06           O
ATOM   2642  CB  VAL A 383     -10.948 -28.017 -20.222  1.00 24.17           C
ATOM   2643  CG1 VAL A 383      -9.624 -28.768 -20.330  1.00 24.51           C
ATOM   2644  CG2 VAL A 383     -10.684 -26.502 -20.054  1.00 21.16           C
ATOM   2645  N   THR A 384     -12.971 -30.430 -21.298  1.00 19.06           N
ATOM   2646  CA  THR A 384     -13.165 -31.843 -21.596  1.00 21.71           C
ATOM   2647  C   THR A 384     -13.478 -31.984 -23.062  1.00 21.01           C
ATOM   2648  O   THR A 384     -12.985 -32.916 -23.741  1.00 20.89           O
ATOM   2649  CB  THR A 384     -14.328 -32.421 -20.721  1.00 24.39           C
ATOM   2650  OG1 THR A 384     -13.872 -32.461 -19.366  1.00 26.96           O
ATOM   2651  CG2 THR A 384     -14.742 -33.818 -21.165  1.00 26.60           C
ATOM   2652  N   LYS A 385     -14.264 -31.038 -23.578  1.00 19.31           N
ATOM   2653  CA  LYS A 385     -14.609 -31.083 -25.017  1.00 22.72           C
ATOM   2654  C   LYS A 385     -13.396 -30.818 -25.887  1.00 21.68           C
ATOM   2655  O   LYS A 385     -13.214 -31.472 -26.895  1.00 21.95           O
ATOM   2656  CB  LYS A 385     -15.713 -30.090 -25.340  1.00 25.73           C
ATOM   2657  CG  LYS A 385     -16.215 -30.207 -26.768  1.00 30.24           C
ATOM   2658  CD  LYS A 385     -17.001 -28.968 -27.144  1.00 34.78           C
ATOM   2659  CE  LYS A 385     -16.366 -27.700 -26.493  1.00 69.46           C
ATOM   2660  NZ  LYS A 385     -15.059 -27.176 -27.092  1.00 63.10           N
ATOM   2661  N   LEU A 386     -12.585 -29.831 -25.523  1.00 22.17           N
ATOM   2662  CA  LEU A 386     -11.339 -29.588 -26.256  1.00 19.74           C
ATOM   2663  C   LEU A 386     -10.563 -30.886 -26.317  1.00 17.57           C
ATOM   2664  O   LEU A 386     -10.101 -31.294 -27.380  1.00 17.87           O
ATOM   2665  CB  LEU A 386     -10.454 -28.535 -25.571  1.00 15.48           C
ATOM   2666  CG  LEU A 386     -10.935 -27.086 -25.665  1.00 18.23           C
ATOM   2667  CD1 LEU A 386     -10.039 -26.179 -24.827  1.00 20.42           C
ATOM   2668  CD2 LEU A 386     -10.938 -26.595 -27.083  1.00 19.22           C
ATOM   2669  N   HIS A 387     -10.389 -31.531 -25.175  1.00 19.21           N
ATOM   2670  CA  HIS A 387      -9.536 -32.711 -25.138  1.00 18.37           C
ATOM   2671  C   HIS A 387     -10.134 -33.866 -25.961  1.00 20.73           C
ATOM   2672  O   HIS A 387      -9.407 -34.541 -26.690  1.00 22.54           O
ATOM   2673  CB  HIS A 387      -9.294 -33.134 -23.691  1.00 19.68           C
ATOM   2674  CG  HIS A 387      -8.378 -32.206 -22.972  1.00 21.88           C
ATOM   2675  ND1 HIS A 387      -8.235 -32.217 -21.597  1.00 23.01           N
ATOM   2676  CD2 HIS A 387      -7.579 -31.220 -23.435  1.00 16.26           C
ATOM   2677  CE1 HIS A 387      -7.371 -31.278 -21.252  1.00 22.59           C
ATOM   2678  NE2 HIS A 387      -6.954 -30.655 -22.344  1.00 18.19           N
ATOM   2679  N   ARG A 388     -11.448 -34.047 -25.888  1.00 20.71           N
ATOM   2680  CA  ARG A 388     -12.120 -35.037 -26.757  1.00 23.49           C
ATOM   2681  C   ARG A 388     -11.874 -34.779 -28.236  1.00 24.32           C
ATOM   2682  O   ARG A 388     -11.858 -35.714 -29.039  1.00 26.44           O
ATOM   2683  CB  ARG A 388     -13.650 -35.078 -26.491  1.00 26.99           C
ATOM   2684  CG  ARG A 388     -14.122 -36.203 -25.602  1.00 38.80           C
ATOM   2685  CD  ARG A 388     -15.655 -36.150 -25.300  1.00 53.21           C
ATOM   2686  NE  ARG A 388     -16.429 -35.167 -26.085  1.00 52.59           N
ATOM   2687  CZ  ARG A 388     -17.040 -34.082 -25.575  1.00 53.01           C
ATOM   2688  NH1 ARG A 388     -16.971 -33.801 -24.267  1.00 44.14           N
ATOM   2689  NH2 ARG A 388     -17.725 -33.260 -26.378  1.00 54.09           N
ATOM   2690  N   ASN A 389     -11.666 -33.521 -28.608  1.00 22.05           N
ATOM   2691  CA  ASN A 389     -11.443 -33.179 -29.996  1.00 19.21           C
ATOM   2692  C   ASN A 389      -9.960 -33.007 -30.368  1.00 19.17           C
ATOM   2693  O   ASN A 389      -9.651 -32.407 -31.395  1.00 23.22           O
ATOM   2694  CB  ASN A 389     -12.247 -31.925 -30.362  1.00 20.56           C
ATOM   2695  CG  ASN A 389     -13.737 -32.216 -30.512  1.00 27.33           C
ATOM   2696  OD1 ASN A 389     -14.167 -32.915 -31.445  1.00 36.29           O
ATOM   2697  ND2 ASN A 389     -14.525 -31.716 -29.584  1.00 28.68           N
ATOM   2698  N   GLY A 390      -9.052 -33.482 -29.517  1.00 17.74           N
ATOM   2699  CA  GLY A 390      -7.630 -33.385 -29.815  1.00 19.74           C
ATOM   2700  C   GLY A 390      -7.056 -31.978 -29.674  1.00 16.17           C
ATOM   2701  O   GLY A 390      -5.970 -31.686 -30.203  1.00 18.41           O
ATOM   2702  N   GLN A 391      -7.739 -31.128 -28.905  1.00 16.53           N
ATOM   2703  CA  GLN A 391      -7.291 -29.747 -28.726  1.00 13.85           C
ATOM   2704  C   GLN A 391      -6.789 -29.538 -27.307  1.00 15.25           C
ATOM   2705  O   GLN A 391      -6.959 -30.414 -26.436  1.00 15.73           O
ATOM   2706  CB  GLN A 391      -8.425 -28.763 -29.110  1.00 15.01           C
ATOM   2707  CG  GLN A 391      -8.765 -28.820 -30.619  1.00 16.26           C
ATOM   2708  CD  GLN A 391     -10.065 -28.115 -30.952  1.00 17.67           C
ATOM   2709  OE1 GLN A 391     -11.116 -28.416 -30.352  1.00 18.67           O
ATOM   2710  NE2 GLN A 391     -10.002 -27.154 -31.878  1.00 17.35           N
ATOM   2711  N   ARG A 392      -6.208 -28.368 -27.058  1.00 15.87           N
ATOM   2712  CA  ARG A 392      -5.542 -28.074 -25.795  1.00 13.81           C
ATOM   2713  C   ARG A 392      -5.976 -26.704 -25.246  1.00 13.82           C
ATOM   2714  O   ARG A 392      -6.563 -25.893 -25.987  1.00 13.67           O
ATOM   2715  CB  ARG A 392      -4.042 -28.042 -26.031  1.00 17.18           C
ATOM   2716  CG  ARG A 392      -3.507 -29.356 -26.588  1.00 24.22           C
ATOM   2717  CD  ARG A 392      -2.930 -30.228 -25.501  1.00 21.04           C
ATOM   2718  NE  ARG A 392      -2.350 -31.503 -25.969  1.00 21.53           N
ATOM   2719  CZ  ARG A 392      -1.713 -32.341 -25.155  1.00 21.23           C
ATOM   2720  NH1 ARG A 392      -1.579 -32.019 -23.870  1.00 25.01           N
ATOM   2721  NH2 ARG A 392      -1.207 -33.495 -25.618  1.00 22.40           N
ATOM   2722  N   TYR A 393      -5.658 -26.435 -23.975  1.00 13.00           N
ATOM   2723  CA  TYR A 393      -6.113 -25.221 -23.315  1.00 12.52           C
ATOM   2724  C   TYR A 393      -4.967 -24.600 -22.549  1.00 14.04           C
ATOM   2725  O   TYR A 393      -4.306 -25.285 -21.763  1.00 14.92           O
ATOM   2726  CB  TYR A 393      -7.248 -25.595 -22.333  1.00 17.57           C
ATOM   2727  CG  TYR A 393      -7.626 -24.462 -21.403  1.00 17.39           C
ATOM   2728  CD1 TYR A 393      -7.958 -23.210 -21.907  1.00 19.02           C
ATOM   2729  CD2 TYR A 393      -7.617 -24.637 -20.017  1.00 13.68           C
ATOM   2730  CE1 TYR A 393      -8.278 -22.157 -21.050  1.00 18.01           C
ATOM   2731  CE2 TYR A 393      -7.956 -23.593 -19.152  1.00 19.40           C
ATOM   2732  CZ  TYR A 393      -8.273 -22.362 -19.679  1.00 18.77           C
ATOM   2733  OH  TYR A 393      -8.616 -21.315 -18.833  1.00 18.92           O
ATOM   2734  N   VAL A 394      -4.733 -23.305 -22.747  1.00 11.57           N
ATOM   2735  CA  VAL A 394      -3.697 -22.585 -21.998  1.00 11.02           C
ATOM   2736  C   VAL A 394      -4.242 -21.301 -21.385  1.00 12.62           C
ATOM   2737  O   VAL A 394      -4.693 -20.413 -22.122  1.00 14.82           O
ATOM   2738  CB  VAL A 394      -2.507 -22.218 -22.917  1.00 11.45           C
ATOM   2739  CG1 VAL A 394      -1.508 -21.318 -22.199  1.00 12.69           C
ATOM   2740  CG2 VAL A 394      -1.779 -23.510 -23.438  1.00 13.11           C
ATOM   2741  N   PRO A 395      -4.187 -21.188 -20.052  1.00 12.47           N
ATOM   2742  CA  PRO A 395      -4.566 -19.931 -19.384  1.00 12.11           C
ATOM   2743  C   PRO A 395      -3.377 -19.050 -19.023  1.00 15.57           C
ATOM   2744  O   PRO A 395      -2.246 -19.547 -18.898  1.00 13.08           O
ATOM   2745  CB  PRO A 395      -5.213 -20.420 -18.090  1.00 15.29           C
ATOM   2746  CG  PRO A 395      -4.380 -21.669 -17.722  1.00 12.92           C
ATOM   2747  CD  PRO A 395      -4.087 -22.322 -19.106  1.00 11.79           C
ATOM   2748  N   ILE A 396      -3.645 -17.754 -18.838  1.00 14.35           N
ATOM   2749  CA  ILE A 396      -2.633 -16.805 -18.414  1.00 11.22           C
ATOM   2750  C   ILE A 396      -2.513 -16.785 -16.882  1.00 10.46           C
ATOM   2751  O   ILE A 396      -3.484 -17.025 -16.156  1.00 13.39           O
ATOM   2752  CB  ILE A 396      -2.977 -15.371 -18.959  1.00 10.04           C
ATOM   2753  CG1 ILE A 396      -1.744 -14.410 -18.899  1.00 10.06           C
ATOM   2754  CG2 ILE A 396      -4.250 -14.810 -18.245  1.00 11.22           C
ATOM   2755  CD1 ILE A 396      -2.022 -13.055 -19.581  1.00 14.09           C
ATOM   2756  N   LEU A 397      -1.313 -16.465 -16.399  1.00 11.69           N
ATOM   2757  CA  LEU A 397      -1.066 -16.160 -14.988  1.00 11.30           C
ATOM   2758  C   LEU A 397      -0.174 -14.941 -14.896  1.00 12.85           C
ATOM   2759  O   LEU A 397       0.776 -14.805 -15.661  1.00 12.78           O
ATOM   2760  CB  LEU A 397      -0.307 -17.318 -14.315  1.00 17.10           C
ATOM   2761  CG  LEU A 397      -1.063 -18.588 -13.982  1.00 20.07           C
ATOM   2762  CD1 LEU A 397      -0.056 -19.565 -13.339  1.00 20.43           C
ATOM   2763  CD2 LEU A 397      -2.261 -18.368 -13.015  1.00 17.56           C
ATOM   2764  N   ASP A 398      -0.475 -14.059 -13.956  1.00 12.18           N
ATOM   2765  CA  ASP A 398       0.382 -12.884 -13.666  1.00 11.81           C
ATOM   2766  C   ASP A 398       1.149 -13.158 -12.373  1.00 12.98           C
ATOM   2767  O   ASP A 398       0.755 -14.019 -11.590  1.00 12.80           O
ATOM   2768  CB  ASP A 398      -0.505 -11.625 -13.509  1.00 13.13           C
ATOM   2769  CG  ASP A 398      -1.246 -11.244 -14.790  1.00 17.65           C
ATOM   2770  OD1 ASP A 398      -0.651 -11.273 -15.892  1.00 18.86           O
ATOM   2771  OD2 ASP A 398      -2.450 -10.918 -14.682  1.00 20.91           O
ATOM   2772  N   PRO A 399       2.246 -12.428 -12.118  1.00 12.84           N
ATOM   2773  CA  PRO A 399       2.974 -12.798 -10.900  1.00 11.73           C
ATOM   2774  C   PRO A 399       2.368 -12.155  -9.654  1.00 11.00           C
ATOM   2775  O   PRO A 399       2.463 -12.735  -8.571  1.00 13.94           O
ATOM   2776  CB  PRO A 399       4.385 -12.222 -11.133  1.00 17.38           C
ATOM   2777  CG  PRO A 399       4.204 -11.130 -12.141  1.00 14.36           C
ATOM   2778  CD  PRO A 399       2.996 -11.506 -12.996  1.00 14.82           C
ATOM   2779  N   GLY A 400       1.750 -10.979  -9.797  1.00 13.56           N
ATOM   2780  CA  GLY A 400       1.288 -10.268  -8.618  1.00 13.66           C
ATOM   2781  C   GLY A 400       0.100 -10.940  -7.973  1.00 13.58           C
ATOM   2782  O   GLY A 400      -0.875 -11.305  -8.660  1.00 17.27           O
ATOM   2783  N   ILE A 401       0.151 -11.090  -6.652  1.00 12.28           N
ATOM   2784  CA  ILE A 401      -0.923 -11.734  -5.886  1.00 12.57           C
ATOM   2785  C   ILE A 401      -1.722 -10.665  -5.149  1.00 13.00           C
ATOM   2786  O   ILE A 401      -1.185  -9.935  -4.317  1.00 14.24           O
ATOM   2787  CB  ILE A 401      -0.343 -12.740  -4.860  1.00 14.59           C
ATOM   2788  CG1 ILE A 401       0.488 -13.812  -5.595  1.00 15.72           C
ATOM   2789  CG2 ILE A 401      -1.455 -13.399  -4.021  1.00 14.20           C
ATOM   2790  CD1 ILE A 401      -0.257 -14.468  -6.770  1.00 14.89           C
ATOM   2791  N   ASN A 402      -3.022 -10.582  -5.431  1.00 14.16           N
ATOM   2792  CA  ASN A 402      -3.888  -9.599  -4.791  1.00 13.81           C
ATOM   2793  C   ASN A 402      -3.905  -9.794  -3.287  1.00 14.41           C
ATOM   2794  O   ASN A 402      -3.824 -10.929  -2.786  1.00 15.56           O
ATOM   2795  CB  ASN A 402      -5.303  -9.739  -5.364  1.00 14.17           C
ATOM   2796  CG  ASN A 402      -6.281  -8.771  -4.766  1.00 16.46           C
ATOM   2797  OD1 ASN A 402      -7.236  -9.194  -4.130  1.00 18.81           O
ATOM   2798  ND2 ASN A 402      -6.048  -7.447  -4.933  1.00 14.57           N
ATOM   2799  N   THR A 403      -4.030  -8.688  -2.557  1.00 14.68           N
ATOM   2800  CA  THR A 403      -3.850  -8.695  -1.102  1.00 18.09           C
ATOM   2801  C   THR A 403      -5.142  -8.856  -0.320  1.00 19.32           C
ATOM   2802  O   THR A 403      -5.201  -8.513   0.870  1.00 23.73           O
ATOM   2803  CB  THR A 403      -3.129  -7.413  -0.657  1.00 17.60           C
ATOM   2804  OG1 THR A 403      -3.922  -6.285  -1.051  1.00 16.34           O
ATOM   2805  CG2 THR A 403      -1.779  -7.301  -1.341  1.00 20.77           C
ATOM   2806  N   ASN A 404      -6.195  -9.362  -0.955  1.00 16.30           N
ATOM   2807  CA  ASN A 404      -7.482  -9.523  -0.280  1.00 22.61           C
ATOM   2808  C   ASN A 404      -7.392 -10.615   0.794  1.00 21.96           C
ATOM   2809  O   ASN A 404      -7.017 -11.734   0.495  1.00 19.61           O
ATOM   2810  CB  ASN A 404      -8.551  -9.878  -1.313  1.00 26.52           C
ATOM   2811  CG  ASN A 404      -9.961  -9.766  -0.749  1.00 33.05           C
ATOM   2812  OD1 ASN A 404     -10.342 -10.552   0.115  1.00 38.01           O
ATOM   2813  ND2 ASN A 404     -10.733  -8.774  -1.228  1.00 32.33           N
ATOM   2814  N   LYS A 405      -7.766 -10.298   2.031  1.00 23.24           N
ATOM   2815  CA  LYS A 405      -7.544 -11.230   3.138  1.00 22.54           C
ATOM   2816  C   LYS A 405      -8.413 -12.503   3.071  1.00 22.37           C
ATOM   2817  O   LYS A 405      -8.148 -13.464   3.793  1.00 29.80           O
ATOM   2818  CB  LYS A 405      -7.752 -10.514   4.474  1.00 28.18           C
ATOM   2819  CG  LYS A 405      -9.219 -10.231   4.719  1.00 41.01           C
ATOM   2820  CD  LYS A 405      -9.476  -9.279   5.901  1.00 49.93           C
ATOM   2821  CE  LYS A 405     -10.913  -8.758   5.860  1.00 51.53           C
ATOM   2822  NZ  LYS A 405     -11.919  -9.869   5.878  1.00 54.03           N
ATOM   2823  N  ASER A 406      -9.426 -12.501   2.203  0.48 20.76           N
ATOM   2824  N  BSER A 406      -9.437 -12.540   2.220  0.52 20.95           N
ATOM   2825  CA ASER A 406     -10.274 -13.681   2.001  0.48 24.26           C
ATOM   2826  CA BSER A 406     -10.213 -13.780   2.069  0.52 23.85           C
ATOM   2827  C  ASER A 406      -9.817 -14.598   0.850  0.48 26.03           C
ATOM   2828  C  BSER A 406      -9.826 -14.603   0.830  0.52 26.47           C
ATOM   2829  O  ASER A 406     -10.422 -15.633   0.605  0.48 26.80           O
ATOM   2830  O  BSER A 406     -10.500 -15.563   0.483  0.52 26.19           O
ATOM   2831  CB ASER A 406     -11.722 -13.245   1.742  0.48 27.36           C
ATOM   2832  CB BSER A 406     -11.705 -13.464   1.979  0.52 27.01           C
ATOM   2833  OG ASER A 406     -12.248 -12.507   2.827  0.48 26.36           O
ATOM   2834  OG BSER A 406     -11.999 -12.880   0.720  0.52 28.14           O
ATOM   2835  N   TYR A 407      -8.756 -14.217   0.149  1.00 18.70           N
ATOM   2836  CA  TYR A 407      -8.315 -14.932  -1.057  1.00 18.04           C
ATOM   2837  C   TYR A 407      -7.280 -15.972  -0.661  1.00 26.06           C
ATOM   2838  O   TYR A 407      -6.242 -15.612  -0.077  1.00 17.68           O
ATOM   2839  CB  TYR A 407      -7.714 -13.856  -1.963  1.00 17.13           C
ATOM   2840  CG  TYR A 407      -6.944 -14.237  -3.204  1.00 18.19           C
ATOM   2841  CD1 TYR A 407      -7.338 -15.271  -4.061  1.00 16.30           C
ATOM   2842  CD2 TYR A 407      -5.845 -13.480  -3.564  1.00 15.51           C
ATOM   2843  CE1 TYR A 407      -6.609 -15.533  -5.236  1.00 15.76           C
ATOM   2844  CE2 TYR A 407      -5.132 -13.727  -4.703  1.00 15.39           C
ATOM   2845  CZ  TYR A 407      -5.508 -14.749  -5.538  1.00 16.58           C
ATOM   2846  OH  TYR A 407      -4.740 -14.937  -6.664  1.00 14.92           O
ATOM   2847  N   GLY A 408      -7.550 -17.248  -0.974  1.00 21.81           N
ATOM   2848  CA  GLY A 408      -6.757 -18.351  -0.439  1.00 21.49           C
ATOM   2849  C   GLY A 408      -5.298 -18.275  -0.867  1.00 22.81           C
ATOM   2850  O   GLY A 408      -4.391 -18.558  -0.072  1.00 20.21           O
ATOM   2851  N   THR A 409      -5.056 -17.820  -2.088  1.00 18.84           N
ATOM   2852  CA  THR A 409      -3.687 -17.723  -2.601  1.00 16.52           C
ATOM   2853  C   THR A 409      -2.890 -16.735  -1.740  1.00 19.16           C
ATOM   2854  O   THR A 409      -1.717 -16.965  -1.424  1.00 16.12           O
ATOM   2855  CB  THR A 409      -3.661 -17.347  -4.083  1.00 17.78           C
ATOM   2856  OG1 THR A 409      -4.291 -18.415  -4.836  1.00 17.11           O
ATOM   2857  CG2 THR A 409      -2.225 -17.215  -4.588  1.00 19.26           C
ATOM   2858  N   PHE A 410      -3.505 -15.609  -1.391  1.00 17.66           N
ATOM   2859  CA  PHE A 410      -2.815 -14.615  -0.593  1.00 18.56           C
ATOM   2860  C   PHE A 410      -2.559 -15.138   0.812  1.00 20.11           C
ATOM   2861  O   PHE A 410      -1.474 -14.958   1.366  1.00 17.24           O
ATOM   2862  CB  PHE A 410      -3.644 -13.325  -0.534  1.00 17.35           C
ATOM   2863  CG  PHE A 410      -3.062 -12.286   0.360  1.00 17.26           C
ATOM   2864  CD1 PHE A 410      -1.893 -11.640   0.011  1.00 17.76           C
ATOM   2865  CD2 PHE A 410      -3.705 -11.933   1.524  1.00 20.93           C
ATOM   2866  CE1 PHE A 410      -1.359 -10.667   0.876  1.00 20.32           C
ATOM   2867  CE2 PHE A 410      -3.186 -10.962   2.356  1.00 25.74           C
ATOM   2868  CZ  PHE A 410      -2.015 -10.338   2.021  1.00 21.33           C
ATOM   2869  N   ILE A 411      -3.556 -15.798   1.385  1.00 17.39           N
ATOM   2870  CA  ILE A 411      -3.425 -16.328   2.726  1.00 20.03           C
ATOM   2871  C   ILE A 411      -2.245 -17.309   2.771  1.00 20.61           C
ATOM   2872  O   ILE A 411      -1.400 -17.242   3.668  1.00 20.59           O
ATOM   2873  CB  ILE A 411      -4.702 -17.034   3.127  1.00 21.29           C
ATOM   2874  CG1 ILE A 411      -5.791 -15.989   3.368  1.00 23.47           C
ATOM   2875  CG2 ILE A 411      -4.466 -17.879   4.365  1.00 27.23           C
ATOM   2876  CD1 ILE A 411      -7.176 -16.575   3.505  1.00 28.92           C
ATOM   2877  N   ARG A 412      -2.156 -18.190   1.781  1.00 18.58           N
ATOM   2878  CA  ARG A 412      -1.074 -19.161   1.772  1.00 17.73           C
ATOM   2879  C   ARG A 412       0.289 -18.522   1.493  1.00 22.14           C
ATOM   2880  O   ARG A 412       1.316 -18.950   2.058  1.00 22.90           O
ATOM   2881  CB  ARG A 412      -1.371 -20.298   0.788  1.00 19.79           C
ATOM   2882  CG  ARG A 412      -2.578 -21.126   1.204  1.00 18.56           C
ATOM   2883  CD  ARG A 412      -2.741 -22.315   0.256  1.00 20.99           C
ATOM   2884  NE  ARG A 412      -3.244 -21.909  -1.056  1.00 22.37           N
ATOM   2885  CZ  ARG A 412      -4.539 -21.811  -1.339  1.00 23.06           C
ATOM   2886  NH1 ARG A 412      -5.443 -22.085  -0.381  1.00 24.52           N
ATOM   2887  NH2 ARG A 412      -4.932 -21.441  -2.555  1.00 21.68           N
ATOM   2888  N   GLY A 413       0.314 -17.506   0.628  1.00 16.56           N
ATOM   2889  CA  GLY A 413       1.560 -16.801   0.358  1.00 18.41           C
ATOM   2890  C   GLY A 413       2.086 -16.108   1.621  1.00 20.59           C
ATOM   2891  O   GLY A 413       3.286 -16.113   1.885  1.00 20.28           O
ATOM   2892  N  AMET A 414       1.202 -15.521   2.411  0.40 19.10           N
ATOM   2893  N  BMET A 414       1.192 -15.480   2.386  0.60 18.77           N
ATOM   2894  CA AMET A 414       1.680 -14.863   3.614  0.40 20.19           C
ATOM   2895  CA BMET A 414       1.597 -14.829   3.632  0.60 16.87           C
ATOM   2896  C  AMET A 414       2.137 -15.865   4.657  0.40 22.55           C
ATOM   2897  C  BMET A 414       2.137 -15.860   4.617  0.60 22.76           C
ATOM   2898  O  AMET A 414       3.114 -15.620   5.367  0.40 21.76           O
ATOM   2899  O  BMET A 414       3.160 -15.619   5.268  0.60 20.76           O
ATOM   2900  CB AMET A 414       0.630 -13.905   4.156  0.40 20.80           C
ATOM   2901  CB BMET A 414       0.428 -14.073   4.276  0.60 19.12           C
ATOM   2902  CG AMET A 414       0.412 -12.764   3.198  0.40 21.57           C
ATOM   2903  CG BMET A 414       0.121 -12.756   3.610  0.60 23.94           C
ATOM   2904  SD AMET A 414       1.376 -11.290   3.589  0.40 27.25           S
ATOM   2905  SD BMET A 414      -0.571 -11.620   4.821  0.60 40.47           S
ATOM   2906  CE AMET A 414       3.092 -11.813   3.588  0.40 15.94           C
ATOM   2907  CE BMET A 414      -1.817 -12.684   5.528  0.60 24.28           C
ATOM   2908  N   GLN A 415       1.446 -16.999   4.733  1.00 23.10           N
ATOM   2909  CA  GLN A 415       1.812 -18.037   5.695  1.00 25.94           C
ATOM   2910  C   GLN A 415       3.219 -18.557   5.439  1.00 24.73           C
ATOM   2911  O   GLN A 415       3.939 -18.909   6.386  1.00 26.76           O
ATOM   2912  CB  GLN A 415       0.806 -19.185   5.681  1.00 27.57           C
ATOM   2913  CG  GLN A 415      -0.555 -18.753   6.206  1.00 32.54           C
ATOM   2914  CD  GLN A 415      -1.654 -19.820   6.121  1.00 38.03           C
ATOM   2915  OE1 GLN A 415      -1.628 -20.727   5.267  1.00 35.45           O
ATOM   2916  NE2 GLN A 415      -2.653 -19.690   7.008  1.00 38.58           N
ATOM   2917  N   SER A 416       3.624 -18.572   4.172  1.00 20.82           N
ATOM   2918  CA  SER A 416       4.946 -19.076   3.815  1.00 21.13           C
ATOM   2919  C   SER A 416       5.953 -17.942   3.599  1.00 23.74           C
ATOM   2920  O   SER A 416       7.082 -18.184   3.151  1.00 22.48           O
ATOM   2921  CB  SER A 416       4.865 -19.963   2.572  1.00 28.67           C
ATOM   2922  OG  SER A 416       4.397 -21.249   2.953  1.00 30.35           O
ATOM   2923  N   ASN A 417       5.508 -16.707   3.871  1.00 21.86           N
ATOM   2924  CA  ASN A 417       6.356 -15.535   3.757  1.00 18.45           C
ATOM   2925  C   ASN A 417       7.033 -15.445   2.394  1.00 20.49           C
ATOM   2926  O   ASN A 417       8.273 -15.332   2.305  1.00 19.09           O
ATOM   2927  CB  ASN A 417       7.407 -15.589   4.879  1.00 19.70           C
ATOM   2928  CG  ASN A 417       8.177 -14.286   5.026  1.00 28.51           C
ATOM   2929  OD1 ASN A 417       7.676 -13.205   4.660  1.00 24.79           O
ATOM   2930  ND2 ASN A 417       9.414 -14.377   5.545  1.00 28.28           N
ATOM   2931  N   VAL A 418       6.247 -15.514   1.312  1.00 15.85           N
ATOM   2932  CA  VAL A 418       6.859 -15.678  -0.006  1.00 15.90           C
ATOM   2933  C   VAL A 418       7.138 -14.401  -0.781  1.00 16.02           C
ATOM   2934  O   VAL A 418       7.687 -14.474  -1.877  1.00 16.22           O
ATOM   2935  CB  VAL A 418       6.010 -16.570  -0.908  1.00 16.10           C
ATOM   2936  CG1 VAL A 418       5.649 -17.862  -0.155  1.00 16.00           C
ATOM   2937  CG2 VAL A 418       4.760 -15.810  -1.338  1.00 16.35           C
ATOM   2938  N   PHE A 419       6.761 -13.250  -0.245  1.00 13.89           N
ATOM   2939  CA  PHE A 419       6.742 -12.021  -1.073  1.00 13.19           C
ATOM   2940  C   PHE A 419       7.994 -11.169  -0.957  1.00 14.98           C
ATOM   2941  O   PHE A 419       8.647 -11.134   0.100  1.00 17.77           O
ATOM   2942  CB  PHE A 419       5.518 -11.177  -0.649  1.00 13.41           C
ATOM   2943  CG  PHE A 419       4.212 -11.874  -0.927  1.00 14.08           C
ATOM   2944  CD1 PHE A 419       3.898 -12.222  -2.232  1.00 14.33           C
ATOM   2945  CD2 PHE A 419       3.353 -12.239   0.107  1.00 15.73           C
ATOM   2946  CE1 PHE A 419       2.701 -12.887  -2.535  1.00 17.51           C
ATOM   2947  CE2 PHE A 419       2.165 -12.925  -0.185  1.00 16.30           C
ATOM   2948  CZ  PHE A 419       1.843 -13.236  -1.493  1.00 18.63           C
ATOM   2949  N   ILE A 420       8.294 -10.444  -2.032  1.00 12.47           N
ATOM   2950  CA  ILE A 420       9.388  -9.483  -2.045  1.00 12.36           C
ATOM   2951  C   ILE A 420       9.102  -8.375  -1.059  1.00 16.13           C
ATOM   2952  O   ILE A 420       7.975  -7.857  -0.982  1.00 13.73           O
ATOM   2953  CB  ILE A 420       9.535  -8.924  -3.490  1.00 11.71           C
ATOM   2954  CG1 ILE A 420      10.097 -10.030  -4.371  1.00 15.81           C
ATOM   2955  CG2 ILE A 420      10.406  -7.668  -3.518  1.00 12.50           C
ATOM   2956  CD1 ILE A 420       9.963  -9.704  -5.845  1.00 14.38           C
ATOM   2957  N   LYS A 421      10.134  -8.011  -0.301  1.00 16.90           N
ATOM   2958  CA  LYS A 421      10.029  -6.958   0.706  1.00 13.43           C
ATOM   2959  C   LYS A 421      10.783  -5.691   0.309  1.00 17.20           C
ATOM   2960  O   LYS A 421      11.699  -5.713  -0.517  1.00 19.24           O
ATOM   2961  CB  LYS A 421      10.602  -7.476   2.036  1.00 18.99           C
ATOM   2962  CG  LYS A 421      10.025  -8.834   2.431  1.00 24.19           C
ATOM   2963  CD  LYS A 421       9.548  -8.895   3.817  1.00 35.81           C
ATOM   2964  CE  LYS A 421       8.589 -10.093   3.985  1.00 35.48           C
ATOM   2965  NZ  LYS A 421       8.980 -10.883   5.157  1.00 37.25           N
ATOM   2966  N   ARG A 422      10.358  -4.581   0.882  1.00 14.19           N
ATOM   2967  CA  ARG A 422      11.137  -3.351   0.804  1.00 14.27           C
ATOM   2968  C   ARG A 422      10.981  -2.672   2.150  1.00 17.02           C
ATOM   2969  O   ARG A 422       9.865  -2.582   2.675  1.00 16.91           O
ATOM   2970  CB  ARG A 422      10.590  -2.439  -0.300  1.00 16.49           C
ATOM   2971  CG  ARG A 422      11.552  -1.284  -0.628  1.00 17.87           C
ATOM   2972  CD  ARG A 422      10.822  -0.201  -1.349  1.00 21.40           C
ATOM   2973  NE  ARG A 422      11.693   0.845  -1.900  1.00 17.44           N
ATOM   2974  CZ  ARG A 422      11.222   2.014  -2.277  1.00 19.05           C
ATOM   2975  NH1 ARG A 422      12.022   2.931  -2.833  1.00 14.70           N
ATOM   2976  NH2 ARG A 422       9.925   2.242  -2.090  1.00 16.66           N
ATOM   2977  N   ASP A 423      12.096  -2.174   2.701  1.00 15.44           N
ATOM   2978  CA  ASP A 423      12.088  -1.591   4.039  1.00 17.80           C
ATOM   2979  C   ASP A 423      11.511  -2.585   5.054  1.00 18.54           C
ATOM   2980  O   ASP A 423      10.860  -2.166   6.006  1.00 25.88           O
ATOM   2981  CB  ASP A 423      11.285  -0.279   4.029  1.00 19.02           C
ATOM   2982  CG  ASP A 423      11.849   0.741   3.068  1.00 21.79           C
ATOM   2983  OD1 ASP A 423      13.063   0.927   3.087  1.00 23.62           O
ATOM   2984  OD2 ASP A 423      11.091   1.363   2.295  1.00 26.69           O
ATOM   2985  N   GLY A 424      11.743  -3.883   4.851  1.00 18.94           N
ATOM   2986  CA  GLY A 424      11.276  -4.919   5.780  1.00 22.51           C
ATOM   2987  C   GLY A 424       9.807  -5.353   5.680  1.00 28.67           C
ATOM   2988  O   GLY A 424       9.366  -6.282   6.372  1.00 27.40           O
ATOM   2989  N   ASN A 425       9.041  -4.697   4.816  1.00 23.22           N
ATOM   2990  CA  ASN A 425       7.603  -4.964   4.661  1.00 18.93           C
ATOM   2991  C   ASN A 425       7.346  -5.465   3.240  1.00 17.66           C
ATOM   2992  O   ASN A 425       8.066  -5.105   2.326  1.00 18.27           O
ATOM   2993  CB  ASN A 425       6.861  -3.629   4.851  1.00 22.54           C
ATOM   2994  CG  ASN A 425       7.204  -2.958   6.175  1.00 31.14           C
ATOM   2995  OD1 ASN A 425       7.193  -3.600   7.210  1.00 29.14           O
ATOM   2996  ND2 ASN A 425       7.552  -1.665   6.130  1.00 35.94           N
ATOM   2997  N   PRO A 426       6.305  -6.286   3.033  1.00 16.17           N
ATOM   2998  CA  PRO A 426       6.015  -6.717   1.652  1.00 14.02           C
ATOM   2999  C   PRO A 426       5.805  -5.496   0.742  1.00 16.06           C
ATOM   3000  O   PRO A 426       5.110  -4.535   1.138  1.00 14.92           O
ATOM   3001  CB  PRO A 426       4.687  -7.451   1.780  1.00 20.58           C
ATOM   3002  CG  PRO A 426       4.602  -7.877   3.215  1.00 29.98           C
ATOM   3003  CD  PRO A 426       5.375  -6.864   4.027  1.00 24.89           C
ATOM   3004  N   TYR A 427       6.408  -5.538  -0.442  1.00 13.38           N
ATOM   3005  CA  TYR A 427       6.338  -4.424  -1.375  1.00 12.64           C
ATOM   3006  C   TYR A 427       4.971  -4.445  -2.078  1.00 12.51           C
ATOM   3007  O   TYR A 427       4.586  -5.448  -2.696  1.00 13.54           O
ATOM   3008  CB  TYR A 427       7.496  -4.482  -2.407  1.00 12.14           C
ATOM   3009  CG  TYR A 427       7.284  -3.345  -3.383  1.00 12.67           C
ATOM   3010  CD1 TYR A 427       6.789  -3.597  -4.660  1.00 12.14           C
ATOM   3011  CD2 TYR A 427       7.452  -2.027  -2.978  1.00 13.83           C
ATOM   3012  CE1 TYR A 427       6.468  -2.534  -5.532  1.00 11.69           C
ATOM   3013  CE2 TYR A 427       7.156  -0.950  -3.850  1.00 12.90           C
ATOM   3014  CZ  TYR A 427       6.675  -1.242  -5.121  1.00 14.12           C
ATOM   3015  OH  TYR A 427       6.403  -0.225  -5.997  1.00 14.50           O
ATOM   3016  N   LEU A 428       4.248  -3.331  -1.995  1.00 12.70           N
ATOM   3017  CA  LEU A 428       2.882  -3.281  -2.518  1.00 13.65           C
ATOM   3018  C   LEU A 428       2.883  -2.643  -3.901  1.00 14.23           C
ATOM   3019  O   LEU A 428       3.149  -1.414  -4.032  1.00 14.65           O
ATOM   3020  CB  LEU A 428       2.027  -2.409  -1.578  1.00 13.33           C
ATOM   3021  CG  LEU A 428       0.557  -2.233  -1.964  1.00 14.74           C
ATOM   3022  CD1 LEU A 428      -0.116  -3.569  -1.875  1.00 18.09           C
ATOM   3023  CD2 LEU A 428      -0.097  -1.217  -0.984  1.00 16.62           C
ATOM   3024  N   GLY A 429       2.587  -3.440  -4.927  1.00 13.06           N
ATOM   3025  CA  GLY A 429       2.469  -2.925  -6.291  1.00 13.46           C
ATOM   3026  C   GLY A 429       1.006  -2.756  -6.711  1.00 15.28           C
ATOM   3027  O   GLY A 429       0.081  -2.919  -5.910  1.00 12.23           O
ATOM   3028  N   SER A 430       0.786  -2.361  -7.963  1.00 12.08           N
ATOM   3029  CA  SER A 430      -0.578  -2.241  -8.504  1.00 12.70           C
ATOM   3030  C   SER A 430      -0.536  -2.945  -9.844  1.00 14.49           C
ATOM   3031  O   SER A 430       0.309  -2.611 -10.668  1.00 11.62           O
ATOM   3032  CB  SER A 430      -0.918  -0.763  -8.781  1.00 15.31           C
ATOM   3033  OG  SER A 430      -2.170  -0.688  -9.448  1.00 17.97           O
ATOM   3034  N   VAL A 431      -1.429  -3.904 -10.088  1.00 12.34           N
ATOM   3035  CA  VAL A 431      -1.533  -4.529 -11.423  1.00 12.59           C
ATOM   3036  C   VAL A 431      -3.027  -4.796 -11.631  1.00 11.49           C
ATOM   3037  O   VAL A 431      -3.847  -4.126 -11.037  1.00 12.90           O
ATOM   3038  CB  VAL A 431      -0.661  -5.796 -11.597  1.00 13.43           C
ATOM   3039  CG1 VAL A 431      -0.368  -6.052 -13.084  1.00 19.27           C
ATOM   3040  CG2 VAL A 431       0.692  -5.638 -10.953  1.00 14.85           C
ATOM   3041  N   TRP A 432      -3.412  -5.776 -12.446  1.00 11.78           N
ATOM   3042  CA  TRP A 432      -4.826  -5.838 -12.844  1.00 11.84           C
ATOM   3043  C   TRP A 432      -5.852  -5.965 -11.719  1.00 12.53           C
ATOM   3044  O   TRP A 432      -6.917  -5.346 -11.799  1.00 13.49           O
ATOM   3045  CB  TRP A 432      -5.067  -6.980 -13.892  1.00 12.59           C
ATOM   3046  CG  TRP A 432      -4.206  -6.868 -15.099  1.00 12.80           C
ATOM   3047  CD1 TRP A 432      -3.289  -7.784 -15.527  1.00 15.25           C
ATOM   3048  CD2 TRP A 432      -4.179  -5.788 -16.071  1.00 17.48           C
ATOM   3049  NE1 TRP A 432      -2.692  -7.345 -16.680  1.00 19.38           N
ATOM   3050  CE2 TRP A 432      -3.219  -6.130 -17.041  1.00 17.84           C
ATOM   3051  CE3 TRP A 432      -4.875  -4.586 -16.205  1.00 21.38           C
ATOM   3052  CZ2 TRP A 432      -2.899  -5.293 -18.125  1.00 17.21           C
ATOM   3053  CZ3 TRP A 432      -4.566  -3.749 -17.290  1.00 22.96           C
ATOM   3054  CH2 TRP A 432      -3.593  -4.118 -18.234  1.00 18.68           C
ATOM   3055  N   PRO A 433      -5.565  -6.763 -10.665  1.00 12.64           N
ATOM   3056  CA  PRO A 433      -6.581  -6.831  -9.622  1.00 13.34           C
ATOM   3057  C   PRO A 433      -6.478  -5.696  -8.614  1.00 15.92           C
ATOM   3058  O   PRO A 433      -7.303  -5.644  -7.697  1.00 16.64           O
ATOM   3059  CB  PRO A 433      -6.282  -8.164  -8.921  1.00 16.19           C
ATOM   3060  CG  PRO A 433      -4.788  -8.297  -9.047  1.00 14.28           C
ATOM   3061  CD  PRO A 433      -4.483  -7.748 -10.447  1.00 17.79           C
ATOM   3062  N   GLY A 434      -5.558  -4.770  -8.827  1.00 17.50           N
ATOM   3063  CA  GLY A 434      -5.384  -3.653  -7.883  1.00 13.49           C
ATOM   3064  C   GLY A 434      -4.121  -3.930  -7.076  1.00 13.18           C
ATOM   3065  O   GLY A 434      -3.106  -4.238  -7.646  1.00 13.18           O
ATOM   3066  N   PRO A 435      -4.205  -3.881  -5.741  1.00 13.64           N
ATOM   3067  CA  PRO A 435      -2.996  -4.009  -4.904  1.00 13.45           C
ATOM   3068  C   PRO A 435      -2.476  -5.438  -4.942  1.00 14.66           C
ATOM   3069  O   PRO A 435      -3.282  -6.353  -4.871  1.00 16.14           O
ATOM   3070  CB  PRO A 435      -3.494  -3.675  -3.492  1.00 14.14           C
ATOM   3071  CG  PRO A 435      -5.017  -3.962  -3.548  1.00 19.45           C
ATOM   3072  CD  PRO A 435      -5.410  -3.577  -4.962  1.00 16.47           C
ATOM   3073  N   VAL A 436      -1.163  -5.613  -5.080  1.00 12.70           N
ATOM   3074  CA  VAL A 436      -0.559  -6.950  -5.161  1.00 13.09           C
ATOM   3075  C   VAL A 436       0.722  -6.952  -4.383  1.00 14.90           C
ATOM   3076  O   VAL A 436       1.334  -5.902  -4.199  1.00 13.44           O
ATOM   3077  CB  VAL A 436      -0.222  -7.398  -6.594  1.00 14.25           C
ATOM   3078  CG1 VAL A 436      -1.480  -7.508  -7.432  1.00 14.84           C
ATOM   3079  CG2 VAL A 436       0.793  -6.414  -7.274  1.00 13.51           C
ATOM   3080  N   TYR A 437       1.095  -8.140  -3.896  1.00 12.53           N
ATOM   3081  CA  TYR A 437       2.491  -8.446  -3.526  1.00 12.37           C
ATOM   3082  C   TYR A 437       3.075  -9.382  -4.581  1.00 12.69           C
ATOM   3083  O   TYR A 437       2.340 -10.104  -5.274  1.00 12.68           O
ATOM   3084  CB  TYR A 437       2.587  -9.117  -2.132  1.00 12.97           C
ATOM   3085  CG  TYR A 437       2.097  -8.288  -0.950  1.00 13.52           C
ATOM   3086  CD1 TYR A 437       2.111  -6.887  -0.966  1.00 13.45           C
ATOM   3087  CD2 TYR A 437       1.636  -8.913   0.199  1.00 16.02           C
ATOM   3088  CE1 TYR A 437       1.657  -6.156   0.133  1.00 14.84           C
ATOM   3089  CE2 TYR A 437       1.189  -8.180   1.291  1.00 18.39           C
ATOM   3090  CZ  TYR A 437       1.206  -6.810   1.234  1.00 18.35           C
ATOM   3091  OH  TYR A 437       0.771  -6.096   2.340  1.00 18.39           O
ATOM   3092  N   TYR A 438       4.399  -9.358  -4.753  1.00 12.20           N
ATOM   3093  CA  TYR A 438       5.061 -10.157  -5.797  1.00 11.31           C
ATOM   3094  C   TYR A 438       5.836 -11.293  -5.160  1.00 12.40           C
ATOM   3095  O   TYR A 438       6.642 -11.084  -4.227  1.00 12.56           O
ATOM   3096  CB  TYR A 438       6.054  -9.278  -6.529  1.00 10.75           C
ATOM   3097  CG  TYR A 438       5.451  -8.115  -7.263  1.00 12.54           C
ATOM   3098  CD1 TYR A 438       4.981  -8.260  -8.573  1.00 10.76           C
ATOM   3099  CD2 TYR A 438       5.366  -6.878  -6.652  1.00 10.74           C
ATOM   3100  CE1 TYR A 438       4.455  -7.174  -9.275  1.00 11.50           C
ATOM   3101  CE2 TYR A 438       4.831  -5.795  -7.347  1.00 13.62           C
ATOM   3102  CZ  TYR A 438       4.395  -5.960  -8.630  1.00 11.47           C
ATOM   3103  OH  TYR A 438       3.891  -4.863  -9.312  1.00 12.65           O
ATOM   3104  N   PRO A 439       5.583 -12.524  -5.599  1.00 12.51           N
ATOM   3105  CA  PRO A 439       6.378 -13.637  -5.060  1.00 12.77           C
ATOM   3106  C   PRO A 439       7.862 -13.431  -5.366  1.00 13.78           C
ATOM   3107  O   PRO A 439       8.241 -12.937  -6.445  1.00 11.04           O
ATOM   3108  CB  PRO A 439       5.873 -14.844  -5.859  1.00 12.20           C
ATOM   3109  CG  PRO A 439       4.459 -14.470  -6.261  1.00 12.21           C
ATOM   3110  CD  PRO A 439       4.584 -12.958  -6.585  1.00 11.76           C
ATOM   3111  N   ASP A 440       8.716 -13.781  -4.408  1.00 13.29           N
ATOM   3112  CA  ASP A 440      10.172 -13.650  -4.619  1.00 12.95           C
ATOM   3113  C   ASP A 440      10.683 -14.940  -5.219  1.00 15.52           C
ATOM   3114  O   ASP A 440      10.909 -15.908  -4.499  1.00 15.57           O
ATOM   3115  CB  ASP A 440      10.835 -13.411  -3.246  1.00 14.57           C
ATOM   3116  CG  ASP A 440      12.368 -13.439  -3.305  1.00 15.22           C
ATOM   3117  OD1 ASP A 440      12.900 -13.472  -4.418  1.00 19.14           O
ATOM   3118  OD2 ASP A 440      13.011 -13.423  -2.204  1.00 18.16           O
ATOM   3119  N   PHE A 441      10.838 -14.990  -6.532  1.00 15.69           N
ATOM   3120  CA  PHE A 441      11.204 -16.269  -7.159  1.00 19.83           C
ATOM   3121  C   PHE A 441      12.678 -16.668  -6.977  1.00 17.01           C
ATOM   3122  O   PHE A 441      13.107 -17.711  -7.458  1.00 19.41           O
ATOM   3123  CB  PHE A 441      10.798 -16.312  -8.638  1.00 14.06           C
ATOM   3124  CG  PHE A 441       9.297 -16.375  -8.855  1.00 13.35           C
ATOM   3125  CD1 PHE A 441       8.602 -17.524  -8.586  1.00 15.68           C
ATOM   3126  CD2 PHE A 441       8.599 -15.278  -9.313  1.00 13.77           C
ATOM   3127  CE1 PHE A 441       7.219 -17.576  -8.777  1.00 14.22           C
ATOM   3128  CE2 PHE A 441       7.216 -15.300  -9.484  1.00 17.48           C
ATOM   3129  CZ  PHE A 441       6.525 -16.454  -9.214  1.00 12.41           C
ATOM   3130  N   LEU A 442      13.442 -15.878  -6.241  1.00 17.04           N
ATOM   3131  CA  LEU A 442      14.740 -16.363  -5.765  1.00 18.27           C
ATOM   3132  C   LEU A 442      14.626 -17.163  -4.460  1.00 23.52           C
ATOM   3133  O   LEU A 442      15.602 -17.805  -4.031  1.00 24.32           O
ATOM   3134  CB  LEU A 442      15.674 -15.173  -5.527  1.00 20.77           C
ATOM   3135  CG  LEU A 442      16.613 -14.705  -6.616  1.00 28.05           C
ATOM   3136  CD1 LEU A 442      17.382 -13.441  -6.102  1.00 25.42           C
ATOM   3137  CD2 LEU A 442      17.573 -15.826  -7.102  1.00 19.12           C
ATOM   3138  N   ASP A 443      13.454 -17.110  -3.812  1.00 15.87           N
ATOM   3139  CA  ASP A 443      13.233 -17.729  -2.495  1.00 17.94           C
ATOM   3140  C   ASP A 443      12.687 -19.122  -2.737  1.00 21.88           C
ATOM   3141  O   ASP A 443      11.671 -19.282  -3.403  1.00 19.55           O
ATOM   3142  CB  ASP A 443      12.176 -16.883  -1.765  1.00 19.00           C
ATOM   3143  CG  ASP A 443      11.927 -17.306  -0.333  1.00 26.04           C
ATOM   3144  OD1 ASP A 443      11.332 -16.475   0.403  1.00 31.74           O
ATOM   3145  OD2 ASP A 443      12.304 -18.430   0.081  1.00 24.18           O
ATOM   3146  N   PRO A 444      13.389 -20.147  -2.267  1.00 22.00           N
ATOM   3147  CA  PRO A 444      12.869 -21.505  -2.464  1.00 25.79           C
ATOM   3148  C   PRO A 444      11.430 -21.670  -1.948  1.00 23.49           C
ATOM   3149  O   PRO A 444      10.679 -22.449  -2.537  1.00 23.07           O
ATOM   3150  CB  PRO A 444      13.794 -22.344  -1.582  1.00 26.62           C
ATOM   3151  CG  PRO A 444      15.088 -21.590  -1.618  1.00 27.90           C
ATOM   3152  CD  PRO A 444      14.669 -20.142  -1.527  1.00 22.09           C
ATOM   3153  N   ALA A 445      11.054 -20.957  -0.885  1.00 19.16           N
ATOM   3154  CA  ALA A 445       9.708 -21.096  -0.335  1.00 20.77           C
ATOM   3155  C   ALA A 445       8.663 -20.548  -1.299  1.00 18.60           C
ATOM   3156  O   ALA A 445       7.525 -21.067  -1.347  1.00 22.02           O
ATOM   3157  CB  ALA A 445       9.600 -20.414   1.041  1.00 23.36           C
ATOM   3158  N   ALA A 446       9.047 -19.539  -2.085  1.00 16.89           N
ATOM   3159  CA  ALA A 446       8.132 -18.949  -3.055  1.00 15.09           C
ATOM   3160  C   ALA A 446       7.987 -19.871  -4.230  1.00 19.27           C
ATOM   3161  O   ALA A 446       6.907 -19.981  -4.793  1.00 18.10           O
ATOM   3162  CB  ALA A 446       8.633 -17.560  -3.538  1.00 15.45           C
ATOM   3163  N   ARG A 447       9.067 -20.561  -4.607  1.00 17.13           N
ATOM   3164  CA  ARG A 447       8.946 -21.538  -5.688  1.00 18.12           C
ATOM   3165  C   ARG A 447       8.022 -22.664  -5.239  1.00 16.91           C
ATOM   3166  O   ARG A 447       7.177 -23.090  -6.015  1.00 19.08           O
ATOM   3167  CB  ARG A 447      10.311 -22.065  -6.114  1.00 22.69           C
ATOM   3168  CG  ARG A 447      11.148 -20.979  -6.811  1.00 35.96           C
ATOM   3169  CD  ARG A 447      12.453 -21.554  -7.415  1.00 41.96           C
ATOM   3170  NE  ARG A 447      13.403 -21.936  -6.363  1.00 42.89           N
ATOM   3171  CZ  ARG A 447      14.488 -21.244  -6.014  1.00 40.88           C
ATOM   3172  NH1 ARG A 447      14.835 -20.111  -6.638  1.00 36.49           N
ATOM   3173  NH2 ARG A 447      15.259 -21.716  -5.051  1.00 45.44           N
ATOM   3174  N   SER A 448       8.148 -23.130  -3.989  1.00 18.42           N
ATOM   3175  CA  SER A 448       7.304 -24.213  -3.506  1.00 20.86           C
ATOM   3176  C   SER A 448       5.848 -23.792  -3.478  1.00 21.61           C
ATOM   3177  O   SER A 448       4.968 -24.584  -3.812  1.00 18.51           O
ATOM   3178  CB  SER A 448       7.705 -24.640  -2.080  1.00 29.96           C
ATOM   3179  OG  SER A 448       8.989 -25.225  -2.102  1.00 34.68           O
ATOM   3180  N   PHE A 449       5.610 -22.558  -3.022  1.00 19.12           N
ATOM   3181  CA  PHE A 449       4.278 -21.938  -3.030  1.00 18.22           C
ATOM   3182  C   PHE A 449       3.678 -21.922  -4.445  1.00 14.41           C
ATOM   3183  O   PHE A 449       2.515 -22.342  -4.651  1.00 16.45           O
ATOM   3184  CB  PHE A 449       4.383 -20.543  -2.414  1.00 16.31           C
ATOM   3185  CG  PHE A 449       3.318 -19.540  -2.880  1.00 15.49           C
ATOM   3186  CD1 PHE A 449       2.060 -19.490  -2.250  1.00 21.62           C
ATOM   3187  CD2 PHE A 449       3.604 -18.624  -3.886  1.00 14.60           C
ATOM   3188  CE1 PHE A 449       1.102 -18.521  -2.656  1.00 19.95           C
ATOM   3189  CE2 PHE A 449       2.643 -17.653  -4.295  1.00 19.69           C
ATOM   3190  CZ  PHE A 449       1.392 -17.609  -3.654  1.00 19.90           C
ATOM   3191  N   TRP A 450       4.466 -21.486  -5.429  1.00 14.43           N
ATOM   3192  CA  TRP A 450       4.011 -21.368  -6.819  1.00 14.04           C
ATOM   3193  C   TRP A 450       3.655 -22.745  -7.390  1.00 18.31           C
ATOM   3194  O   TRP A 450       2.624 -22.912  -8.085  1.00 16.61           O
ATOM   3195  CB  TRP A 450       5.118 -20.696  -7.646  1.00 14.14           C
ATOM   3196  CG  TRP A 450       4.732 -20.167  -8.988  1.00 14.72           C
ATOM   3197  CD1 TRP A 450       5.165 -20.598 -10.217  1.00 15.58           C
ATOM   3198  CD2 TRP A 450       3.869 -19.052  -9.227  1.00 15.34           C
ATOM   3199  NE1 TRP A 450       4.619 -19.794 -11.209  1.00 16.60           N
ATOM   3200  CE2 TRP A 450       3.811 -18.853 -10.625  1.00 14.87           C
ATOM   3201  CE3 TRP A 450       3.122 -18.207  -8.387  1.00 17.14           C
ATOM   3202  CZ2 TRP A 450       3.030 -17.845 -11.216  1.00 17.39           C
ATOM   3203  CZ3 TRP A 450       2.362 -17.170  -8.983  1.00 16.34           C
ATOM   3204  CH2 TRP A 450       2.327 -17.013 -10.376  1.00 17.44           C
ATOM   3205  N   VAL A 451       4.521 -23.731  -7.133  1.00 14.87           N
ATOM   3206  CA  VAL A 451       4.225 -25.110  -7.516  1.00 14.69           C
ATOM   3207  C   VAL A 451       2.899 -25.553  -6.896  1.00 16.84           C
ATOM   3208  O   VAL A 451       2.045 -26.170  -7.565  1.00 17.16           O
ATOM   3209  CB  VAL A 451       5.377 -26.070  -7.075  1.00 20.23           C
ATOM   3210  CG1 VAL A 451       4.977 -27.534  -7.253  1.00 21.76           C
ATOM   3211  CG2 VAL A 451       6.630 -25.766  -7.877  1.00 21.24           C
ATOM   3212  N   ASP A 452       2.703 -25.258  -5.616  1.00 15.30           N
ATOM   3213  CA  ASP A 452       1.494 -25.705  -4.938  1.00 16.58           C
ATOM   3214  C   ASP A 452       0.227 -25.008  -5.453  1.00 16.89           C
ATOM   3215  O   ASP A 452      -0.821 -25.648  -5.555  1.00 17.89           O
ATOM   3216  CB  ASP A 452       1.584 -25.502  -3.424  1.00 21.18           C
ATOM   3217  CG  ASP A 452       0.331 -26.000  -2.707  1.00 31.10           C
ATOM   3218  OD1 ASP A 452       0.088 -27.235  -2.717  1.00 32.90           O
ATOM   3219  OD2 ASP A 452      -0.430 -25.171  -2.148  1.00 32.79           O
ATOM   3220  N   GLU A 453       0.302 -23.714  -5.750  1.00 16.60           N
ATOM   3221  CA  GLU A 453      -0.864 -23.019  -6.304  1.00 16.30           C
ATOM   3222  C   GLU A 453      -1.226 -23.588  -7.673  1.00 14.70           C
ATOM   3223  O   GLU A 453      -2.402 -23.751  -7.980  1.00 15.00           O
ATOM   3224  CB  GLU A 453      -0.635 -21.504  -6.418  1.00 15.36           C
ATOM   3225  CG  GLU A 453      -0.428 -20.827  -5.062  1.00 15.07           C
ATOM   3226  CD  GLU A 453      -1.652 -20.902  -4.143  1.00 19.42           C
ATOM   3227  OE1 GLU A 453      -1.464 -21.026  -2.914  1.00 24.47           O
ATOM   3228  OE2 GLU A 453      -2.810 -20.803  -4.642  1.00 19.86           O
ATOM   3229  N   ILE A 454      -0.236 -23.838  -8.534  1.00 15.57           N
ATOM   3230  CA  ILE A 454      -0.511 -24.431  -9.848  1.00 16.72           C
ATOM   3231  C   ILE A 454      -1.120 -25.842  -9.692  1.00 18.31           C
ATOM   3232  O   ILE A 454      -2.102 -26.224 -10.357  1.00 18.17           O
ATOM   3233  CB  ILE A 454       0.770 -24.368 -10.701  1.00 14.91           C
ATOM   3234  CG1 ILE A 454       0.979 -22.904 -11.120  1.00 12.52           C
ATOM   3235  CG2 ILE A 454       0.721 -25.269 -11.953  1.00 17.35           C
ATOM   3236  CD1 ILE A 454       2.359 -22.679 -11.858  1.00 15.68           C
ATOM   3237  N   LYS A 455      -0.551 -26.635  -8.795  1.00 15.22           N
ATOM   3238  CA  LYS A 455      -1.136 -27.949  -8.511  1.00 16.19           C
ATOM   3239  C   LYS A 455      -2.601 -27.876  -8.063  1.00 16.72           C
ATOM   3240  O   LYS A 455      -3.466 -28.641  -8.550  1.00 21.42           O
ATOM   3241  CB  LYS A 455      -0.323 -28.678  -7.453  1.00 18.56           C
ATOM   3242  CG  LYS A 455      -0.978 -30.025  -7.054  1.00 19.79           C
ATOM   3243  CD  LYS A 455      -0.266 -30.682  -5.896  1.00 38.79           C
ATOM   3244  CE  LYS A 455       1.233 -30.720  -6.158  1.00 54.07           C
ATOM   3245  NZ  LYS A 455       1.977 -31.821  -5.457  1.00 63.86           N
ATOM   3246  N   ARG A 456      -2.893 -26.959  -7.149  1.00 17.08           N
ATOM   3247  CA  ARG A 456      -4.259 -26.825  -6.651  1.00 18.44           C
ATOM   3248  C   ARG A 456      -5.216 -26.478  -7.791  1.00 17.21           C
ATOM   3249  O   ARG A 456      -6.322 -27.012  -7.843  1.00 23.29           O
ATOM   3250  CB  ARG A 456      -4.323 -25.733  -5.609  1.00 20.99           C
ATOM   3251  CG  ARG A 456      -3.906 -26.157  -4.252  1.00 18.19           C
ATOM   3252  CD  ARG A 456      -3.857 -24.957  -3.301  1.00 25.04           C
ATOM   3253  NE  ARG A 456      -3.331 -25.332  -1.993  1.00 29.28           N
ATOM   3254  CZ  ARG A 456      -4.108 -25.629  -0.954  1.00 32.40           C
ATOM   3255  NH1 ARG A 456      -5.432 -25.594  -1.091  1.00 30.95           N
ATOM   3256  NH2 ARG A 456      -3.566 -25.952   0.213  1.00 31.67           N
ATOM   3257  N   PHE A 457      -4.798 -25.584  -8.679  1.00 16.85           N
ATOM   3258  CA  PHE A 457      -5.683 -25.094  -9.734  1.00 16.05           C
ATOM   3259  C   PHE A 457      -5.851 -26.165 -10.792  1.00 18.43           C
ATOM   3260  O   PHE A 457      -6.957 -26.428 -11.250  1.00 21.75           O
ATOM   3261  CB  PHE A 457      -5.139 -23.769 -10.336  1.00 19.83           C
ATOM   3262  CG  PHE A 457      -6.074 -23.141 -11.363  1.00 24.28           C
ATOM   3263  CD1 PHE A 457      -7.113 -22.315 -10.952  1.00 25.02           C
ATOM   3264  CD2 PHE A 457      -5.939 -23.430 -12.724  1.00 32.32           C
ATOM   3265  CE1 PHE A 457      -7.993 -21.734 -11.874  1.00 28.15           C
ATOM   3266  CE2 PHE A 457      -6.815 -22.865 -13.662  1.00 34.80           C
ATOM   3267  CZ  PHE A 457      -7.849 -22.008 -13.227  1.00 30.93           C
ATOM   3268  N   ARG A 458      -4.754 -26.833 -11.147  1.00 18.76           N
ATOM   3269  CA  ARG A 458      -4.770 -27.875 -12.160  1.00 17.91           C
ATOM   3270  C   ARG A 458      -5.611 -29.072 -11.692  1.00 21.98           C
ATOM   3271  O   ARG A 458      -6.241 -29.770 -12.509  1.00 24.11           O
ATOM   3272  CB  ARG A 458      -3.331 -28.324 -12.418  1.00 22.20           C
ATOM   3273  CG  ARG A 458      -3.162 -29.127 -13.656  1.00 27.84           C
ATOM   3274  CD  ARG A 458      -1.697 -29.170 -14.103  1.00 21.62           C
ATOM   3275  NE  ARG A 458      -1.673 -29.612 -15.471  1.00 23.97           N
ATOM   3276  CZ  ARG A 458      -0.565 -29.820 -16.157  1.00 21.73           C
ATOM   3277  NH1 ARG A 458       0.615 -29.709 -15.534  1.00 17.93           N
ATOM   3278  NH2 ARG A 458      -0.658 -30.178 -17.433  1.00 23.86           N
ATOM   3279  N   ASP A 459      -5.619 -29.318 -10.388  1.00 19.30           N
ATOM   3280  CA  ASP A 459      -6.466 -30.383  -9.812  1.00 22.57           C
ATOM   3281  C   ASP A 459      -7.966 -30.117 -10.011  1.00 28.46           C
ATOM   3282  O   ASP A 459      -8.782 -31.046 -10.008  1.00 29.40           O
ATOM   3283  CB  ASP A 459      -6.184 -30.550  -8.308  1.00 27.12           C
ATOM   3284  CG  ASP A 459      -4.933 -31.373  -8.036  1.00 30.51           C
ATOM   3285  OD1 ASP A 459      -4.383 -31.924  -9.015  1.00 36.31           O
ATOM   3286  OD2 ASP A 459      -4.500 -31.454  -6.857  1.00 34.92           O
ATOM   3287  N   ILE A 460      -8.337 -28.847 -10.160  1.00 25.20           N
ATOM   3288  CA  ILE A 460      -9.745 -28.474 -10.305  1.00 30.35           C
ATOM   3289  C   ILE A 460     -10.114 -28.280 -11.792  1.00 29.26           C
ATOM   3290  O   ILE A 460     -11.190 -28.686 -12.245  1.00 29.09           O
ATOM   3291  CB  ILE A 460     -10.037 -27.181  -9.499  1.00 35.70           C
ATOM   3292  CG1 ILE A 460      -9.905 -27.416  -7.992  1.00 41.54           C
ATOM   3293  CG2 ILE A 460     -11.403 -26.701  -9.757  1.00 36.99           C
ATOM   3294  CD1 ILE A 460      -9.933 -26.094  -7.198  1.00 41.45           C
ATOM   3295  N   LEU A 461      -9.210 -27.663 -12.550  1.00 23.13           N
ATOM   3296  CA  LEU A 461      -9.429 -27.421 -13.978  1.00 20.37           C
ATOM   3297  C   LEU A 461      -8.197 -27.837 -14.755  1.00 18.12           C
ATOM   3298  O   LEU A 461      -7.157 -27.180 -14.657  1.00 23.00           O
ATOM   3299  CB  LEU A 461      -9.667 -25.924 -14.219  1.00 23.21           C
ATOM   3300  CG  LEU A 461     -10.015 -25.568 -15.663  1.00 23.26           C
ATOM   3301  CD1 LEU A 461     -11.289 -26.313 -16.071  1.00 26.44           C
ATOM   3302  CD2 LEU A 461     -10.144 -24.076 -15.888  1.00 24.75           C
ATOM   3303  N   PRO A 462      -8.297 -28.904 -15.561  1.00 19.40           N
ATOM   3304  CA  PRO A 462      -7.097 -29.360 -16.260  1.00 20.67           C
ATOM   3305  C   PRO A 462      -6.583 -28.278 -17.191  1.00 23.48           C
ATOM   3306  O   PRO A 462      -7.409 -27.556 -17.783  1.00 20.40           O
ATOM   3307  CB  PRO A 462      -7.608 -30.527 -17.115  1.00 24.99           C
ATOM   3308  CG  PRO A 462      -8.834 -31.018 -16.421  1.00 26.08           C
ATOM   3309  CD  PRO A 462      -9.444 -29.827 -15.733  1.00 23.47           C
ATOM   3310  N   ILE A 463      -5.266 -28.154 -17.340  1.00 15.34           N
ATOM   3311  CA  ILE A 463      -4.716 -27.206 -18.306  1.00 13.64           C
ATOM   3312  C   ILE A 463      -3.603 -27.933 -19.025  1.00 15.80           C
ATOM   3313  O   ILE A 463      -3.132 -28.973 -18.553  1.00 19.51           O
ATOM   3314  CB  ILE A 463      -4.153 -25.942 -17.629  1.00 16.59           C
ATOM   3315  CG1 ILE A 463      -3.005 -26.294 -16.674  1.00 18.70           C
ATOM   3316  CG2 ILE A 463      -5.274 -25.222 -16.845  1.00 17.05           C
ATOM   3317  CD1 ILE A 463      -2.280 -25.038 -16.065  1.00 21.26           C
ATOM   3318  N   ASP A 464      -3.184 -27.390 -20.158  1.00 12.65           N
ATOM   3319  CA  ASP A 464      -2.134 -28.048 -20.934  1.00 13.57           C
ATOM   3320  C   ASP A 464      -0.796 -27.334 -20.922  1.00 17.24           C
ATOM   3321  O   ASP A 464       0.220 -27.897 -21.353  1.00 13.68           O
ATOM   3322  CB  ASP A 464      -2.617 -28.292 -22.365  1.00 15.87           C
ATOM   3323  CG  ASP A 464      -3.775 -29.293 -22.402  1.00 19.41           C
ATOM   3324  OD1 ASP A 464      -3.553 -30.516 -22.169  1.00 18.34           O
ATOM   3325  OD2 ASP A 464      -4.923 -28.852 -22.629  1.00 16.71           O
ATOM   3326  N   GLY A 465      -0.786 -26.111 -20.419  1.00 15.03           N
ATOM   3327  CA  GLY A 465       0.405 -25.269 -20.445  1.00 13.40           C
ATOM   3328  C   GLY A 465       0.037 -23.967 -19.756  1.00 15.24           C
ATOM   3329  O   GLY A 465      -1.130 -23.780 -19.422  1.00 13.06           O
ATOM   3330  N   ILE A 466       1.000 -23.066 -19.595  1.00 10.12           N
ATOM   3331  CA  ILE A 466       0.730 -21.787 -18.909  1.00 11.16           C
ATOM   3332  C   ILE A 466       1.373 -20.653 -19.678  1.00 12.94           C
ATOM   3333  O   ILE A 466       2.479 -20.793 -20.198  1.00 11.62           O
ATOM   3334  CB  ILE A 466       1.302 -21.824 -17.468  1.00 13.54           C
ATOM   3335  CG1 ILE A 466       0.500 -22.816 -16.629  1.00 13.24           C
ATOM   3336  CG2 ILE A 466       1.192 -20.443 -16.767  1.00 13.47           C
ATOM   3337  CD1 ILE A 466       1.033 -23.034 -15.218  1.00 15.56           C
ATOM   3338  N   TRP A 467       0.702 -19.510 -19.696  1.00 10.58           N
ATOM   3339  CA  TRP A 467       1.244 -18.305 -20.294  1.00 10.98           C
ATOM   3340  C   TRP A 467       1.563 -17.401 -19.106  1.00 11.91           C
ATOM   3341  O   TRP A 467       0.648 -17.013 -18.366  1.00 12.43           O
ATOM   3342  CB  TRP A 467       0.127 -17.712 -21.136  1.00 11.65           C
ATOM   3343  CG  TRP A 467       0.385 -16.342 -21.717  1.00 10.03           C
ATOM   3344  CD1 TRP A 467       1.577 -15.699 -21.856  1.00 10.47           C
ATOM   3345  CD2 TRP A 467      -0.620 -15.476 -22.250  1.00 13.59           C
ATOM   3346  NE1 TRP A 467       1.365 -14.460 -22.452  1.00 12.06           N
ATOM   3347  CE2 TRP A 467       0.030 -14.311 -22.710  1.00 14.11           C
ATOM   3348  CE3 TRP A 467      -2.010 -15.595 -22.419  1.00 13.98           C
ATOM   3349  CZ2 TRP A 467      -0.669 -13.232 -23.287  1.00 14.86           C
ATOM   3350  CZ3 TRP A 467      -2.711 -14.529 -22.991  1.00 13.90           C
ATOM   3351  CH2 TRP A 467      -2.036 -13.360 -23.410  1.00 12.88           C
ATOM   3352  N   ILE A 468       2.840 -17.057 -18.918  1.00  9.98           N
ATOM   3353  CA  ILE A 468       3.189 -16.130 -17.836  1.00  9.19           C
ATOM   3354  C   ILE A 468       3.513 -14.730 -18.365  1.00 12.15           C
ATOM   3355  O   ILE A 468       4.384 -14.548 -19.221  1.00 13.54           O
ATOM   3356  CB  ILE A 468       4.330 -16.643 -16.910  1.00 13.77           C
ATOM   3357  CG1 ILE A 468       5.525 -17.149 -17.693  1.00 16.08           C
ATOM   3358  CG2 ILE A 468       3.804 -17.744 -15.958  1.00 15.60           C
ATOM   3359  CD1 ILE A 468       6.686 -17.669 -16.747  1.00 16.59           C
ATOM   3360  N   ASP A 469       2.762 -13.734 -17.875  1.00 10.62           N
ATOM   3361  CA  ASP A 469       2.834 -12.390 -18.434  1.00 10.85           C
ATOM   3362  C   ASP A 469       3.213 -11.417 -17.325  1.00 10.52           C
ATOM   3363  O   ASP A 469       3.282 -11.806 -16.155  1.00 11.71           O
ATOM   3364  CB  ASP A 469       1.406 -12.060 -18.969  1.00 13.22           C
ATOM   3365  CG  ASP A 469       1.355 -10.765 -19.760  1.00 19.78           C
ATOM   3366  OD1 ASP A 469       2.393 -10.411 -20.374  1.00 14.55           O
ATOM   3367  OD2 ASP A 469       0.272 -10.098 -19.749  1.00 19.82           O
ATOM   3368  N   MET A 470       3.478 -10.171 -17.707  0.66 11.02           N
ATOM   3369  CA  MET A 470       3.679  -9.055 -16.767  0.66 11.58           C
ATOM   3370  C   MET A 470       4.820  -9.310 -15.781  0.66 11.30           C
ATOM   3371  O   MET A 470       4.818  -8.775 -14.670  0.66 13.17           O
ATOM   3372  CB  MET A 470       2.387  -8.754 -15.979  0.66 13.91           C
ATOM   3373  CG  MET A 470       1.137  -8.694 -16.811  0.66 18.82           C
ATOM   3374  SD  MET A 470       1.085  -7.259 -17.846  0.66 14.43           S
ATOM   3375  CE  MET A 470       0.928  -5.962 -16.608  0.66 16.22           C
ATOM   3376  N   ASN A 471       5.807 -10.098 -16.192  1.00 10.57           N
ATOM   3377  CA  ASN A 471       6.816 -10.551 -15.265  1.00 11.60           C
ATOM   3378  C   ASN A 471       8.157  -9.861 -15.416  1.00 10.84           C
ATOM   3379  O   ASN A 471       9.217 -10.459 -15.171  1.00 12.20           O
ATOM   3380  CB  ASN A 471       6.943 -12.075 -15.348  1.00 11.88           C
ATOM   3381  CG  ASN A 471       7.169 -12.603 -16.784  1.00 15.41           C
ATOM   3382  OD1 ASN A 471       7.078 -11.876 -17.779  1.00 12.60           O
ATOM   3383  ND2 ASN A 471       7.464 -13.900 -16.875  1.00 16.83           N
ATOM   3384  N   GLU A 472       8.106  -8.586 -15.780  1.00 11.54           N
ATOM   3385  CA  GLU A 472       9.330  -7.791 -15.798  1.00 12.37           C
ATOM   3386  C   GLU A 472      10.012  -7.562 -14.436  1.00 12.24           C
ATOM   3387  O   GLU A 472      11.237  -7.566 -14.430  1.00 14.69           O
ATOM   3388  CB  GLU A 472       9.144  -6.489 -16.560  1.00 11.21           C
ATOM   3389  CG  GLU A 472       8.844  -6.682 -18.055  1.00 11.83           C
ATOM   3390  CD  GLU A 472       7.481  -7.301 -18.322  1.00 17.88           C
ATOM   3391  OE1 GLU A 472       6.510  -6.999 -17.555  1.00 13.36           O
ATOM   3392  OE2 GLU A 472       7.376  -8.126 -19.284  1.00 14.17           O
ATOM   3393  N   ALA A 473       9.331  -7.324 -13.299  1.00 12.94           N
ATOM   3394  CA  ALA A 473       7.882  -7.341 -13.095  1.00 14.01           C
ATOM   3395  C   ALA A 473       7.246  -6.008 -13.404  1.00 14.36           C
ATOM   3396  O   ALA A 473       7.808  -4.956 -13.143  1.00 15.86           O
ATOM   3397  CB  ALA A 473       7.568  -7.716 -11.673  1.00 18.80           C
ATOM   3398  N   SER A 474       6.048  -6.054 -13.957  1.00  9.97           N
ATOM   3399  CA  SER A 474       5.328  -4.825 -14.301  1.00 12.54           C
ATOM   3400  C   SER A 474       4.634  -4.290 -13.048  1.00 10.80           C
ATOM   3401  O   SER A 474       4.090  -5.070 -12.277  1.00 11.11           O
ATOM   3402  CB  SER A 474       4.291  -5.165 -15.399  1.00 16.33           C
ATOM   3403  OG  SER A 474       3.588  -3.978 -15.799  1.00 25.40           O
ATOM   3404  N   ASN A 475       4.626  -2.955 -12.859  1.00  9.52           N
ATOM   3405  CA  ASN A 475       3.905  -2.318 -11.763  1.00  9.94           C
ATOM   3406  C   ASN A 475       3.253  -1.096 -12.364  1.00 10.63           C
ATOM   3407  O   ASN A 475       3.890  -0.363 -13.127  1.00 12.65           O
ATOM   3408  CB  ASN A 475       4.949  -1.993 -10.677  1.00 10.03           C
ATOM   3409  CG  ASN A 475       4.360  -1.413  -9.384  1.00 13.34           C
ATOM   3410  OD1 ASN A 475       3.157  -1.233  -9.253  1.00 11.31           O
ATOM   3411  ND2 ASN A 475       5.239  -1.098  -8.427  1.00 11.92           N
ATOM   3412  N   PHE A 476       1.985  -0.846 -12.056  1.00 10.66           N
ATOM   3413  CA  PHE A 476       1.300   0.298 -12.639  1.00 10.74           C
ATOM   3414  C   PHE A 476       1.579   1.608 -11.901  1.00 11.10           C
ATOM   3415  O   PHE A 476       1.177   2.719 -12.343  1.00 14.32           O
ATOM   3416  CB  PHE A 476      -0.208   0.053 -12.635  1.00 13.21           C
ATOM   3417  CG  PHE A 476      -0.653  -1.077 -13.527  1.00 10.84           C
ATOM   3418  CD1 PHE A 476       0.229  -1.731 -14.375  1.00 12.75           C
ATOM   3419  CD2 PHE A 476      -1.979  -1.498 -13.470  1.00 14.42           C
ATOM   3420  CE1 PHE A 476      -0.209  -2.800 -15.184  1.00 15.14           C
ATOM   3421  CE2 PHE A 476      -2.428  -2.537 -14.290  1.00 15.50           C
ATOM   3422  CZ  PHE A 476      -1.540  -3.174 -15.144  1.00 14.81           C
ATOM   3423  N   ILE A 477       2.248   1.513 -10.751  1.00 11.68           N
ATOM   3424  CA  ILE A 477       2.712   2.693 -10.062  1.00 14.07           C
ATOM   3425  C   ILE A 477       4.240   2.670  -9.984  1.00 15.49           C
ATOM   3426  O   ILE A 477       4.870   1.623 -10.217  1.00 16.45           O
ATOM   3427  CB  ILE A 477       2.081   2.839  -8.650  1.00 16.73           C
ATOM   3428  CG1 ILE A 477       2.387   1.629  -7.753  1.00 17.72           C
ATOM   3429  CG2 ILE A 477       0.581   3.006  -8.751  1.00 21.68           C
ATOM   3430  CD1 ILE A 477       3.661   1.761  -6.904  1.00 20.04           C
ATOM   3431  N   THR A 478       4.821   3.852  -9.758  1.00 13.00           N
ATOM   3432  CA  THR A 478       6.261   3.969  -9.501  1.00 13.57           C
ATOM   3433  C   THR A 478       6.417   4.482  -8.078  1.00 13.64           C
ATOM   3434  O   THR A 478       5.844   5.524  -7.710  1.00 16.42           O
ATOM   3435  CB  THR A 478       6.886   5.029 -10.449  1.00 13.44           C
ATOM   3436  OG1 THR A 478       6.695   4.648 -11.836  1.00 13.63           O
ATOM   3437  CG2 THR A 478       8.394   5.237 -10.124  1.00 15.07           C
ATOM   3438  N   SER A 479       7.164   3.762  -7.246  1.00 13.03           N
ATOM   3439  CA  SER A 479       7.339   4.184  -5.853  1.00 16.22           C
ATOM   3440  C   SER A 479       8.385   5.247  -5.757  1.00 15.04           C
ATOM   3441  O   SER A 479       9.264   5.324  -6.600  1.00 15.51           O
ATOM   3442  CB  SER A 479       7.765   2.974  -5.013  1.00 16.66           C
ATOM   3443  OG  SER A 479       6.663   2.085  -4.914  1.00 22.60           O
ATOM   3444  N   ALA A 480       8.298   6.046  -4.708  1.00 15.38           N
ATOM   3445  CA  ALA A 480       9.280   7.093  -4.462  1.00 20.12           C
ATOM   3446  C   ALA A 480      10.607   6.450  -4.129  1.00 14.94           C
ATOM   3447  O   ALA A 480      10.645   5.383  -3.502  1.00 16.54           O
ATOM   3448  CB  ALA A 480       8.816   7.976  -3.313  1.00 20.08           C
ATOM   3449  N   PRO A 481      11.718   7.079  -4.546  1.00 15.69           N
ATOM   3450  CA  PRO A 481      12.997   6.444  -4.190  1.00 17.07           C
ATOM   3451  C   PRO A 481      13.292   6.569  -2.698  1.00 16.68           C
ATOM   3452  O   PRO A 481      12.907   7.535  -2.029  1.00 18.44           O
ATOM   3453  CB  PRO A 481      14.032   7.254  -5.001  1.00 17.54           C
ATOM   3454  CG  PRO A 481      13.356   8.610  -5.229  1.00 18.31           C
ATOM   3455  CD  PRO A 481      11.885   8.275  -5.399  1.00 17.70           C
ATOM   3456  N   THR A 482      13.990   5.576  -2.163  1.00 14.44           N
ATOM   3457  CA  THR A 482      14.459   5.655  -0.786  1.00 14.73           C
ATOM   3458  C   THR A 482      15.489   6.762  -0.697  1.00 17.66           C
ATOM   3459  O   THR A 482      16.476   6.744  -1.451  1.00 16.29           O
ATOM   3460  CB  THR A 482      15.136   4.354  -0.417  1.00 14.37           C
ATOM   3461  OG1 THR A 482      14.166   3.295  -0.550  1.00 17.22           O
ATOM   3462  CG2 THR A 482      15.655   4.409   1.014  1.00 17.08           C
ATOM   3463  N   PRO A 483      15.277   7.714   0.219  1.00 18.32           N
ATOM   3464  CA  PRO A 483      16.171   8.878   0.341  1.00 16.02           C
ATOM   3465  C   PRO A 483      17.616   8.418   0.570  1.00 16.26           C
ATOM   3466  O   PRO A 483      17.863   7.503   1.400  1.00 17.07           O
ATOM   3467  CB  PRO A 483      15.625   9.601   1.580  1.00 16.61           C
ATOM   3468  CG  PRO A 483      14.121   9.325   1.450  1.00 20.87           C
ATOM   3469  CD  PRO A 483      14.069   7.852   1.060  1.00 19.04           C
ATOM   3470  N   GLY A 484      18.529   9.017  -0.198  1.00 18.18           N
ATOM   3471  CA  GLY A 484      19.939   8.714  -0.061  1.00 19.72           C
ATOM   3472  C   GLY A 484      20.400   7.449  -0.745  1.00 20.81           C
ATOM   3473  O   GLY A 484      21.594   7.201  -0.807  1.00 20.43           O
ATOM   3474  N   SER A 485      19.502   6.610  -1.254  1.00 15.56           N
ATOM   3475  CA  SER A 485      19.966   5.342  -1.828  1.00 15.16           C
ATOM   3476  C   SER A 485      20.525   5.538  -3.219  1.00 17.00           C
ATOM   3477  O   SER A 485      19.823   6.036  -4.083  1.00 15.74           O
ATOM   3478  CB  SER A 485      18.793   4.364  -1.971  1.00 15.55           C
ATOM   3479  OG  SER A 485      19.187   3.204  -2.714  1.00 16.60           O
ATOM   3480  N   THR A 486      21.756   5.107  -3.471  1.00 15.57           N
ATOM   3481  CA  THR A 486      22.278   5.181  -4.833  1.00 16.66           C
ATOM   3482  C   THR A 486      21.786   4.026  -5.682  1.00 17.95           C
ATOM   3483  O   THR A 486      22.109   3.949  -6.876  1.00 16.43           O
ATOM   3484  CB  THR A 486      23.812   5.234  -4.849  1.00 16.78           C
ATOM   3485  OG1 THR A 486      24.311   3.987  -4.389  1.00 18.49           O
ATOM   3486  CG2 THR A 486      24.324   6.337  -3.885  1.00 18.96           C
ATOM   3487  N   LEU A 487      21.004   3.100  -5.097  1.00 13.89           N
ATOM   3488  CA  LEU A 487      20.396   2.058  -5.939  1.00 13.23           C
ATOM   3489  C   LEU A 487      19.141   2.631  -6.610  1.00 13.50           C
ATOM   3490  O   LEU A 487      18.911   2.399  -7.818  1.00 14.21           O
ATOM   3491  CB  LEU A 487      20.026   0.817  -5.114  1.00 15.87           C
ATOM   3492  CG  LEU A 487      21.173   0.160  -4.325  1.00 18.95           C
ATOM   3493  CD1 LEU A 487      20.701  -1.116  -3.584  1.00 16.99           C
ATOM   3494  CD2 LEU A 487      22.328  -0.153  -5.268  1.00 16.96           C
ATOM   3495  N   ASP A 488      18.325   3.386  -5.849  1.00 15.59           N
ATOM   3496  CA  ASP A 488      17.102   3.948  -6.448  1.00 13.05           C
ATOM   3497  C   ASP A 488      17.467   5.191  -7.242  1.00 16.95           C
ATOM   3498  O   ASP A 488      16.702   5.608  -8.146  1.00 18.92           O
ATOM   3499  CB  ASP A 488      16.068   4.341  -5.364  1.00 13.19           C
ATOM   3500  CG  ASP A 488      15.399   3.116  -4.717  1.00 15.20           C
ATOM   3501  OD1 ASP A 488      14.844   3.255  -3.593  1.00 18.14           O
ATOM   3502  OD2 ASP A 488      15.444   2.006  -5.311  1.00 17.51           O
ATOM   3503  N   ASN A 489      18.651   5.762  -6.946  1.00 16.90           N
ATOM   3504  CA  ASN A 489      19.171   6.946  -7.671  1.00 16.09           C
ATOM   3505  C   ASN A 489      20.616   6.733  -8.131  1.00 13.91           C
ATOM   3506  O   ASN A 489      21.565   7.282  -7.551  1.00 16.29           O
ATOM   3507  CB  ASN A 489      19.077   8.145  -6.707  1.00 16.01           C
ATOM   3508  CG  ASN A 489      19.533   9.463  -7.312  1.00 20.07           C
ATOM   3509  OD1 ASN A 489      19.474   9.685  -8.531  1.00 19.98           O
ATOM   3510  ND2 ASN A 489      19.971  10.364  -6.430  1.00 19.24           N
ATOM   3511  N   PRO A 490      20.802   5.910  -9.171  1.00 14.10           N
ATOM   3512  CA  PRO A 490      22.159   5.493  -9.534  1.00 13.71           C
ATOM   3513  C   PRO A 490      22.944   6.623 -10.200  1.00 14.36           C
ATOM   3514  O   PRO A 490      22.361   7.504 -10.830  1.00 16.84           O
ATOM   3515  CB  PRO A 490      21.932   4.326 -10.514  1.00 15.65           C
ATOM   3516  CG  PRO A 490      20.500   4.387 -10.898  1.00 17.04           C
ATOM   3517  CD  PRO A 490      19.750   5.167  -9.886  1.00 16.28           C
ATOM   3518  N   PRO A 491      24.263   6.607 -10.055  1.00 14.74           N
ATOM   3519  CA  PRO A 491      25.038   7.759 -10.534  1.00 17.06           C
ATOM   3520  C   PRO A 491      25.096   7.833 -12.063  1.00 19.38           C
ATOM   3521  O   PRO A 491      25.209   8.958 -12.600  1.00 20.51           O
ATOM   3522  CB  PRO A 491      26.438   7.518  -9.946  1.00 20.91           C
ATOM   3523  CG  PRO A 491      26.477   6.077  -9.579  1.00 20.09           C
ATOM   3524  CD  PRO A 491      25.059   5.646  -9.270  1.00 15.81           C
ATOM   3525  N   TYR A 492      24.990   6.681 -12.734  1.00 15.80           N
ATOM   3526  CA  TYR A 492      24.893   6.647 -14.186  1.00 14.31           C
ATOM   3527  C   TYR A 492      23.496   6.196 -14.555  1.00 14.43           C
ATOM   3528  O   TYR A 492      23.055   5.111 -14.140  1.00 13.50           O
ATOM   3529  CB  TYR A 492      25.949   5.718 -14.789  1.00 14.36           C
ATOM   3530  CG  TYR A 492      25.787   5.597 -16.291  1.00 14.07           C
ATOM   3531  CD1 TYR A 492      26.306   6.564 -17.148  1.00 16.95           C
ATOM   3532  CD2 TYR A 492      25.060   4.566 -16.842  1.00 15.90           C
ATOM   3533  CE1 TYR A 492      26.112   6.457 -18.542  1.00 16.45           C
ATOM   3534  CE2 TYR A 492      24.877   4.458 -18.215  1.00 16.64           C
ATOM   3535  CZ  TYR A 492      25.407   5.417 -19.047  1.00 18.72           C
ATOM   3536  OH  TYR A 492      25.223   5.290 -20.425  1.00 17.19           O
ATOM   3537  N   LYS A 493      22.784   7.023 -15.336  1.00 13.96           N
ATOM   3538  CA  LYS A 493      21.423   6.673 -15.725  1.00 12.85           C
ATOM   3539  C   LYS A 493      21.419   5.986 -17.075  1.00 12.79           C
ATOM   3540  O   LYS A 493      21.806   6.605 -18.103  1.00 14.18           O
ATOM   3541  CB  LYS A 493      20.583   7.935 -15.867  1.00 17.05           C
ATOM   3542  CG  LYS A 493      20.326   8.702 -14.553  1.00 20.65           C
ATOM   3543  CD  LYS A 493      19.587  10.009 -14.892  1.00 30.08           C
ATOM   3544  CE  LYS A 493      18.802  10.561 -13.708  1.00 36.61           C
ATOM   3545  NZ  LYS A 493      19.722  11.084 -12.664  1.00 34.03           N
ATOM   3546  N   ILE A 494      20.968   4.743 -17.115  1.00 12.93           N
ATOM   3547  CA  ILE A 494      20.831   4.068 -18.409  1.00 14.64           C
ATOM   3548  C   ILE A 494      19.659   4.664 -19.186  1.00 14.21           C
ATOM   3549  O   ILE A 494      18.837   5.369 -18.602  1.00 11.41           O
ATOM   3550  CB  ILE A 494      20.643   2.555 -18.254  1.00 13.22           C
ATOM   3551  CG1 ILE A 494      19.342   2.240 -17.503  1.00 11.69           C
ATOM   3552  CG2 ILE A 494      21.913   1.935 -17.561  1.00 13.13           C
ATOM   3553  CD1 ILE A 494      19.052   0.708 -17.409  1.00 12.50           C
ATOM   3554  N   ASN A 495      19.591   4.407 -20.503  1.00 11.59           N
ATOM   3555  CA  ASN A 495      18.608   5.087 -21.359  1.00 13.48           C
ATOM   3556  C   ASN A 495      17.246   4.394 -21.365  1.00 13.23           C
ATOM   3557  O   ASN A 495      16.662   4.108 -22.411  1.00 13.04           O
ATOM   3558  CB  ASN A 495      19.140   5.252 -22.786  1.00 11.85           C
ATOM   3559  CG  ASN A 495      18.385   6.300 -23.526  1.00 19.23           C
ATOM   3560  OD1 ASN A 495      17.826   7.223 -22.914  1.00 15.94           O
ATOM   3561  ND2 ASN A 495      18.339   6.177 -24.850  1.00 16.53           N
ATOM   3562  N   ASN A 496      16.751   4.128 -20.162  1.00 12.45           N
ATOM   3563  CA  ASN A 496      15.474   3.426 -19.972  1.00 12.47           C
ATOM   3564  C   ASN A 496      14.360   4.241 -20.653  1.00 13.69           C
ATOM   3565  O   ASN A 496      14.278   5.460 -20.480  1.00 15.03           O
ATOM   3566  CB  ASN A 496      15.262   3.355 -18.452  1.00 12.81           C
ATOM   3567  CG  ASN A 496      14.008   2.592 -18.036  1.00 13.67           C
ATOM   3568  OD1 ASN A 496      13.511   1.696 -18.738  1.00 12.73           O
ATOM   3569  ND2 ASN A 496      13.513   2.923 -16.855  1.00 10.44           N
ATOM   3570  N   SER A 497      13.561   3.546 -21.455  0.62 12.27           N
ATOM   3571  CA  SER A 497      12.420   4.124 -22.184  0.62 15.17           C
ATOM   3572  C   SER A 497      12.841   5.229 -23.142  0.62 16.26           C
ATOM   3573  O   SER A 497      12.032   6.085 -23.540  0.62 16.91           O
ATOM   3574  CB  SER A 497      11.329   4.583 -21.203  0.62 16.80           C
ATOM   3575  OG  SER A 497      10.125   4.846 -21.896  0.62 18.62           O
ATOM   3576  N   GLY A 498      14.117   5.215 -23.534  1.00 12.95           N
ATOM   3577  CA  GLY A 498      14.613   6.214 -24.465  1.00 14.32           C
ATOM   3578  C   GLY A 498      14.741   7.622 -23.923  1.00 17.68           C
ATOM   3579  O   GLY A 498      14.981   8.556 -24.684  1.00 18.06           O
ATOM   3580  N   GLY A 499      14.615   7.796 -22.607  1.00 14.99           N
ATOM   3581  CA  GLY A 499      14.615   9.131 -22.034  1.00 16.61           C
ATOM   3582  C   GLY A 499      15.320   9.225 -20.688  1.00 18.86           C
ATOM   3583  O   GLY A 499      14.970  10.078 -19.864  1.00 18.74           O
ATOM   3584  N   ARG A 500      16.311   8.352 -20.463  1.00 14.41           N
ATOM   3585  CA  ARG A 500      17.021   8.283 -19.186  1.00 12.14           C
ATOM   3586  C   ARG A 500      16.010   8.251 -18.059  1.00 13.95           C
ATOM   3587  O   ARG A 500      16.206   8.894 -17.037  1.00 15.55           O
ATOM   3588  CB  ARG A 500      17.963   9.497 -19.024  1.00 14.24           C
ATOM   3589  CG  ARG A 500      18.916   9.634 -20.185  1.00 21.78           C
ATOM   3590  CD  ARG A 500      20.044   8.646 -20.132  1.00 22.32           C
ATOM   3591  NE  ARG A 500      20.868   8.736 -21.358  1.00 25.06           N
ATOM   3592  CZ  ARG A 500      21.771   7.816 -21.722  1.00 27.11           C
ATOM   3593  NH1 ARG A 500      21.997   6.771 -20.931  1.00 15.89           N
ATOM   3594  NH2 ARG A 500      22.450   7.952 -22.867  1.00 27.79           N
ATOM   3595  N   VAL A 501      14.949   7.464 -18.220  1.00 13.92           N
ATOM   3596  CA  VAL A 501      13.896   7.370 -17.201  1.00 13.55           C
ATOM   3597  C   VAL A 501      14.424   6.546 -16.023  1.00 13.08           C
ATOM   3598  O   VAL A 501      15.087   5.530 -16.246  1.00 13.26           O
ATOM   3599  CB  VAL A 501      12.668   6.669 -17.819  1.00 13.03           C
ATOM   3600  CG1 VAL A 501      11.581   6.421 -16.758  1.00 15.02           C
ATOM   3601  CG2 VAL A 501      12.101   7.590 -18.921  1.00 15.29           C
ATOM   3602  N   PRO A 502      14.138   6.971 -14.770  1.00 15.07           N
ATOM   3603  CA  PRO A 502      14.649   6.233 -13.615  1.00 11.74           C
ATOM   3604  C   PRO A 502      14.331   4.752 -13.690  1.00 12.45           C
ATOM   3605  O   PRO A 502      13.218   4.372 -14.113  1.00 13.12           O
ATOM   3606  CB  PRO A 502      13.877   6.865 -12.446  1.00 15.20           C
ATOM   3607  CG  PRO A 502      13.775   8.322 -12.860  1.00 16.78           C
ATOM   3608  CD  PRO A 502      13.428   8.202 -14.350  1.00 15.81           C
ATOM   3609  N   ILE A 503      15.263   3.911 -13.243  1.00 11.17           N
ATOM   3610  CA  ILE A 503      15.089   2.472 -13.414  1.00 12.61           C
ATOM   3611  C   ILE A 503      13.902   1.936 -12.611  1.00 11.99           C
ATOM   3612  O   ILE A 503      13.366   0.879 -12.963  1.00 12.37           O
ATOM   3613  CB  ILE A 503      16.346   1.652 -13.037  1.00 15.05           C
ATOM   3614  CG1 ILE A 503      16.871   2.074 -11.658  1.00 15.08           C
ATOM   3615  CG2 ILE A 503      17.420   1.733 -14.158  1.00 14.35           C
ATOM   3616  CD1 ILE A 503      18.033   1.195 -11.139  1.00 16.75           C
ATOM   3617  N   ASN A 504      13.460   2.656 -11.581  1.00 12.40           N
ATOM   3618  CA  ASN A 504      12.323   2.160 -10.803  1.00 13.79           C
ATOM   3619  C   ASN A 504      10.974   2.404 -11.437  1.00 12.63           C
ATOM   3620  O   ASN A 504       9.936   1.996 -10.886  1.00 12.45           O
ATOM   3621  CB  ASN A 504      12.297   2.755  -9.406  1.00 13.15           C
ATOM   3622  CG  ASN A 504      13.459   2.256  -8.546  1.00 13.39           C
ATOM   3623  OD1 ASN A 504      14.186   1.328  -8.951  1.00 17.18           O
ATOM   3624  ND2 ASN A 504      13.641   2.867  -7.368  1.00 16.19           N
ATOM   3625  N   SER A 505      10.961   3.075 -12.584  1.00 12.11           N
ATOM   3626  CA  SER A 505       9.679   3.458 -13.196  1.00 12.13           C
ATOM   3627  C   SER A 505       8.840   2.243 -13.556  1.00 11.53           C
ATOM   3628  O   SER A 505       9.270   1.351 -14.322  1.00 11.46           O
ATOM   3629  CB  SER A 505       9.964   4.252 -14.475  1.00 14.32           C
ATOM   3630  OG  SER A 505       8.739   4.693 -15.049  1.00 17.42           O
ATOM   3631  N   LYS A 506       7.615   2.215 -13.044  1.00 10.67           N
ATOM   3632  CA  LYS A 506       6.658   1.160 -13.402  1.00 11.10           C
ATOM   3633  C   LYS A 506       7.158  -0.269 -13.203  1.00 10.66           C
ATOM   3634  O   LYS A 506       6.864  -1.199 -14.011  1.00  9.94           O
ATOM   3635  CB  LYS A 506       6.085   1.414 -14.801  1.00 13.42           C
ATOM   3636  CG  LYS A 506       5.461   2.823 -14.929  1.00 15.79           C
ATOM   3637  CD  LYS A 506       4.165   2.886 -14.090  1.00 18.92           C
ATOM   3638  CE  LYS A 506       3.679   4.310 -13.837  1.00 28.59           C
ATOM   3639  NZ  LYS A 506       3.512   4.977 -15.115  1.00 31.87           N
ATOM   3640  N   THR A 507       7.908  -0.444 -12.123  1.00  9.68           N
ATOM   3641  CA  THR A 507       8.419  -1.755 -11.760  1.00 10.96           C
ATOM   3642  C   THR A 507       8.620  -1.840 -10.258  1.00 10.19           C
ATOM   3643  O   THR A 507       8.080  -1.005  -9.495  1.00 12.84           O
ATOM   3644  CB  THR A 507       9.702  -2.132 -12.568  1.00 14.31           C
ATOM   3645  OG1 THR A 507      10.036  -3.522 -12.347  1.00 15.11           O
ATOM   3646  CG2 THR A 507      10.922  -1.239 -12.169  1.00 13.96           C
ATOM   3647  N   ILE A 508       9.319  -2.875  -9.812  1.00  9.79           N
ATOM   3648  CA  ILE A 508       9.635  -3.013  -8.376  1.00 10.16           C
ATOM   3649  C   ILE A 508      10.915  -2.196  -8.115  1.00 11.78           C
ATOM   3650  O   ILE A 508      11.887  -2.300  -8.888  1.00 12.34           O
ATOM   3651  CB  ILE A 508       9.934  -4.497  -8.112  1.00 10.85           C
ATOM   3652  CG1 ILE A 508       8.637  -5.294  -8.233  1.00 12.29           C
ATOM   3653  CG2 ILE A 508      10.499  -4.675  -6.715  1.00 12.70           C
ATOM   3654  CD1 ILE A 508       8.847  -6.829  -8.096  1.00 13.50           C
ATOM   3655  N   PRO A 509      10.918  -1.343  -7.084  1.00 11.92           N
ATOM   3656  CA  PRO A 509      12.072  -0.471  -6.837  1.00 11.73           C
ATOM   3657  C   PRO A 509      13.346  -1.267  -6.616  1.00 13.22           C
ATOM   3658  O   PRO A 509      13.329  -2.342  -6.006  1.00 12.29           O
ATOM   3659  CB  PRO A 509      11.724   0.229  -5.506  1.00 16.62           C
ATOM   3660  CG  PRO A 509      10.258   0.077  -5.358  1.00 20.07           C
ATOM   3661  CD  PRO A 509       9.865  -1.184  -6.068  1.00 13.17           C
ATOM   3662  N   ALA A 510      14.470  -0.687  -7.029  1.00 11.90           N
ATOM   3663  CA  ALA A 510      15.787  -1.297  -6.875  1.00 14.12           C
ATOM   3664  C   ALA A 510      16.176  -1.630  -5.449  1.00 12.32           C
ATOM   3665  O   ALA A 510      16.972  -2.551  -5.260  1.00 12.44           O
ATOM   3666  CB  ALA A 510      16.892  -0.375  -7.484  1.00 13.60           C
ATOM   3667  N   THR A 511      15.668  -0.896  -4.451  1.00 12.86           N
ATOM   3668  CA  THR A 511      15.966  -1.204  -3.064  1.00 13.16           C
ATOM   3669  C   THR A 511      15.132  -2.351  -2.460  1.00 12.61           C
ATOM   3670  O   THR A 511      15.339  -2.716  -1.302  1.00 13.07           O
ATOM   3671  CB  THR A 511      15.769   0.036  -2.168  1.00 15.00           C
ATOM   3672  OG1 THR A 511      14.556   0.704  -2.565  1.00 14.96           O
ATOM   3673  CG2 THR A 511      16.963   1.002  -2.340  1.00 16.76           C
ATOM   3674  N   ALA A 512      14.166  -2.898  -3.192  1.00 12.15           N
ATOM   3675  CA  ALA A 512      13.489  -4.104  -2.694  1.00 12.64           C
ATOM   3676  C   ALA A 512      14.482  -5.245  -2.570  1.00 14.29           C
ATOM   3677  O   ALA A 512      15.527  -5.286  -3.266  1.00 14.23           O
ATOM   3678  CB  ALA A 512      12.356  -4.510  -3.625  1.00 13.10           C
ATOM   3679  N   MET A 513      14.147  -6.200  -1.710  0.48 14.30           N
ATOM   3680  CA  MET A 513      15.088  -7.240  -1.307  0.48 17.66           C
ATOM   3681  C   MET A 513      14.575  -8.640  -1.641  0.48 20.42           C
ATOM   3682  O   MET A 513      13.371  -8.915  -1.558  0.48 19.95           O
ATOM   3683  CB  MET A 513      15.347  -7.144   0.199  0.48 22.01           C
ATOM   3684  CG  MET A 513      16.163  -5.927   0.632  0.48 23.36           C
ATOM   3685  SD  MET A 513      17.906  -6.073   0.142  0.48 40.04           S
ATOM   3686  CE  MET A 513      18.627  -4.687   1.029  0.48 16.77           C
ATOM   3687  N   HIS A 514      15.502  -9.530  -1.988  1.00 16.84           N
ATOM   3688  CA  HIS A 514      15.171 -10.916  -2.277  1.00 17.69           C
ATOM   3689  C   HIS A 514      15.911 -11.815  -1.346  1.00 20.01           C
ATOM   3690  O   HIS A 514      16.810 -11.357  -0.650  1.00 19.36           O
ATOM   3691  CB  HIS A 514      15.612 -11.248  -3.692  1.00 16.23           C
ATOM   3692  CG  HIS A 514      14.903 -10.455  -4.746  1.00 21.13           C
ATOM   3693  ND1 HIS A 514      13.839 -10.963  -5.457  1.00 21.38           N
ATOM   3694  CD2 HIS A 514      15.120  -9.204  -5.233  1.00 22.64           C
ATOM   3695  CE1 HIS A 514      13.436 -10.070  -6.351  1.00 20.53           C
ATOM   3696  NE2 HIS A 514      14.185  -8.986  -6.222  1.00 22.87           N
ATOM   3697  N   TYR A 515      15.526 -13.093  -1.335  1.00 19.07           N
ATOM   3698  CA  TYR A 515      16.174 -14.130  -0.546  1.00 19.03           C
ATOM   3699  C   TYR A 515      17.691 -14.070  -0.737  1.00 20.90           C
ATOM   3700  O   TYR A 515      18.178 -13.862  -1.871  1.00 19.74           O
ATOM   3701  CB  TYR A 515      15.675 -15.460  -1.103  1.00 20.44           C
ATOM   3702  CG  TYR A 515      16.166 -16.693  -0.385  1.00 24.56           C
ATOM   3703  CD1 TYR A 515      15.610 -17.071   0.818  1.00 26.89           C
ATOM   3704  CD2 TYR A 515      17.152 -17.503  -0.948  1.00 24.97           C
ATOM   3705  CE1 TYR A 515      16.043 -18.208   1.492  1.00 28.58           C
ATOM   3706  CE2 TYR A 515      17.589 -18.660  -0.278  1.00 26.19           C
ATOM   3707  CZ  TYR A 515      17.019 -18.987   0.935  1.00 31.54           C
ATOM   3708  OH  TYR A 515      17.427 -20.115   1.609  1.00 35.53           O
ATOM   3709  N   GLY A 516      18.435 -14.255   0.352  1.00 26.07           N
ATOM   3710  CA  GLY A 516      19.887 -14.165   0.305  1.00 29.84           C
ATOM   3711  C   GLY A 516      20.430 -12.742   0.378  1.00 25.35           C
ATOM   3712  O   GLY A 516      21.581 -12.504   0.002  1.00 26.89           O
ATOM   3713  N   ASN A 517      19.609 -11.810   0.855  1.00 21.80           N
ATOM   3714  CA  ASN A 517      19.926 -10.371   0.868  1.00 26.92           C
ATOM   3715  C   ASN A 517      20.329  -9.832  -0.497  1.00 23.97           C
ATOM   3716  O   ASN A 517      21.258  -9.041  -0.613  1.00 30.01           O
ATOM   3717  CB  ASN A 517      21.011 -10.024   1.894  1.00 32.28           C
ATOM   3718  CG  ASN A 517      20.543 -10.248   3.307  1.00 49.13           C
ATOM   3719  OD1 ASN A 517      19.383  -9.958   3.644  1.00 49.17           O
ATOM   3720  ND2 ASN A 517      21.432 -10.782   4.149  1.00 59.49           N
ATOM   3721  N   VAL A 518      19.626 -10.273  -1.526  1.00 15.26           N
ATOM   3722  CA  VAL A 518      19.935  -9.827  -2.898  1.00 14.74           C
ATOM   3723  C   VAL A 518      19.031  -8.652  -3.242  1.00 15.78           C
ATOM   3724  O   VAL A 518      17.824  -8.709  -2.970  1.00 19.05           O
ATOM   3725  CB  VAL A 518      19.631 -10.978  -3.887  1.00 13.40           C
ATOM   3726  CG1 VAL A 518      19.740 -10.474  -5.323  1.00 14.13           C
ATOM   3727  CG2 VAL A 518      20.624 -12.108  -3.687  1.00 15.09           C
ATOM   3728  N   THR A 519      19.554  -7.591  -3.865  1.00 14.14           N
ATOM   3729  CA  THR A 519      18.712  -6.440  -4.139  1.00 13.47           C
ATOM   3730  C   THR A 519      18.031  -6.607  -5.494  1.00 12.68           C
ATOM   3731  O   THR A 519      18.555  -7.276  -6.414  1.00 11.75           O
ATOM   3732  CB  THR A 519      19.546  -5.139  -4.211  1.00 16.13           C
ATOM   3733  OG1 THR A 519      20.611  -5.351  -5.153  1.00 15.09           O
ATOM   3734  CG2 THR A 519      20.174  -4.834  -2.878  1.00 18.73           C
ATOM   3735  N   GLU A 520      16.864  -5.992  -5.633  1.00 12.47           N
ATOM   3736  CA  GLU A 520      16.198  -5.906  -6.932  1.00 14.43           C
ATOM   3737  C   GLU A 520      17.114  -5.189  -7.931  1.00 12.38           C
ATOM   3738  O   GLU A 520      17.115  -5.497  -9.133  1.00 11.76           O
ATOM   3739  CB  GLU A 520      14.867  -5.180  -6.747  1.00 15.47           C
ATOM   3740  CG  GLU A 520      14.147  -4.804  -8.028  1.00 16.25           C
ATOM   3741  CD  GLU A 520      13.538  -6.007  -8.755  1.00 20.98           C
ATOM   3742  OE1 GLU A 520      13.037  -5.814  -9.900  1.00 17.28           O
ATOM   3743  OE2 GLU A 520      13.543  -7.126  -8.197  1.00 20.93           O
ATOM   3744  N   TYR A 521      17.952  -4.266  -7.451  1.00 11.81           N
ATOM   3745  CA  TYR A 521      18.911  -3.627  -8.381  1.00 14.09           C
ATOM   3746  C   TYR A 521      19.704  -4.638  -9.214  1.00 12.19           C
ATOM   3747  O   TYR A 521      19.860  -4.515 -10.463  1.00 12.75           O
ATOM   3748  CB  TYR A 521      19.903  -2.822  -7.557  1.00 13.25           C
ATOM   3749  CG  TYR A 521      20.842  -1.938  -8.350  1.00 12.01           C
ATOM   3750  CD1 TYR A 521      20.436  -0.675  -8.774  1.00 12.39           C
ATOM   3751  CD2 TYR A 521      22.151  -2.339  -8.614  1.00 12.32           C
ATOM   3752  CE1 TYR A 521      21.327   0.178  -9.466  1.00 13.49           C
ATOM   3753  CE2 TYR A 521      23.054  -1.481  -9.286  1.00 13.43           C
ATOM   3754  CZ  TYR A 521      22.613  -0.254  -9.709  1.00 14.86           C
ATOM   3755  OH  TYR A 521      23.501   0.583 -10.358  1.00 12.81           O
ATOM   3756  N   ASN A 522      20.217  -5.654  -8.527  1.00 11.72           N
ATOM   3757  CA  ASN A 522      20.999  -6.705  -9.186  1.00 12.51           C
ATOM   3758  C   ASN A 522      20.173  -7.768  -9.877  1.00 13.06           C
ATOM   3759  O   ASN A 522      20.557  -8.265 -10.943  1.00 13.27           O
ATOM   3760  CB  ASN A 522      21.892  -7.368  -8.148  1.00 12.25           C
ATOM   3761  CG  ASN A 522      23.051  -6.462  -7.700  1.00 15.01           C
ATOM   3762  OD1 ASN A 522      23.594  -5.687  -8.500  1.00 14.09           O
ATOM   3763  ND2 ASN A 522      23.449  -6.572  -6.407  1.00 16.59           N
ATOM   3764  N   ALA A 523      19.019  -8.103  -9.289  1.00 12.86           N
ATOM   3765  CA  ALA A 523      18.249  -9.287  -9.741  1.00 13.44           C
ATOM   3766  C   ALA A 523      17.046  -8.971 -10.623  1.00 10.56           C
ATOM   3767  O   ALA A 523      16.396  -9.890 -11.134  1.00 11.65           O
ATOM   3768  CB  ALA A 523      17.808 -10.072  -8.529  1.00 15.55           C
ATOM   3769  N   HIS A 524      16.782  -7.693 -10.878  1.00 10.66           N
ATOM   3770  CA  HIS A 524      15.621  -7.257 -11.656  1.00  9.64           C
ATOM   3771  C   HIS A 524      15.490  -8.015 -12.967  1.00 12.65           C
ATOM   3772  O   HIS A 524      14.422  -8.536 -13.278  1.00 11.64           O
ATOM   3773  CB  HIS A 524      15.760  -5.762 -11.979  1.00  9.47           C
ATOM   3774  CG  HIS A 524      14.750  -5.236 -12.960  1.00 11.24           C
ATOM   3775  ND1 HIS A 524      13.504  -4.746 -12.568  1.00 13.13           N
ATOM   3776  CD2 HIS A 524      14.803  -5.090 -14.305  1.00 12.00           C
ATOM   3777  CE1 HIS A 524      12.839  -4.351 -13.638  1.00 13.40           C
ATOM   3778  NE2 HIS A 524      13.602  -4.533 -14.708  1.00 10.89           N
ATOM   3779  N   ASN A 525      16.564  -8.065 -13.738  1.00 11.16           N
ATOM   3780  CA  ASN A 525      16.483  -8.672 -15.079  1.00  8.76           C
ATOM   3781  C   ASN A 525      16.291 -10.170 -15.056  1.00 10.06           C
ATOM   3782  O   ASN A 525      16.086 -10.761 -16.133  1.00 11.36           O
ATOM   3783  CB  ASN A 525      17.748  -8.325 -15.905  1.00  9.43           C
ATOM   3784  CG  ASN A 525      17.652  -6.967 -16.585  1.00 11.04           C
ATOM   3785  OD1 ASN A 525      16.595  -6.346 -16.627  1.00 10.21           O
ATOM   3786  ND2 ASN A 525      18.770  -6.510 -17.169  1.00 13.50           N
ATOM   3787  N   LEU A 526      16.372 -10.772 -13.875  1.00 10.74           N
ATOM   3788  CA  LEU A 526      16.208 -12.231 -13.725  1.00 11.85           C
ATOM   3789  C   LEU A 526      14.780 -12.614 -13.316  1.00 11.53           C
ATOM   3790  O   LEU A 526      14.478 -13.811 -13.251  1.00 13.48           O
ATOM   3791  CB  LEU A 526      17.164 -12.795 -12.664  1.00 12.90           C
ATOM   3792  CG  LEU A 526      18.656 -12.558 -12.870  1.00 13.13           C
ATOM   3793  CD1 LEU A 526      19.474 -13.154 -11.698  1.00 14.45           C
ATOM   3794  CD2 LEU A 526      19.106 -13.170 -14.203  1.00 13.95           C
ATOM   3795  N   TYR A 527      13.903 -11.636 -13.030  1.00 10.12           N
ATOM   3796  CA  TYR A 527      12.622 -12.006 -12.381  1.00  9.80           C
ATOM   3797  C   TYR A 527      11.821 -12.939 -13.319  1.00 13.09           C
ATOM   3798  O   TYR A 527      11.352 -13.994 -12.894  1.00 12.96           O
ATOM   3799  CB  TYR A 527      11.799 -10.750 -12.076  1.00 11.73           C
ATOM   3800  CG  TYR A 527      10.570 -11.060 -11.209  1.00 11.14           C
ATOM   3801  CD1 TYR A 527       9.292 -11.045 -11.750  1.00 11.41           C
ATOM   3802  CD2 TYR A 527      10.707 -11.383  -9.869  1.00 17.27           C
ATOM   3803  CE1 TYR A 527       8.174 -11.323 -10.958  1.00 14.83           C
ATOM   3804  CE2 TYR A 527       9.583 -11.660  -9.063  1.00 14.53           C
ATOM   3805  CZ  TYR A 527       8.324 -11.616  -9.632  1.00 16.08           C
ATOM   3806  OH  TYR A 527       7.193 -11.929  -8.873  1.00 13.80           O
ATOM   3807  N   GLY A 528      11.684 -12.543 -14.587  1.00 11.76           N
ATOM   3808  CA  GLY A 528      10.864 -13.309 -15.531  1.00 10.85           C
ATOM   3809  C   GLY A 528      11.459 -14.696 -15.726  1.00 10.62           C
ATOM   3810  O   GLY A 528      10.762 -15.727 -15.758  1.00 12.61           O
ATOM   3811  N   PHE A 529      12.776 -14.719 -15.912  1.00  9.09           N
ATOM   3812  CA  PHE A 529      13.557 -15.967 -16.023  1.00 10.24           C
ATOM   3813  C   PHE A 529      13.320 -16.875 -14.821  1.00 12.25           C
ATOM   3814  O   PHE A 529      13.053 -18.061 -14.976  1.00 10.35           O
ATOM   3815  CB  PHE A 529      15.047 -15.521 -16.148  1.00  9.78           C
ATOM   3816  CG  PHE A 529      16.066 -16.633 -16.326  1.00 11.84           C
ATOM   3817  CD1 PHE A 529      15.732 -17.855 -16.898  1.00 15.23           C
ATOM   3818  CD2 PHE A 529      17.402 -16.375 -16.030  1.00 22.13           C
ATOM   3819  CE1 PHE A 529      16.730 -18.860 -17.070  1.00 19.21           C
ATOM   3820  CE2 PHE A 529      18.397 -17.368 -16.196  1.00 19.59           C
ATOM   3821  CZ  PHE A 529      18.050 -18.598 -16.717  1.00 17.99           C
ATOM   3822  N   LEU A 530      13.356 -16.327 -13.612  1.00 10.29           N
ATOM   3823  CA  LEU A 530      13.140 -17.164 -12.431  1.00 11.05           C
ATOM   3824  C   LEU A 530      11.701 -17.674 -12.319  1.00 11.76           C
ATOM   3825  O   LEU A 530      11.467 -18.831 -11.923  1.00 12.18           O
ATOM   3826  CB  LEU A 530      13.507 -16.391 -11.159  1.00 12.74           C
ATOM   3827  CG  LEU A 530      15.008 -16.141 -10.982  1.00 18.66           C
ATOM   3828  CD1 LEU A 530      15.190 -14.916 -10.071  1.00 19.37           C
ATOM   3829  CD2 LEU A 530      15.642 -17.348 -10.369  1.00 20.51           C
ATOM   3830  N   GLU A 531      10.747 -16.816 -12.674  1.00 11.72           N
ATOM   3831  CA  GLU A 531       9.360 -17.257 -12.668  1.00 12.68           C
ATOM   3832  C   GLU A 531       9.209 -18.374 -13.725  1.00 13.64           C
ATOM   3833  O   GLU A 531       8.477 -19.334 -13.517  1.00 12.40           O
ATOM   3834  CB  GLU A 531       8.409 -16.089 -12.990  1.00 12.06           C
ATOM   3835  CG  GLU A 531       6.934 -16.560 -12.850  1.00 11.64           C
ATOM   3836  CD  GLU A 531       5.952 -15.604 -13.440  1.00 17.15           C
ATOM   3837  OE1 GLU A 531       6.371 -14.683 -14.171  1.00 19.34           O
ATOM   3838  OE2 GLU A 531       4.725 -15.786 -13.202  1.00 16.49           O
ATOM   3839  N   SER A 532       9.919 -18.268 -14.844  1.00  9.39           N
ATOM   3840  CA  SER A 532       9.777 -19.345 -15.856  1.00 11.71           C
ATOM   3841  C   SER A 532      10.329 -20.650 -15.329  1.00 14.69           C
ATOM   3842  O   SER A 532       9.741 -21.725 -15.563  1.00 13.64           O
ATOM   3843  CB  SER A 532      10.533 -18.976 -17.148  1.00 10.26           C
ATOM   3844  OG  SER A 532       9.999 -17.764 -17.693  1.00 13.27           O
ATOM   3845  N   GLN A 533      11.479 -20.608 -14.658  1.00 12.10           N
ATOM   3846  CA  GLN A 533      12.003 -21.830 -14.053  1.00 11.54           C
ATOM   3847  C   GLN A 533      10.979 -22.450 -13.079  1.00 14.06           C
ATOM   3848  O   GLN A 533      10.770 -23.666 -13.044  1.00 14.64           O
ATOM   3849  CB  GLN A 533      13.322 -21.571 -13.336  1.00 16.65           C
ATOM   3850  CG  GLN A 533      14.417 -21.109 -14.259  1.00 14.10           C
ATOM   3851  CD  GLN A 533      15.782 -21.144 -13.611  1.00 21.59           C
ATOM   3852  OE1 GLN A 533      15.973 -21.816 -12.620  1.00 28.45           O
ATOM   3853  NE2 GLN A 533      16.745 -20.425 -14.190  1.00 23.87           N
ATOM   3854  N   ALA A 534      10.351 -21.604 -12.259  1.00 14.22           N
ATOM   3855  CA  ALA A 534       9.438 -22.122 -11.242  1.00 12.20           C
ATOM   3856  C   ALA A 534       8.172 -22.675 -11.866  1.00 13.23           C
ATOM   3857  O   ALA A 534       7.574 -23.637 -11.348  1.00 15.24           O
ATOM   3858  CB  ALA A 534       9.059 -21.012 -10.245  1.00 13.72           C
ATOM   3859  N   THR A 535       7.735 -22.037 -12.947  1.00 12.04           N
ATOM   3860  CA  THR A 535       6.493 -22.424 -13.610  1.00 11.77           C
ATOM   3861  C   THR A 535       6.714 -23.727 -14.360  1.00 14.39           C
ATOM   3862  O   THR A 535       5.882 -24.634 -14.320  1.00 13.03           O
ATOM   3863  CB  THR A 535       5.996 -21.310 -14.571  1.00 12.68           C
ATOM   3864  OG1 THR A 535       5.814 -20.104 -13.802  1.00 13.10           O
ATOM   3865  CG2 THR A 535       4.627 -21.705 -15.161  1.00 14.87           C
ATOM   3866  N   ARG A 536       7.863 -23.873 -14.995  1.00 13.26           N
ATOM   3867  CA  ARG A 536       8.099 -25.133 -15.687  1.00 12.82           C
ATOM   3868  C   ARG A 536       8.181 -26.272 -14.685  1.00 14.98           C
ATOM   3869  O   ARG A 536       7.704 -27.393 -14.931  1.00 14.83           O
ATOM   3870  CB  ARG A 536       9.382 -25.033 -16.494  1.00 13.95           C
ATOM   3871  CG  ARG A 536       9.560 -26.241 -17.422  1.00 15.89           C
ATOM   3872  CD  ARG A 536      10.849 -26.120 -18.233  1.00 15.97           C
ATOM   3873  NE  ARG A 536      10.930 -27.252 -19.153  1.00 21.45           N
ATOM   3874  CZ  ARG A 536      10.460 -27.259 -20.384  1.00 18.76           C
ATOM   3875  NH1 ARG A 536       9.886 -26.170 -20.912  1.00 19.12           N
ATOM   3876  NH2 ARG A 536      10.591 -28.390 -21.099  1.00 24.28           N
ATOM   3877  N   GLU A 537       8.817 -26.006 -13.549  1.00 15.32           N
ATOM   3878  CA  GLU A 537       8.893 -27.002 -12.488  1.00 18.47           C
ATOM   3879  C   GLU A 537       7.498 -27.379 -11.968  1.00 17.57           C
ATOM   3880  O   GLU A 537       7.220 -28.547 -11.762  1.00 18.50           O
ATOM   3881  CB  GLU A 537       9.766 -26.517 -11.330  1.00 17.89           C
ATOM   3882  CG  GLU A 537       9.862 -27.581 -10.207  1.00 21.68           C
ATOM   3883  CD  GLU A 537      10.409 -27.039  -8.897  1.00 40.20           C
ATOM   3884  OE1 GLU A 537      11.148 -26.024  -8.915  1.00 46.23           O
ATOM   3885  OE2 GLU A 537      10.089 -27.637  -7.838  1.00 46.86           O
ATOM   3886  N   ALA A 538       6.611 -26.394 -11.795  1.00 14.30           N
ATOM   3887  CA  ALA A 538       5.221 -26.703 -11.388  1.00 14.33           C
ATOM   3888  C   ALA A 538       4.525 -27.619 -12.415  1.00 14.53           C
ATOM   3889  O   ALA A 538       3.752 -28.515 -12.050  1.00 17.31           O
ATOM   3890  CB  ALA A 538       4.423 -25.399 -11.257  1.00 14.90           C
ATOM   3891  N   LEU A 539       4.774 -27.375 -13.703  1.00 16.15           N
ATOM   3892  CA  LEU A 539       4.103 -28.174 -14.743  1.00 13.57           C
ATOM   3893  C   LEU A 539       4.649 -29.596 -14.763  1.00 16.79           C
ATOM   3894  O   LEU A 539       3.888 -30.573 -14.839  1.00 18.27           O
ATOM   3895  CB  LEU A 539       4.241 -27.516 -16.127  1.00 12.20           C
ATOM   3896  CG  LEU A 539       3.429 -26.224 -16.299  1.00 13.71           C
ATOM   3897  CD1 LEU A 539       3.937 -25.347 -17.477  1.00 13.47           C
ATOM   3898  CD2 LEU A 539       1.937 -26.516 -16.447  1.00 17.73           C
ATOM   3899  N   VAL A 540       5.972 -29.719 -14.675  1.00 14.84           N
ATOM   3900  CA  VAL A 540       6.597 -31.058 -14.627  1.00 14.64           C
ATOM   3901  C   VAL A 540       6.185 -31.859 -13.402  1.00 19.35           C
ATOM   3902  O   VAL A 540       6.041 -33.100 -13.447  1.00 21.21           O
ATOM   3903  CB  VAL A 540       8.121 -30.886 -14.695  1.00 17.66           C
ATOM   3904  CG1 VAL A 540       8.847 -32.202 -14.370  1.00 23.09           C
ATOM   3905  CG2 VAL A 540       8.525 -30.319 -16.084  1.00 21.87           C
ATOM   3906  N   ARG A 541       5.960 -31.175 -12.293  1.00 17.84           N
ATOM   3907  CA  ARG A 541       5.560 -31.881 -11.080  1.00 20.49           C
ATOM   3908  C   ARG A 541       4.096 -32.309 -11.088  1.00 24.80           C
ATOM   3909  O   ARG A 541       3.684 -33.136 -10.263  1.00 24.98           O
ATOM   3910  CB  ARG A 541       5.925 -31.077  -9.830  1.00 21.50           C
ATOM   3911  CG  ARG A 541       7.446 -30.939  -9.645  1.00 29.55           C
ATOM   3912  CD  ARG A 541       7.776 -30.288  -8.326  1.00 37.38           C
ATOM   3913  NE  ARG A 541       7.022 -30.976  -7.281  1.00 48.09           N
ATOM   3914  CZ  ARG A 541       7.104 -30.724  -5.977  1.00 56.46           C
ATOM   3915  NH1 ARG A 541       7.929 -29.782  -5.528  1.00 59.78           N
ATOM   3916  NH2 ARG A 541       6.351 -31.420  -5.125  1.00 57.40           N
ATOM   3917  N   THR A 542       3.322 -31.800 -12.048  1.00 20.64           N
ATOM   3918  CA  THR A 542       1.885 -32.099 -12.104  1.00 21.38           C
ATOM   3919  C   THR A 542       1.410 -32.820 -13.355  1.00 23.19           C
ATOM   3920  O   THR A 542       0.204 -33.057 -13.505  1.00 28.08           O
ATOM   3921  CB  THR A 542       1.023 -30.838 -11.911  1.00 19.44           C
ATOM   3922  OG1 THR A 542       1.425 -29.813 -12.839  1.00 18.48           O
ATOM   3923  CG2 THR A 542       1.193 -30.313 -10.497  1.00 26.09           C
ATOM   3924  N   SER A 543       2.331 -33.159 -14.255  1.00 18.72           N
ATOM   3925  CA  SER A 543       2.018 -33.962 -15.433  1.00 23.18           C
ATOM   3926  C   SER A 543       3.302 -34.553 -15.944  1.00 23.46           C
ATOM   3927  O   SER A 543       4.337 -33.872 -15.945  1.00 23.55           O
ATOM   3928  CB  SER A 543       1.411 -33.093 -16.552  1.00 23.08           C
ATOM   3929  OG  SER A 543       1.373 -33.773 -17.797  1.00 23.42           O
ATOM   3930  N   ASN A 544       3.218 -35.796 -16.421  1.00 21.36           N
ATOM   3931  CA  ASN A 544       4.342 -36.474 -17.041  1.00 18.34           C
ATOM   3932  C   ASN A 544       4.570 -36.077 -18.488  1.00 21.88           C
ATOM   3933  O   ASN A 544       5.560 -36.468 -19.060  1.00 24.94           O
ATOM   3934  CB  ASN A 544       4.181 -37.982 -16.929  1.00 22.61           C
ATOM   3935  CG  ASN A 544       4.361 -38.454 -15.514  1.00 40.10           C
ATOM   3936  OD1 ASN A 544       5.141 -37.861 -14.748  1.00 46.67           O
ATOM   3937  ND2 ASN A 544       3.630 -39.503 -15.134  1.00 43.03           N
ATOM   3938  N   GLU A 545       3.708 -35.240 -19.065  1.00 20.00           N
ATOM   3939  CA  GLU A 545       3.938 -34.796 -20.449  1.00 16.88           C
ATOM   3940  C   GLU A 545       5.009 -33.719 -20.531  1.00 17.06           C
ATOM   3941  O   GLU A 545       5.241 -33.006 -19.568  1.00 17.33           O
ATOM   3942  CB  GLU A 545       2.649 -34.232 -21.049  1.00 21.01           C
ATOM   3943  CG  GLU A 545       1.496 -35.223 -21.051  1.00 28.48           C
ATOM   3944  CD  GLU A 545       0.382 -34.866 -22.031  1.00 35.42           C
ATOM   3945  OE1 GLU A 545      -0.638 -35.586 -22.062  1.00 35.83           O
ATOM   3946  OE2 GLU A 545       0.526 -33.887 -22.786  1.00 34.51           O
ATOM   3947  N   ARG A 546       5.652 -33.577 -21.694  1.00 15.00           N
ATOM   3948  CA  ARG A 546       6.521 -32.444 -21.927  1.00 15.67           C
ATOM   3949  C   ARG A 546       5.717 -31.156 -21.799  1.00 15.32           C
ATOM   3950  O   ARG A 546       4.628 -31.023 -22.386  1.00 19.90           O
ATOM   3951  CB  ARG A 546       7.093 -32.570 -23.348  1.00 15.72           C
ATOM   3952  CG  ARG A 546       8.147 -31.547 -23.668  1.00 16.75           C
ATOM   3953  CD  ARG A 546       8.753 -31.761 -25.104  1.00 18.42           C
ATOM   3954  NE  ARG A 546       9.207 -33.153 -25.300  1.00 16.69           N
ATOM   3955  CZ  ARG A 546       9.301 -33.738 -26.495  1.00 15.60           C
ATOM   3956  NH1 ARG A 546       8.994 -33.033 -27.582  1.00 14.99           N
ATOM   3957  NH2 ARG A 546       9.651 -35.022 -26.585  1.00 16.71           N
ATOM   3958  N   PRO A 547       6.229 -30.204 -21.007  1.00 15.94           N
ATOM   3959  CA  PRO A 547       5.418 -29.037 -20.718  1.00 13.41           C
ATOM   3960  C   PRO A 547       5.504 -27.981 -21.801  1.00 15.17           C
ATOM   3961  O   PRO A 547       6.373 -28.026 -22.676  1.00 13.16           O
ATOM   3962  CB  PRO A 547       6.030 -28.487 -19.414  1.00 14.74           C
ATOM   3963  CG  PRO A 547       7.481 -28.895 -19.478  1.00 14.87           C
ATOM   3964  CD  PRO A 547       7.429 -30.290 -20.153  1.00 14.46           C
ATOM   3965  N   PHE A 548       4.582 -27.030 -21.725  1.00 11.85           N
ATOM   3966  CA  PHE A 548       4.604 -25.876 -22.596  1.00 10.68           C
ATOM   3967  C   PHE A 548       4.371 -24.608 -21.772  1.00 11.84           C
ATOM   3968  O   PHE A 548       3.381 -24.487 -21.037  1.00 11.70           O
ATOM   3969  CB  PHE A 548       3.541 -25.960 -23.699  1.00 12.98           C
ATOM   3970  CG  PHE A 548       3.484 -24.712 -24.545  1.00 11.00           C
ATOM   3971  CD1 PHE A 548       4.469 -24.472 -25.469  1.00 12.61           C
ATOM   3972  CD2 PHE A 548       2.502 -23.742 -24.322  1.00 17.17           C
ATOM   3973  CE1 PHE A 548       4.457 -23.261 -26.231  1.00 16.87           C
ATOM   3974  CE2 PHE A 548       2.485 -22.549 -25.051  1.00 20.12           C
ATOM   3975  CZ  PHE A 548       3.444 -22.323 -26.014  1.00 19.00           C
ATOM   3976  N   LEU A 549       5.283 -23.658 -21.971  0.50 10.71           N
ATOM   3977  CA  LEU A 549       5.301 -22.377 -21.269  0.50 12.91           C
ATOM   3978  C   LEU A 549       5.558 -21.221 -22.245  0.50  9.32           C
ATOM   3979  O   LEU A 549       6.407 -21.329 -23.139  0.50  9.57           O
ATOM   3980  CB  LEU A 549       6.416 -22.424 -20.210  0.50 10.92           C
ATOM   3981  CG  LEU A 549       6.600 -21.238 -19.269  0.50 13.48           C
ATOM   3982  CD1 LEU A 549       5.302 -20.941 -18.563  0.50 18.65           C
ATOM   3983  CD2 LEU A 549       7.681 -21.556 -18.239  0.50 12.82           C
ATOM   3984  N   LEU A 550       4.841 -20.103 -22.094  1.00  8.82           N
ATOM   3985  CA  LEU A 550       5.166 -18.922 -22.902  1.00  8.52           C
ATOM   3986  C   LEU A 550       5.423 -17.795 -21.921  1.00 11.65           C
ATOM   3987  O   LEU A 550       4.578 -17.570 -21.066  1.00 12.42           O
ATOM   3988  CB  LEU A 550       3.916 -18.564 -23.734  1.00  9.64           C
ATOM   3989  CG  LEU A 550       4.109 -17.281 -24.565  1.00 10.03           C
ATOM   3990  CD1 LEU A 550       5.105 -17.532 -25.720  1.00 11.63           C
ATOM   3991  CD2 LEU A 550       2.771 -16.769 -25.133  1.00 12.75           C
ATOM   3992  N   SER A 551       6.530 -17.047 -22.040  1.00  8.86           N
ATOM   3993  CA  SER A 551       6.828 -16.017 -21.055  1.00  8.10           C
ATOM   3994  C   SER A 551       7.068 -14.685 -21.757  1.00  9.31           C
ATOM   3995  O   SER A 551       7.701 -14.641 -22.813  1.00 11.27           O
ATOM   3996  CB  SER A 551       8.080 -16.397 -20.241  1.00 13.72           C
ATOM   3997  OG  SER A 551       8.369 -15.372 -19.242  1.00 16.40           O
ATOM   3998  N   ARG A 552       6.640 -13.596 -21.137  1.00  9.20           N
ATOM   3999  CA  ARG A 552       6.921 -12.272 -21.699  1.00  8.64           C
ATOM   4000  C   ARG A 552       8.346 -11.822 -21.379  1.00 11.52           C
ATOM   4001  O   ARG A 552       9.153 -11.596 -22.287  1.00 11.49           O
ATOM   4002  CB  ARG A 552       5.940 -11.205 -21.208  1.00  8.68           C
ATOM   4003  CG  ARG A 552       6.009  -9.994 -22.183  1.00  9.45           C
ATOM   4004  CD  ARG A 552       4.816  -9.063 -21.984  1.00 12.54           C
ATOM   4005  NE  ARG A 552       4.972  -8.296 -20.735  1.00 14.49           N
ATOM   4006  CZ  ARG A 552       4.122  -7.350 -20.362  1.00 15.71           C
ATOM   4007  NH1 ARG A 552       3.075  -7.086 -21.139  1.00 15.65           N
ATOM   4008  NH2 ARG A 552       4.334  -6.644 -19.234  1.00 13.86           N
ATOM   4009  N   SER A 553       8.676 -11.657 -20.102  1.00  9.71           N
ATOM   4010  CA  SER A 553      10.034 -11.174 -19.786  1.00  9.79           C
ATOM   4011  C   SER A 553      11.003 -12.330 -19.777  1.00 10.59           C
ATOM   4012  O   SER A 553      10.661 -13.472 -19.383  1.00 11.69           O
ATOM   4013  CB  SER A 553      10.019 -10.474 -18.407  1.00 12.25           C
ATOM   4014  OG  SER A 553      11.335 -10.088 -18.032  1.00 11.83           O
ATOM   4015  N   THR A 554      12.205 -12.074 -20.268  1.00 10.62           N
ATOM   4016  CA  THR A 554      13.214 -13.116 -20.409  1.00  9.82           C
ATOM   4017  C   THR A 554      14.610 -12.560 -20.084  1.00 11.38           C
ATOM   4018  O   THR A 554      14.810 -11.332 -20.034  1.00  8.95           O
ATOM   4019  CB  THR A 554      13.261 -13.689 -21.861  1.00  9.38           C
ATOM   4020  OG1 THR A 554      13.596 -12.650 -22.803  1.00  9.94           O
ATOM   4021  CG2 THR A 554      11.901 -14.302 -22.276  1.00 12.59           C
ATOM   4022  N   PHE A 555      15.561 -13.468 -19.858  1.00  8.95           N
ATOM   4023  CA  PHE A 555      16.979 -13.147 -19.766  1.00  8.15           C
ATOM   4024  C   PHE A 555      17.728 -14.242 -20.512  1.00 11.16           C
ATOM   4025  O   PHE A 555      17.154 -15.311 -20.764  1.00 10.69           O
ATOM   4026  CB  PHE A 555      17.426 -13.095 -18.279  1.00 11.00           C
ATOM   4027  CG  PHE A 555      18.832 -12.598 -18.106  1.00 10.26           C
ATOM   4028  CD1 PHE A 555      19.877 -13.503 -17.890  1.00 14.15           C
ATOM   4029  CD2 PHE A 555      19.129 -11.229 -18.222  1.00  9.83           C
ATOM   4030  CE1 PHE A 555      21.196 -13.074 -17.789  1.00 16.85           C
ATOM   4031  CE2 PHE A 555      20.465 -10.799 -18.113  1.00 12.13           C
ATOM   4032  CZ  PHE A 555      21.493 -11.726 -17.893  1.00 16.97           C
ATOM   4033  N   ALA A 556      18.998 -14.022 -20.855  1.00  9.81           N
ATOM   4034  CA  ALA A 556      19.816 -15.091 -21.452  1.00 10.56           C
ATOM   4035  C   ALA A 556      19.751 -16.376 -20.622  1.00  9.79           C
ATOM   4036  O   ALA A 556      20.009 -16.362 -19.419  1.00 13.28           O
ATOM   4037  CB  ALA A 556      21.256 -14.634 -21.588  1.00 11.58           C
ATOM   4038  N   GLY A 557      19.375 -17.490 -21.281  1.00 11.94           N
ATOM   4039  CA  GLY A 557      19.119 -18.761 -20.583  1.00  9.69           C
ATOM   4040  C   GLY A 557      17.629 -19.084 -20.507  1.00 11.23           C
ATOM   4041  O   GLY A 557      17.270 -20.244 -20.214  1.00 10.84           O
ATOM   4042  N   SER A 558      16.747 -18.097 -20.754  1.00 10.33           N
ATOM   4043  CA  SER A 558      15.293 -18.364 -20.622  1.00  8.68           C
ATOM   4044  C   SER A 558      14.833 -19.433 -21.587  1.00 12.92           C
ATOM   4045  O   SER A 558      13.876 -20.157 -21.311  1.00 11.04           O
ATOM   4046  CB  SER A 558      14.441 -17.120 -20.857  1.00  9.84           C
ATOM   4047  OG  SER A 558      14.428 -16.289 -19.682  1.00  9.50           O
ATOM   4048  N   GLY A 559      15.524 -19.555 -22.707  1.00 10.95           N
ATOM   4049  CA  GLY A 559      15.097 -20.528 -23.719  1.00  8.50           C
ATOM   4050  C   GLY A 559      15.154 -21.958 -23.255  1.00 13.11           C
ATOM   4051  O   GLY A 559      14.511 -22.809 -23.845  1.00 11.54           O
ATOM   4052  N   LYS A 560      15.939 -22.238 -22.220  1.00  9.69           N
ATOM   4053  CA  LYS A 560      15.965 -23.589 -21.642  1.00 10.50           C
ATOM   4054  C   LYS A 560      14.654 -23.939 -20.951  1.00 10.43           C
ATOM   4055  O   LYS A 560      14.396 -25.140 -20.650  1.00 12.45           O
ATOM   4056  CB  LYS A 560      17.139 -23.679 -20.654  1.00  9.95           C
ATOM   4057  CG  LYS A 560      17.318 -25.078 -20.006  1.00 17.11           C
ATOM   4058  CD  LYS A 560      18.696 -25.178 -19.351  1.00 23.33           C
ATOM   4059  CE  LYS A 560      18.925 -26.569 -18.758  1.00 34.48           C
ATOM   4060  NZ  LYS A 560      20.329 -26.658 -18.236  1.00 39.14           N
ATOM   4061  N   TYR A 561      13.810 -22.929 -20.718  1.00 11.18           N
ATOM   4062  CA  TYR A 561      12.584 -23.139 -19.917  1.00  9.88           C
ATOM   4063  C   TYR A 561      11.283 -22.796 -20.633  1.00 12.67           C
ATOM   4064  O   TYR A 561      10.210 -23.337 -20.248  1.00 14.23           O
ATOM   4065  CB  TYR A 561      12.642 -22.302 -18.613  1.00 10.58           C
ATOM   4066  CG  TYR A 561      13.833 -22.693 -17.810  1.00 10.90           C
ATOM   4067  CD1 TYR A 561      13.799 -23.810 -16.995  1.00 14.91           C
ATOM   4068  CD2 TYR A 561      15.043 -21.985 -17.938  1.00 11.51           C
ATOM   4069  CE1 TYR A 561      14.942 -24.213 -16.288  1.00 15.11           C
ATOM   4070  CE2 TYR A 561      16.192 -22.392 -17.250  1.00 13.66           C
ATOM   4071  CZ  TYR A 561      16.136 -23.505 -16.426  1.00 17.93           C
ATOM   4072  OH  TYR A 561      17.283 -23.877 -15.718  1.00 19.23           O
ATOM   4073  N   THR A 562      11.341 -21.893 -21.615  1.00 10.23           N
ATOM   4074  CA  THR A 562      10.114 -21.275 -22.091  1.00  9.89           C
ATOM   4075  C   THR A 562      10.171 -20.806 -23.538  1.00 10.06           C
ATOM   4076  O   THR A 562      11.268 -20.517 -24.096  1.00 11.60           O
ATOM   4077  CB  THR A 562       9.718 -20.093 -21.140  1.00 12.26           C
ATOM   4078  OG1 THR A 562       8.438 -19.576 -21.521  1.00 11.97           O
ATOM   4079  CG2 THR A 562      10.742 -18.956 -21.240  1.00 12.67           C
ATOM   4080  N   ALA A 563       8.997 -20.727 -24.161  1.00  8.88           N
ATOM   4081  CA  ALA A 563       8.821 -19.958 -25.415  1.00  8.59           C
ATOM   4082  C   ALA A 563       8.629 -18.489 -25.096  1.00 11.18           C
ATOM   4083  O   ALA A 563       8.434 -18.122 -23.938  1.00 10.59           O
ATOM   4084  CB  ALA A 563       7.607 -20.512 -26.171  1.00  9.94           C
ATOM   4085  N   HIS A 564       8.693 -17.634 -26.114  1.00  8.90           N
ATOM   4086  CA  HIS A 564       8.476 -16.192 -25.953  1.00 11.48           C
ATOM   4087  C   HIS A 564       7.651 -15.705 -27.125  1.00 10.96           C
ATOM   4088  O   HIS A 564       7.634 -16.349 -28.191  1.00 10.59           O
ATOM   4089  CB  HIS A 564       9.851 -15.490 -25.875  1.00 10.14           C
ATOM   4090  CG  HIS A 564       9.811 -13.997 -25.831  1.00  9.24           C
ATOM   4091  ND1 HIS A 564       9.152 -13.271 -24.835  1.00  9.40           N
ATOM   4092  CD2 HIS A 564      10.366 -13.061 -26.642  1.00 10.06           C
ATOM   4093  CE1 HIS A 564       9.300 -11.994 -25.056  1.00  9.86           C
ATOM   4094  NE2 HIS A 564      10.046 -11.820 -26.152  1.00 11.16           N
ATOM   4095  N   TRP A 565       6.944 -14.584 -26.961  1.00  9.09           N
ATOM   4096  CA  TRP A 565       6.346 -13.942 -28.126  1.00 10.10           C
ATOM   4097  C   TRP A 565       6.746 -12.496 -28.078  1.00 12.16           C
ATOM   4098  O   TRP A 565       7.174 -12.029 -27.028  1.00 12.25           O
ATOM   4099  CB  TRP A 565       4.816 -14.151 -28.135  1.00 13.95           C
ATOM   4100  CG  TRP A 565       3.981 -13.137 -27.392  1.00 11.98           C
ATOM   4101  CD1 TRP A 565       3.116 -12.207 -27.967  1.00 11.77           C
ATOM   4102  CD2 TRP A 565       3.874 -12.952 -25.965  1.00 10.22           C
ATOM   4103  NE1 TRP A 565       2.509 -11.466 -26.983  1.00 14.25           N
ATOM   4104  CE2 TRP A 565       2.961 -11.873 -25.756  1.00 12.30           C
ATOM   4105  CE3 TRP A 565       4.475 -13.561 -24.853  1.00 10.49           C
ATOM   4106  CZ2 TRP A 565       2.614 -11.427 -24.488  1.00 11.08           C
ATOM   4107  CZ3 TRP A 565       4.133 -13.104 -23.563  1.00 11.88           C
ATOM   4108  CH2 TRP A 565       3.198 -12.044 -23.402  1.00 13.55           C
ATOM   4109  N   THR A 566       6.565 -11.754 -29.159  1.00 11.32           N
ATOM   4110  CA  THR A 566       7.164 -10.398 -29.200  1.00 11.39           C
ATOM   4111  C   THR A 566       6.402  -9.366 -28.374  1.00 11.92           C
ATOM   4112  O   THR A 566       6.848  -8.226 -28.269  1.00 13.91           O
ATOM   4113  CB  THR A 566       7.332  -9.848 -30.627  1.00 12.86           C
ATOM   4114  OG1 THR A 566       6.051  -9.474 -31.162  1.00 14.23           O
ATOM   4115  CG2 THR A 566       7.982 -10.875 -31.546  1.00 17.12           C
ATOM   4116  N   GLY A 567       5.293  -9.748 -27.776  1.00 11.28           N
ATOM   4117  CA  GLY A 567       4.672  -8.866 -26.779  1.00 10.85           C
ATOM   4118  C   GLY A 567       3.587  -7.979 -27.397  1.00 11.40           C
ATOM   4119  O   GLY A 567       2.865  -8.387 -28.346  1.00 12.79           O
ATOM   4120  N   ASP A 568       3.431  -6.757 -26.881  1.00 11.21           N
ATOM   4121  CA  ASP A 568       2.351  -5.901 -27.366  1.00 11.40           C
ATOM   4122  C   ASP A 568       2.792  -5.208 -28.610  1.00 10.36           C
ATOM   4123  O   ASP A 568       3.248  -4.035 -28.564  1.00 11.45           O
ATOM   4124  CB  ASP A 568       1.960  -4.874 -26.265  1.00 12.15           C
ATOM   4125  CG  ASP A 568       1.386  -5.554 -25.045  1.00 16.68           C
ATOM   4126  OD1 ASP A 568       1.387  -4.984 -23.942  1.00 17.69           O
ATOM   4127  OD2 ASP A 568       0.923  -6.697 -25.162  1.00 15.66           O
ATOM   4128  N   ASN A 569       2.669  -5.916 -29.745  1.00 10.67           N
ATOM   4129  CA  ASN A 569       2.861  -5.259 -31.047  1.00 10.09           C
ATOM   4130  C   ASN A 569       1.562  -4.568 -31.444  1.00 11.65           C
ATOM   4131  O   ASN A 569       0.615  -4.494 -30.626  1.00 12.27           O
ATOM   4132  CB  ASN A 569       3.302  -6.282 -32.108  1.00  8.92           C
ATOM   4133  CG  ASN A 569       2.247  -7.328 -32.401  1.00 11.93           C
ATOM   4134  OD1 ASN A 569       1.216  -7.408 -31.730  1.00 12.63           O
ATOM   4135  ND2 ASN A 569       2.527  -8.179 -33.394  1.00 11.69           N
ATOM   4136  N   ALA A 570       1.523  -4.013 -32.656  1.00 11.28           N
ATOM   4137  CA  ALA A 570       0.343  -3.316 -33.150  1.00 10.52           C
ATOM   4138  C   ALA A 570      -0.056  -3.816 -34.537  1.00 13.43           C
ATOM   4139  O   ALA A 570       0.768  -4.353 -35.275  1.00 12.63           O
ATOM   4140  CB  ALA A 570       0.581  -1.804 -33.198  1.00 12.63           C
ATOM   4141  N   ALA A 571      -1.338  -3.632 -34.867  1.00 11.26           N
ATOM   4142  CA  ALA A 571      -1.866  -3.986 -36.169  1.00 11.58           C
ATOM   4143  C   ALA A 571      -1.447  -2.877 -37.134  1.00 15.73           C
ATOM   4144  O   ALA A 571      -2.273  -2.033 -37.553  1.00 16.46           O
ATOM   4145  CB  ALA A 571      -3.391  -4.076 -36.086  1.00 13.76           C
ATOM   4146  N   ARG A 572      -0.151  -2.897 -37.471  1.00 15.62           N
ATOM   4147  CA  ARG A 572       0.450  -1.935 -38.391  1.00 14.77           C
ATOM   4148  C   ARG A 572       1.328  -2.694 -39.358  1.00 15.50           C
ATOM   4149  O   ARG A 572       1.950  -3.723 -39.000  1.00 13.21           O
ATOM   4150  CB  ARG A 572       1.360  -0.956 -37.630  1.00 14.55           C
ATOM   4151  CG  ARG A 572       0.652  -0.105 -36.588  1.00 17.90           C
ATOM   4152  CD  ARG A 572       1.652   0.628 -35.709  1.00 18.93           C
ATOM   4153  NE  ARG A 572       0.958   1.408 -34.696  1.00 21.74           N
ATOM   4154  CZ  ARG A 572       1.574   2.111 -33.750  1.00 22.95           C
ATOM   4155  NH1 ARG A 572       2.899   2.119 -33.699  1.00 18.32           N
ATOM   4156  NH2 ARG A 572       0.855   2.833 -32.886  1.00 21.63           N
ATOM   4157  N   TRP A 573       1.431  -2.156 -40.571  1.00 13.11           N
ATOM   4158  CA  TRP A 573       2.302  -2.792 -41.556  1.00 16.48           C
ATOM   4159  C   TRP A 573       3.762  -2.812 -41.062  1.00 14.20           C
ATOM   4160  O   TRP A 573       4.500  -3.785 -41.298  1.00 15.80           O
ATOM   4161  CB  TRP A 573       2.155  -2.086 -42.898  1.00 16.49           C
ATOM   4162  CG  TRP A 573       0.831  -2.462 -43.526  1.00 20.23           C
ATOM   4163  CD1 TRP A 573      -0.362  -1.822 -43.378  1.00 23.13           C
ATOM   4164  CD2 TRP A 573       0.574  -3.612 -44.348  1.00 15.51           C
ATOM   4165  NE1 TRP A 573      -1.355  -2.498 -44.089  1.00 19.91           N
ATOM   4166  CE2 TRP A 573      -0.799  -3.610 -44.662  1.00 15.67           C
ATOM   4167  CE3 TRP A 573       1.378  -4.661 -44.834  1.00 16.94           C
ATOM   4168  CZ2 TRP A 573      -1.391  -4.589 -45.485  1.00 16.32           C
ATOM   4169  CZ3 TRP A 573       0.794  -5.639 -45.621  1.00 18.08           C
ATOM   4170  CH2 TRP A 573      -0.586  -5.588 -45.953  1.00 17.56           C
ATOM   4171  N   ASP A 574       4.200  -1.745 -40.405  1.00 13.23           N
ATOM   4172  CA  ASP A 574       5.567  -1.776 -39.818  1.00 14.03           C
ATOM   4173  C   ASP A 574       5.776  -2.959 -38.938  1.00 11.92           C
ATOM   4174  O   ASP A 574       6.804  -3.662 -39.048  1.00 12.42           O
ATOM   4175  CB  ASP A 574       5.885  -0.513 -39.005  1.00 16.76           C
ATOM   4176  CG  ASP A 574       6.057   0.718 -39.874  1.00 23.73           C
ATOM   4177  OD1 ASP A 574       6.244   0.597 -41.110  1.00 22.35           O
ATOM   4178  OD2 ASP A 574       6.001   1.810 -39.281  1.00 21.09           O
ATOM   4179  N   ASP A 575       4.807  -3.247 -38.074  1.00 10.73           N
ATOM   4180  CA  ASP A 575       5.002  -4.323 -37.092  1.00 12.09           C
ATOM   4181  C   ASP A 575       5.012  -5.722 -37.723  1.00 10.95           C
ATOM   4182  O   ASP A 575       5.660  -6.660 -37.218  1.00 12.86           O
ATOM   4183  CB  ASP A 575       3.893  -4.282 -36.026  1.00 14.21           C
ATOM   4184  CG  ASP A 575       4.000  -3.068 -35.102  1.00 16.82           C
ATOM   4185  OD1 ASP A 575       4.025  -1.933 -35.606  1.00 17.02           O
ATOM   4186  OD2 ASP A 575       4.067  -3.251 -33.859  1.00 17.44           O
ATOM   4187  N   LEU A 576       4.305  -5.844 -38.843  1.00  9.79           N
ATOM   4188  CA  LEU A 576       4.299  -7.081 -39.608  1.00  9.07           C
ATOM   4189  C   LEU A 576       5.756  -7.375 -39.958  1.00 11.68           C
ATOM   4190  O   LEU A 576       6.247  -8.490 -39.727  1.00 10.52           O
ATOM   4191  CB  LEU A 576       3.440  -6.888 -40.871  1.00  9.86           C
ATOM   4192  CG  LEU A 576       3.494  -8.053 -41.844  1.00  9.83           C
ATOM   4193  CD1 LEU A 576       2.831  -9.295 -41.247  1.00 14.25           C
ATOM   4194  CD2 LEU A 576       2.778  -7.578 -43.157  1.00 12.29           C
ATOM   4195  N   GLN A 577       6.467  -6.373 -40.484  1.00 10.79           N
ATOM   4196  CA  GLN A 577       7.880  -6.589 -40.807  1.00 12.27           C
ATOM   4197  C   GLN A 577       8.768  -6.710 -39.581  1.00 12.91           C
ATOM   4198  O   GLN A 577       9.711  -7.507 -39.602  1.00 10.51           O
ATOM   4199  CB  GLN A 577       8.399  -5.454 -41.685  1.00 12.45           C
ATOM   4200  CG  GLN A 577       9.803  -5.713 -42.256  1.00 14.31           C
ATOM   4201  CD  GLN A 577      10.891  -5.183 -41.315  1.00 18.25           C
ATOM   4202  OE1 GLN A 577      10.655  -4.237 -40.567  1.00 18.59           O
ATOM   4203  NE2 GLN A 577      12.095  -5.778 -41.374  1.00 12.87           N
ATOM   4204  N   TYR A 578       8.506  -5.914 -38.531  1.00 12.77           N
ATOM   4205  CA  TYR A 578       9.364  -5.979 -37.334  1.00 11.67           C
ATOM   4206  C   TYR A 578       9.400  -7.378 -36.766  1.00 11.19           C
ATOM   4207  O   TYR A 578      10.384  -7.744 -36.118  1.00 11.76           O
ATOM   4208  CB  TYR A 578       8.827  -5.060 -36.231  1.00 11.51           C
ATOM   4209  CG  TYR A 578       8.883  -3.612 -36.514  1.00 10.87           C
ATOM   4210  CD1 TYR A 578       8.028  -2.735 -35.823  1.00 13.45           C
ATOM   4211  CD2 TYR A 578       9.765  -3.085 -37.437  1.00 14.24           C
ATOM   4212  CE1 TYR A 578       8.054  -1.361 -36.061  1.00 15.21           C
ATOM   4213  CE2 TYR A 578       9.788  -1.702 -37.689  1.00 20.98           C
ATOM   4214  CZ  TYR A 578       8.926  -0.863 -36.977  1.00 21.16           C
ATOM   4215  OH  TYR A 578       8.919   0.489 -37.192  1.00 20.69           O
ATOM   4216  N   SER A 579       8.349  -8.174 -36.998  1.00 10.63           N
ATOM   4217  CA  SER A 579       8.289  -9.518 -36.416  1.00 10.83           C
ATOM   4218  C   SER A 579       9.422 -10.400 -36.936  1.00 12.81           C
ATOM   4219  O   SER A 579       9.810 -11.384 -36.290  1.00 13.30           O
ATOM   4220  CB  SER A 579       6.934 -10.187 -36.675  1.00 11.58           C
ATOM   4221  OG  SER A 579       6.805 -10.573 -38.059  1.00 12.37           O
ATOM   4222  N   ILE A 580       9.966 -10.063 -38.107  1.00 10.06           N
ATOM   4223  CA  ILE A 580      11.018 -10.912 -38.682  1.00 10.03           C
ATOM   4224  C   ILE A 580      12.368 -10.714 -37.969  1.00 11.28           C
ATOM   4225  O   ILE A 580      12.931 -11.690 -37.505  1.00 11.74           O
ATOM   4226  CB  ILE A 580      11.083 -10.784 -40.231  1.00 10.52           C
ATOM   4227  CG1 ILE A 580       9.802 -11.360 -40.815  1.00 12.57           C
ATOM   4228  CG2 ILE A 580      12.303 -11.571 -40.751  1.00 12.00           C
ATOM   4229  CD1 ILE A 580       9.550 -10.882 -42.279  1.00 15.15           C
ATOM   4230  N   PRO A 581      12.894  -9.474 -37.870  1.00  9.99           N
ATOM   4231  CA  PRO A 581      14.151  -9.348 -37.110  1.00 10.57           C
ATOM   4232  C   PRO A 581      13.966  -9.861 -35.693  1.00 10.60           C
ATOM   4233  O   PRO A 581      14.893 -10.449 -35.170  1.00 10.97           O
ATOM   4234  CB  PRO A 581      14.376  -7.851 -37.028  1.00 13.65           C
ATOM   4235  CG  PRO A 581      13.768  -7.307 -38.269  1.00 14.14           C
ATOM   4236  CD  PRO A 581      12.547  -8.202 -38.557  1.00 10.83           C
ATOM   4237  N   THR A 582      12.817  -9.632 -35.059  1.00  9.75           N
ATOM   4238  CA  THR A 582      12.726 -10.104 -33.665  1.00  9.69           C
ATOM   4239  C   THR A 582      12.755 -11.629 -33.596  1.00 10.55           C
ATOM   4240  O   THR A 582      13.355 -12.240 -32.689  1.00 10.21           O
ATOM   4241  CB  THR A 582      11.470  -9.567 -32.994  1.00 13.48           C
ATOM   4242  OG1 THR A 582      11.627  -8.143 -32.929  1.00 15.62           O
ATOM   4243  CG2 THR A 582      11.396 -10.063 -31.551  1.00 11.96           C
ATOM   4244  N   MET A 583      12.056 -12.272 -34.520  1.00  8.61           N
ATOM   4245  CA  MET A 583      12.083 -13.755 -34.591  1.00  9.93           C
ATOM   4246  C   MET A 583      13.504 -14.258 -34.768  1.00  9.82           C
ATOM   4247  O   MET A 583      13.959 -15.191 -34.043  1.00  9.99           O
ATOM   4248  CB  MET A 583      11.201 -14.215 -35.747  1.00 14.26           C
ATOM   4249  CG  MET A 583      11.327 -15.693 -36.079  1.00 13.96           C
ATOM   4250  SD  MET A 583      10.100 -16.180 -37.353  1.00 14.58           S
ATOM   4251  CE  MET A 583      10.469 -15.006 -38.640  1.00 18.32           C
ATOM   4252  N   LEU A 584      14.245 -13.607 -35.665  1.00  8.99           N
ATOM   4253  CA  LEU A 584      15.653 -14.019 -35.919  1.00  8.62           C
ATOM   4254  C   LEU A 584      16.514 -13.770 -34.678  1.00 10.61           C
ATOM   4255  O   LEU A 584      17.331 -14.627 -34.332  1.00 11.32           O
ATOM   4256  CB  LEU A 584      16.251 -13.314 -37.166  1.00  8.93           C
ATOM   4257  CG  LEU A 584      15.442 -13.650 -38.409  1.00 10.57           C
ATOM   4258  CD1 LEU A 584      16.061 -12.869 -39.598  1.00 11.98           C
ATOM   4259  CD2 LEU A 584      15.560 -15.195 -38.643  1.00 13.76           C
ATOM   4260  N   ASN A 585      16.297 -12.633 -33.997  1.00  9.48           N
ATOM   4261  CA  ASN A 585      17.084 -12.323 -32.814  1.00  7.67           C
ATOM   4262  C   ASN A 585      16.857 -13.363 -31.743  1.00  8.85           C
ATOM   4263  O   ASN A 585      17.814 -13.777 -31.129  1.00  9.41           O
ATOM   4264  CB  ASN A 585      16.697 -10.963 -32.215  1.00  7.98           C
ATOM   4265  CG  ASN A 585      17.389  -9.805 -32.919  1.00 15.26           C
ATOM   4266  OD1 ASN A 585      18.572  -9.907 -33.255  1.00 15.93           O
ATOM   4267  ND2 ASN A 585      16.647  -8.675 -33.150  1.00 13.64           N
ATOM   4268  N   PHE A 586      15.615 -13.768 -31.499  1.00  9.18           N
ATOM   4269  CA  PHE A 586      15.392 -14.747 -30.423  1.00  7.97           C
ATOM   4270  C   PHE A 586      15.985 -16.106 -30.721  1.00 10.03           C
ATOM   4271  O   PHE A 586      16.408 -16.815 -29.801  1.00  9.81           O
ATOM   4272  CB  PHE A 586      13.935 -14.786 -29.961  1.00  8.71           C
ATOM   4273  CG  PHE A 586      13.689 -13.714 -28.929  1.00  9.09           C
ATOM   4274  CD1 PHE A 586      13.820 -14.005 -27.559  1.00  7.91           C
ATOM   4275  CD2 PHE A 586      13.457 -12.426 -29.330  1.00 13.70           C
ATOM   4276  CE1 PHE A 586      13.670 -12.966 -26.619  1.00  7.57           C
ATOM   4277  CE2 PHE A 586      13.309 -11.368 -28.385  1.00 14.88           C
ATOM   4278  CZ  PHE A 586      13.426 -11.652 -27.035  1.00 12.30           C
ATOM   4279  N   GLY A 587      16.107 -16.457 -32.000  1.00 10.61           N
ATOM   4280  CA  GLY A 587      16.948 -17.617 -32.347  1.00 11.16           C
ATOM   4281  C   GLY A 587      18.390 -17.492 -31.852  1.00 11.20           C
ATOM   4282  O   GLY A 587      18.953 -18.441 -31.263  1.00 12.62           O
ATOM   4283  N   LEU A 588      19.021 -16.343 -32.091  1.00  8.68           N
ATOM   4284  CA  LEU A 588      20.380 -16.105 -31.599  1.00 10.00           C
ATOM   4285  C   LEU A 588      20.438 -16.153 -30.070  1.00 11.45           C
ATOM   4286  O   LEU A 588      21.472 -16.485 -29.506  1.00 13.24           O
ATOM   4287  CB  LEU A 588      20.899 -14.713 -32.039  1.00 15.78           C
ATOM   4288  CG  LEU A 588      20.947 -14.390 -33.529  1.00 23.29           C
ATOM   4289  CD1 LEU A 588      21.780 -13.083 -33.757  1.00 21.57           C
ATOM   4290  CD2 LEU A 588      21.543 -15.470 -34.319  1.00 23.06           C
ATOM   4291  N   PHE A 589      19.351 -15.756 -29.404  1.00 10.31           N
ATOM   4292  CA  PHE A 589      19.309 -15.721 -27.946  1.00 11.83           C
ATOM   4293  C   PHE A 589      19.033 -17.088 -27.339  1.00 11.03           C
ATOM   4294  O   PHE A 589      18.885 -17.222 -26.116  1.00 12.51           O
ATOM   4295  CB  PHE A 589      18.257 -14.716 -27.447  1.00 10.18           C
ATOM   4296  CG  PHE A 589      18.497 -13.309 -27.932  1.00  7.98           C
ATOM   4297  CD1 PHE A 589      19.766 -12.889 -28.295  1.00 11.61           C
ATOM   4298  CD2 PHE A 589      17.418 -12.432 -28.064  1.00 11.02           C
ATOM   4299  CE1 PHE A 589      19.980 -11.601 -28.779  1.00 13.40           C
ATOM   4300  CE2 PHE A 589      17.623 -11.139 -28.530  1.00  8.46           C
ATOM   4301  CZ  PHE A 589      18.894 -10.739 -28.928  1.00 10.36           C
ATOM   4302  N   GLY A 590      18.952 -18.112 -28.174  1.00  9.38           N
ATOM   4303  CA  GLY A 590      18.715 -19.464 -27.674  1.00  8.90           C
ATOM   4304  C   GLY A 590      17.262 -19.710 -27.329  1.00 12.17           C
ATOM   4305  O   GLY A 590      16.968 -20.632 -26.563  1.00 11.68           O
ATOM   4306  N   MET A 591      16.359 -18.893 -27.871  1.00  8.89           N
ATOM   4307  CA  MET A 591      14.911 -19.026 -27.659  1.00  7.35           C
ATOM   4308  C   MET A 591      14.180 -19.213 -29.002  1.00  8.59           C
ATOM   4309  O   MET A 591      13.479 -18.324 -29.511  1.00 10.57           O
ATOM   4310  CB  MET A 591      14.375 -17.762 -26.982  1.00 10.78           C
ATOM   4311  CG  MET A 591      15.105 -17.416 -25.677  1.00 12.10           C
ATOM   4312  SD  MET A 591      14.129 -16.324 -24.599  1.00 12.38           S
ATOM   4313  CE  MET A 591      12.731 -17.413 -24.149  1.00 10.47           C
ATOM   4314  N   PRO A 592      14.351 -20.387 -29.598  1.00  8.62           N
ATOM   4315  CA  PRO A 592      13.812 -20.573 -30.941  1.00 10.44           C
ATOM   4316  C   PRO A 592      12.303 -20.687 -31.025  1.00 12.46           C
ATOM   4317  O   PRO A 592      11.782 -20.588 -32.132  1.00 11.62           O
ATOM   4318  CB  PRO A 592      14.489 -21.886 -31.403  1.00 10.87           C
ATOM   4319  CG  PRO A 592      14.709 -22.651 -30.113  1.00 13.89           C
ATOM   4320  CD  PRO A 592      15.125 -21.546 -29.138  1.00 12.12           C
ATOM   4321  N   MET A 593      11.606 -20.886 -29.913  0.50  8.72           N
ATOM   4322  CA  MET A 593      10.143 -21.013 -30.000  0.50  7.90           C
ATOM   4323  C   MET A 593       9.607 -19.602 -29.830  0.50  9.70           C
ATOM   4324  O   MET A 593       9.386 -19.165 -28.707  0.50 11.33           O
ATOM   4325  CB  MET A 593       9.641 -21.979 -28.921  0.50 10.84           C
ATOM   4326  CG  MET A 593       8.222 -22.486 -29.149  0.50 11.21           C
ATOM   4327  SD  MET A 593       8.131 -23.457 -30.672  0.50 11.41           S
ATOM   4328  CE  MET A 593       6.394 -23.897 -30.531  0.50  7.94           C
ATOM   4329  N   ILE A 594       9.457 -18.875 -30.949  1.00  9.99           N
ATOM   4330  CA  ILE A 594       9.197 -17.422 -30.922  1.00  9.11           C
ATOM   4331  C   ILE A 594       8.127 -17.126 -31.978  1.00 10.36           C
ATOM   4332  O   ILE A 594       8.021 -17.823 -32.996  1.00 10.94           O
ATOM   4333  CB  ILE A 594      10.501 -16.660 -31.243  1.00  9.00           C
ATOM   4334  CG1 ILE A 594      10.304 -15.119 -31.332  1.00 11.21           C
ATOM   4335  CG2 ILE A 594      11.071 -17.125 -32.608  1.00 10.25           C
ATOM   4336  CD1 ILE A 594       9.976 -14.474 -29.949  1.00 11.48           C
ATOM   4337  N   GLY A 595       7.335 -16.099 -31.737  1.00 10.64           N
ATOM   4338  CA  GLY A 595       6.394 -15.634 -32.757  1.00 10.46           C
ATOM   4339  C   GLY A 595       5.858 -14.288 -32.312  1.00 11.34           C
ATOM   4340  O   GLY A 595       6.202 -13.823 -31.234  1.00 12.26           O
ATOM   4341  N   ALA A 596       5.020 -13.673 -33.146  1.00 11.07           N
ATOM   4342  CA  ALA A 596       4.372 -12.407 -32.811  1.00  9.24           C
ATOM   4343  C   ALA A 596       2.892 -12.597 -32.894  1.00 11.21           C
ATOM   4344  O   ALA A 596       2.411 -13.504 -33.586  1.00 11.99           O
ATOM   4345  CB  ALA A 596       4.828 -11.309 -33.784  1.00 10.38           C
ATOM   4346  N   ASP A 597       2.146 -11.738 -32.208  1.00  8.57           N
ATOM   4347  CA  ASP A 597       0.689 -11.833 -32.260  1.00  8.52           C
ATOM   4348  C   ASP A 597       0.162 -11.540 -33.694  1.00  9.60           C
ATOM   4349  O   ASP A 597       0.269 -10.423 -34.230  1.00 11.30           O
ATOM   4350  CB  ASP A 597       0.094 -10.799 -31.272  1.00 11.97           C
ATOM   4351  CG  ASP A 597       0.273 -11.224 -29.817  1.00 13.34           C
ATOM   4352  OD1 ASP A 597       0.513 -12.434 -29.537  1.00 12.40           O
ATOM   4353  OD2 ASP A 597       0.153 -10.347 -28.962  1.00 15.92           O
ATOM   4354  N   ILE A 598      -0.418 -12.572 -34.322  1.00  9.59           N
ATOM   4355  CA  ILE A 598      -0.808 -12.477 -35.721  1.00 12.47           C
ATOM   4356  C   ILE A 598      -1.993 -11.549 -35.855  1.00 16.53           C
ATOM   4357  O   ILE A 598      -2.970 -11.635 -35.092  1.00 14.06           O
ATOM   4358  CB  ILE A 598      -1.091 -13.865 -36.238  1.00  9.53           C
ATOM   4359  CG1 ILE A 598       0.244 -14.619 -36.305  1.00  8.51           C
ATOM   4360  CG2 ILE A 598      -1.712 -13.833 -37.651  1.00 13.58           C
ATOM   4361  CD1 ILE A 598       0.002 -16.163 -36.560  1.00 11.92           C
ATOM   4362  N   CYS A 599      -1.865 -10.633 -36.812  1.00 13.08           N
ATOM   4363  CA  CYS A 599      -2.820  -9.551 -37.115  1.00 14.45           C
ATOM   4364  C   CYS A 599      -2.622  -8.327 -36.212  1.00 17.58           C
ATOM   4365  O   CYS A 599      -3.188  -7.273 -36.477  1.00 17.55           O
ATOM   4366  CB  CYS A 599      -4.282 -10.022 -37.169  1.00 19.08           C
ATOM   4367  SG  CYS A 599      -4.461 -11.356 -38.382  1.00 20.02           S
ATOM   4368  N   GLY A 600      -1.786  -8.456 -35.183  1.00 13.60           N
ATOM   4369  CA  GLY A 600      -1.388  -7.333 -34.336  1.00 13.18           C
ATOM   4370  C   GLY A 600      -2.197  -7.272 -33.057  1.00 12.31           C
ATOM   4371  O   GLY A 600      -3.428  -7.443 -33.085  1.00 15.19           O
ATOM   4372  N   PHE A 601      -1.516  -7.020 -31.931  1.00 11.13           N
ATOM   4373  CA  PHE A 601      -2.179  -6.975 -30.620  1.00 10.89           C
ATOM   4374  C   PHE A 601      -2.957  -5.681 -30.470  1.00 11.13           C
ATOM   4375  O   PHE A 601      -4.205  -5.686 -30.345  1.00 12.49           O
ATOM   4376  CB  PHE A 601      -1.149  -7.150 -29.490  1.00 12.25           C
ATOM   4377  CG  PHE A 601      -1.735  -6.922 -28.105  1.00 13.22           C
ATOM   4378  CD1 PHE A 601      -2.539  -7.897 -27.521  1.00 15.30           C
ATOM   4379  CD2 PHE A 601      -1.496  -5.721 -27.426  1.00 11.95           C
ATOM   4380  CE1 PHE A 601      -3.110  -7.705 -26.261  1.00 14.69           C
ATOM   4381  CE2 PHE A 601      -2.056  -5.510 -26.141  1.00 13.21           C
ATOM   4382  CZ  PHE A 601      -2.866  -6.513 -25.560  1.00 13.71           C
ATOM   4383  N   ALA A 602      -2.248  -4.552 -30.494  1.00 11.92           N
ATOM   4384  CA  ALA A 602      -2.905  -3.259 -30.260  1.00 13.40           C
ATOM   4385  C   ALA A 602      -3.430  -2.693 -31.574  1.00 16.43           C
ATOM   4386  O   ALA A 602      -2.856  -2.972 -32.646  1.00 15.43           O
ATOM   4387  CB  ALA A 602      -1.915  -2.294 -29.612  1.00 11.87           C
ATOM   4388  N   GLU A 603      -4.537  -1.942 -31.481  1.00 14.21           N
ATOM   4389  CA  GLU A 603      -5.191  -1.245 -32.597  1.00 13.91           C
ATOM   4390  C   GLU A 603      -6.002  -2.211 -33.469  1.00 14.40           C
ATOM   4391  O   GLU A 603      -5.748  -3.423 -33.466  1.00 17.50           O
ATOM   4392  CB  GLU A 603      -4.182  -0.441 -33.430  1.00 16.17           C
ATOM   4393  CG  GLU A 603      -3.430   0.586 -32.566  1.00 20.05           C
ATOM   4394  CD  GLU A 603      -2.359   1.367 -33.324  1.00 24.74           C
ATOM   4395  OE1 GLU A 603      -1.963   2.447 -32.816  1.00 27.99           O
ATOM   4396  OE2 GLU A 603      -1.905   0.903 -34.399  1.00 28.05           O
ATOM   4397  N   SER A 604      -6.989  -1.707 -34.184  1.00 17.41           N
ATOM   4398  CA  SER A 604      -7.804  -2.653 -34.965  1.00 17.75           C
ATOM   4399  C   SER A 604      -7.109  -2.988 -36.267  1.00 17.65           C
ATOM   4400  O   SER A 604      -6.595  -2.088 -36.944  1.00 16.78           O
ATOM   4401  CB  SER A 604      -9.155  -2.052 -35.258  1.00 21.83           C
ATOM   4402  OG  SER A 604      -9.858  -1.855 -34.057  1.00 20.34           O
ATOM   4403  N   THR A 605      -7.120  -4.268 -36.634  1.00 15.09           N
ATOM   4404  CA  THR A 605      -6.444  -4.730 -37.844  1.00 14.82           C
ATOM   4405  C   THR A 605      -7.334  -4.448 -39.066  1.00 16.84           C
ATOM   4406  O   THR A 605      -8.480  -4.002 -38.936  1.00 19.50           O
ATOM   4407  CB  THR A 605      -6.094  -6.251 -37.729  1.00 15.36           C
ATOM   4408  OG1 THR A 605      -5.122  -6.607 -38.733  1.00 17.16           O
ATOM   4409  CG2 THR A 605      -7.328  -7.111 -37.945  1.00 16.51           C
ATOM   4410  N   THR A 606      -6.808  -4.676 -40.268  1.00 16.33           N
ATOM   4411  CA  THR A 606      -7.638  -4.576 -41.470  1.00 18.30           C
ATOM   4412  C   THR A 606      -7.672  -5.927 -42.150  1.00 15.77           C
ATOM   4413  O   THR A 606      -6.806  -6.762 -41.891  1.00 16.26           O
ATOM   4414  CB  THR A 606      -7.097  -3.572 -42.497  1.00 21.37           C
ATOM   4415  OG1 THR A 606      -5.809  -4.011 -42.982  1.00 21.12           O
ATOM   4416  CG2 THR A 606      -6.967  -2.188 -41.860  1.00 23.01           C
ATOM   4417  N   GLU A 607      -8.636  -6.119 -43.057  1.00 18.64           N
ATOM   4418  CA  GLU A 607      -8.701  -7.385 -43.778  1.00 16.79           C
ATOM   4419  C   GLU A 607      -7.385  -7.685 -44.499  1.00 14.34           C
ATOM   4420  O   GLU A 607      -6.877  -8.815 -44.465  1.00 16.66           O
ATOM   4421  CB  GLU A 607      -9.844  -7.358 -44.802  1.00 19.21           C
ATOM   4422  CG  GLU A 607      -9.921  -8.683 -45.600  1.00 19.65           C
ATOM   4423  CD  GLU A 607     -11.148  -8.767 -46.486  1.00 29.12           C
ATOM   4424  OE1 GLU A 607     -11.971  -7.820 -46.460  1.00 28.99           O
ATOM   4425  OE2 GLU A 607     -11.288  -9.779 -47.215  1.00 31.29           O
ATOM   4426  N   GLU A 608      -6.837  -6.677 -45.177  1.00 15.56           N
ATOM   4427  CA  GLU A 608      -5.609  -6.920 -45.939  1.00 17.64           C
ATOM   4428  C   GLU A 608      -4.422  -7.199 -45.045  1.00 19.65           C
ATOM   4429  O   GLU A 608      -3.629  -8.095 -45.318  1.00 15.24           O
ATOM   4430  CB  GLU A 608      -5.301  -5.743 -46.905  1.00 16.13           C
ATOM   4431  CG  GLU A 608      -3.984  -6.025 -47.646  1.00 18.97           C
ATOM   4432  CD  GLU A 608      -3.604  -4.952 -48.641  1.00 28.68           C
ATOM   4433  OE1 GLU A 608      -2.854  -5.286 -49.595  1.00 22.77           O
ATOM   4434  OE2 GLU A 608      -4.048  -3.784 -48.476  1.00 26.64           O
ATOM   4435  N   LEU A 609      -4.269  -6.433 -43.968  1.00 13.02           N
ATOM   4436  CA  LEU A 609      -3.138  -6.677 -43.082  1.00 12.22           C
ATOM   4437  C   LEU A 609      -3.239  -8.055 -42.435  1.00 13.27           C
ATOM   4438  O   LEU A 609      -2.248  -8.775 -42.288  1.00 13.78           O
ATOM   4439  CB  LEU A 609      -3.085  -5.565 -42.030  1.00 12.19           C
ATOM   4440  CG  LEU A 609      -1.982  -5.758 -40.974  1.00 13.17           C
ATOM   4441  CD1 LEU A 609      -0.583  -5.758 -41.614  1.00 15.03           C
ATOM   4442  CD2 LEU A 609      -2.111  -4.645 -39.926  1.00 14.94           C
ATOM   4443  N   CYS A 610      -4.451  -8.427 -42.039  1.00 13.50           N
ATOM   4444  CA  CYS A 610      -4.647  -9.739 -41.409  1.00 12.36           C
ATOM   4445  C   CYS A 610      -4.374 -10.869 -42.382  1.00 11.67           C
ATOM   4446  O   CYS A 610      -3.752 -11.855 -42.029  1.00 14.17           O
ATOM   4447  CB  CYS A 610      -6.067  -9.850 -40.846  1.00 19.17           C
ATOM   4448  SG  CYS A 610      -6.181 -11.114 -39.541  1.00 24.19           S
ATOM   4449  N   ARG A 611      -4.820 -10.710 -43.621  0.49 12.22           N
ATOM   4450  CA  ARG A 611      -4.517 -11.692 -44.667  0.49 13.61           C
ATOM   4451  C   ARG A 611      -3.016 -11.870 -44.882  0.49 14.54           C
ATOM   4452  O   ARG A 611      -2.515 -13.000 -44.898  0.49 13.09           O
ATOM   4453  CB  ARG A 611      -5.196 -11.286 -45.974  0.49 12.98           C
ATOM   4454  CG  ARG A 611      -5.158 -12.364 -47.035  0.49 13.77           C
ATOM   4455  CD  ARG A 611      -6.041 -11.991 -48.218  0.49 15.88           C
ATOM   4456  NE  ARG A 611      -5.651 -10.722 -48.841  0.49 17.49           N
ATOM   4457  CZ  ARG A 611      -6.409  -9.625 -48.883  0.49 19.62           C
ATOM   4458  NH1 ARG A 611      -7.621  -9.617 -48.341  0.49 22.84           N
ATOM   4459  NH2 ARG A 611      -5.947  -8.524 -49.471  0.49 20.50           N
ATOM   4460  N   ARG A 612      -2.284 -10.768 -45.039  1.00 11.58           N
ATOM   4461  CA  ARG A 612      -0.838 -10.872 -45.188  1.00 11.10           C
ATOM   4462  C   ARG A 612      -0.171 -11.374 -43.905  1.00 10.43           C
ATOM   4463  O   ARG A 612       0.877 -12.000 -43.962  1.00 10.87           O
ATOM   4464  CB  ARG A 612      -0.226  -9.541 -45.617  1.00 11.28           C
ATOM   4465  CG  ARG A 612      -0.629  -9.103 -47.057  1.00 12.43           C
ATOM   4466  CD  ARG A 612      -0.347 -10.203 -48.074  1.00 12.91           C
ATOM   4467  NE  ARG A 612      -0.348  -9.623 -49.434  1.00 15.45           N
ATOM   4468  CZ  ARG A 612      -0.266 -10.336 -50.559  1.00 15.10           C
ATOM   4469  NH1 ARG A 612      -0.208 -11.654 -50.487  1.00 14.10           N
ATOM   4470  NH2 ARG A 612      -0.266  -9.729 -51.764  1.00 13.69           N
ATOM   4471  N   TRP A 613      -0.756 -11.083 -42.745  1.00 12.74           N
ATOM   4472  CA  TRP A 613      -0.115 -11.491 -41.497  1.00  9.79           C
ATOM   4473  C   TRP A 613      -0.331 -12.971 -41.255  1.00  9.63           C
ATOM   4474  O   TRP A 613       0.602 -13.647 -40.813  1.00 10.64           O
ATOM   4475  CB  TRP A 613      -0.607 -10.657 -40.280  1.00  9.79           C
ATOM   4476  CG  TRP A 613       0.436 -10.503 -39.210  1.00 10.22           C
ATOM   4477  CD1 TRP A 613       1.338 -11.438 -38.778  1.00 11.23           C
ATOM   4478  CD2 TRP A 613       0.707  -9.312 -38.475  1.00 10.43           C
ATOM   4479  NE1 TRP A 613       2.160 -10.886 -37.801  1.00 10.59           N
ATOM   4480  CE2 TRP A 613       1.775  -9.580 -37.594  1.00  9.44           C
ATOM   4481  CE3 TRP A 613       0.136  -8.023 -38.472  1.00 12.50           C
ATOM   4482  CZ2 TRP A 613       2.314  -8.627 -36.727  1.00 11.11           C
ATOM   4483  CZ3 TRP A 613       0.659  -7.068 -37.590  1.00 14.29           C
ATOM   4484  CH2 TRP A 613       1.744  -7.384 -36.733  1.00 12.10           C
ATOM   4485  N   ILE A 614      -1.513 -13.531 -41.550  1.00 10.03           N
ATOM   4486  CA  ILE A 614      -1.615 -15.008 -41.349  1.00  9.92           C
ATOM   4487  C   ILE A 614      -0.713 -15.704 -42.370  1.00 11.96           C
ATOM   4488  O   ILE A 614      -0.101 -16.748 -42.097  1.00 10.25           O
ATOM   4489  CB  ILE A 614      -3.066 -15.566 -41.384  1.00 11.50           C
ATOM   4490  CG1 ILE A 614      -3.066 -17.065 -41.073  1.00 13.39           C
ATOM   4491  CG2 ILE A 614      -3.725 -15.371 -42.774  1.00 11.82           C
ATOM   4492  CD1 ILE A 614      -2.429 -17.407 -39.703  1.00 12.02           C
ATOM   4493  N   GLN A 615      -0.576 -15.125 -43.549  1.00 10.57           N
ATOM   4494  CA  GLN A 615       0.358 -15.747 -44.510  1.00 11.60           C
ATOM   4495  C   GLN A 615       1.781 -15.853 -43.964  1.00 12.17           C
ATOM   4496  O   GLN A 615       2.420 -16.891 -44.119  1.00 11.92           O
ATOM   4497  CB  GLN A 615       0.367 -14.938 -45.829  1.00 10.49           C
ATOM   4498  CG  GLN A 615      -0.874 -15.163 -46.615  1.00 11.72           C
ATOM   4499  CD  GLN A 615      -1.010 -14.171 -47.765  1.00 12.64           C
ATOM   4500  OE1 GLN A 615      -0.069 -13.404 -48.042  1.00 14.07           O
ATOM   4501  NE2 GLN A 615      -2.174 -14.182 -48.428  1.00 14.37           N
ATOM   4502  N   LEU A 616       2.280 -14.809 -43.298  1.00  9.22           N
ATOM   4503  CA  LEU A 616       3.638 -14.824 -42.743  1.00  8.79           C
ATOM   4504  C   LEU A 616       3.654 -15.650 -41.436  1.00  9.78           C
ATOM   4505  O   LEU A 616       4.522 -16.508 -41.230  1.00 10.07           O
ATOM   4506  CB  LEU A 616       4.058 -13.385 -42.414  1.00 10.43           C
ATOM   4507  CG  LEU A 616       5.251 -13.245 -41.465  1.00 10.95           C
ATOM   4508  CD1 LEU A 616       6.494 -13.906 -42.119  1.00 10.23           C
ATOM   4509  CD2 LEU A 616       5.524 -11.753 -41.177  1.00 14.54           C
ATOM   4510  N   GLY A 617       2.649 -15.430 -40.597  1.00 11.06           N
ATOM   4511  CA  GLY A 617       2.626 -15.978 -39.243  1.00  9.85           C
ATOM   4512  C   GLY A 617       2.380 -17.475 -39.197  1.00 10.83           C
ATOM   4513  O   GLY A 617       2.755 -18.135 -38.247  1.00 10.50           O
ATOM   4514  N   ALA A 618       1.795 -18.034 -40.253  1.00 10.31           N
ATOM   4515  CA  ALA A 618       1.687 -19.482 -40.366  1.00 12.41           C
ATOM   4516  C   ALA A 618       3.066 -20.174 -40.421  1.00 10.39           C
ATOM   4517  O   ALA A 618       3.144 -21.410 -40.379  1.00 10.93           O
ATOM   4518  CB  ALA A 618       0.857 -19.839 -41.610  1.00  9.97           C
ATOM   4519  N   PHE A 619       4.145 -19.402 -40.533  1.00  9.41           N
ATOM   4520  CA  PHE A 619       5.516 -19.959 -40.576  1.00  8.75           C
ATOM   4521  C   PHE A 619       6.334 -19.622 -39.363  1.00  8.62           C
ATOM   4522  O   PHE A 619       7.454 -20.101 -39.233  1.00 10.87           O
ATOM   4523  CB  PHE A 619       6.209 -19.621 -41.910  1.00  9.71           C
ATOM   4524  CG  PHE A 619       5.418 -20.165 -43.066  1.00 10.09           C
ATOM   4525  CD1 PHE A 619       5.410 -21.527 -43.305  1.00 15.85           C
ATOM   4526  CD2 PHE A 619       4.549 -19.354 -43.797  1.00  9.32           C
ATOM   4527  CE1 PHE A 619       4.606 -22.073 -44.303  1.00 17.59           C
ATOM   4528  CE2 PHE A 619       3.745 -19.885 -44.818  1.00 12.54           C
ATOM   4529  CZ  PHE A 619       3.750 -21.248 -45.074  1.00 12.54           C
ATOM   4530  N   TYR A 620       5.775 -18.852 -38.417  1.00  8.36           N
ATOM   4531  CA  TYR A 620       6.545 -18.585 -37.194  1.00  9.34           C
ATOM   4532  C   TYR A 620       6.659 -19.898 -36.427  1.00 11.41           C
ATOM   4533  O   TYR A 620       5.732 -20.710 -36.426  1.00 10.75           O
ATOM   4534  CB  TYR A 620       5.731 -17.676 -36.252  1.00  8.48           C
ATOM   4535  CG  TYR A 620       5.479 -16.232 -36.656  1.00  8.95           C
ATOM   4536  CD1 TYR A 620       6.370 -15.518 -37.434  1.00 11.72           C
ATOM   4537  CD2 TYR A 620       4.348 -15.567 -36.169  1.00  8.91           C
ATOM   4538  CE1 TYR A 620       6.142 -14.165 -37.767  1.00 14.06           C
ATOM   4539  CE2 TYR A 620       4.105 -14.227 -36.485  1.00 10.80           C
ATOM   4540  CZ  TYR A 620       5.007 -13.534 -37.272  1.00 11.92           C
ATOM   4541  OH  TYR A 620       4.752 -12.199 -37.551  1.00 10.82           O
ATOM   4542  N   PRO A 621       7.770 -20.107 -35.720  1.00  9.76           N
ATOM   4543  CA  PRO A 621       7.804 -21.312 -34.893  1.00  8.07           C
ATOM   4544  C   PRO A 621       6.614 -21.393 -33.923  1.00 10.87           C
ATOM   4545  O   PRO A 621       6.047 -22.464 -33.757  1.00 11.44           O
ATOM   4546  CB  PRO A 621       9.132 -21.171 -34.141  1.00 11.51           C
ATOM   4547  CG  PRO A 621      10.040 -20.443 -35.153  1.00  9.58           C
ATOM   4548  CD  PRO A 621       9.083 -19.446 -35.860  1.00  9.32           C
ATOM   4549  N   PHE A 622       6.228 -20.275 -33.300  1.00  9.49           N
ATOM   4550  CA  PHE A 622       5.054 -20.236 -32.417  1.00 10.60           C
ATOM   4551  C   PHE A 622       4.027 -19.351 -33.128  1.00 11.63           C
ATOM   4552  O   PHE A 622       4.250 -18.124 -33.304  1.00 11.50           O
ATOM   4553  CB  PHE A 622       5.439 -19.573 -31.077  1.00  9.92           C
ATOM   4554  CG  PHE A 622       4.253 -19.332 -30.175  1.00  8.41           C
ATOM   4555  CD1 PHE A 622       3.466 -20.375 -29.767  1.00 11.34           C
ATOM   4556  CD2 PHE A 622       3.932 -18.038 -29.780  1.00 10.26           C
ATOM   4557  CE1 PHE A 622       2.392 -20.160 -28.876  1.00 11.40           C
ATOM   4558  CE2 PHE A 622       2.845 -17.787 -28.956  1.00 11.91           C
ATOM   4559  CZ  PHE A 622       2.085 -18.845 -28.503  1.00  9.82           C
ATOM   4560  N   SER A 623       2.890 -19.932 -33.498  1.00 10.73           N
ATOM   4561  CA  SER A 623       1.889 -19.284 -34.365  1.00 10.33           C
ATOM   4562  C   SER A 623       0.541 -19.070 -33.629  1.00 10.87           C
ATOM   4563  O   SER A 623      -0.218 -20.020 -33.405  1.00 10.58           O
ATOM   4564  CB  SER A 623       1.689 -20.168 -35.612  1.00 11.11           C
ATOM   4565  OG  SER A 623       0.850 -19.465 -36.500  1.00 14.52           O
ATOM   4566  N   ARG A 624       0.271 -17.826 -33.227  1.00 10.02           N
ATOM   4567  CA  ARG A 624      -0.883 -17.497 -32.391  1.00 10.84           C
ATOM   4568  C   ARG A 624      -1.488 -16.177 -32.848  1.00 10.35           C
ATOM   4569  O   ARG A 624      -0.766 -15.190 -33.072  1.00 12.41           O
ATOM   4570  CB  ARG A 624      -0.430 -17.334 -30.915  1.00  9.74           C
ATOM   4571  CG  ARG A 624      -1.601 -16.905 -29.985  1.00 11.98           C
ATOM   4572  CD  ARG A 624      -1.172 -16.836 -28.484  1.00 12.94           C
ATOM   4573  NE  ARG A 624      -0.376 -15.611 -28.283  1.00 12.91           N
ATOM   4574  CZ  ARG A 624      -0.341 -14.905 -27.150  1.00 15.41           C
ATOM   4575  NH1 ARG A 624      -1.003 -15.323 -26.082  1.00 15.25           N
ATOM   4576  NH2 ARG A 624       0.348 -13.768 -27.110  1.00 12.99           N
ATOM   4577  N   ASP A 625      -2.808 -16.162 -32.992  1.00  9.61           N
ATOM   4578  CA  ASP A 625      -3.577 -14.939 -33.229  1.00  9.75           C
ATOM   4579  C   ASP A 625      -3.995 -14.471 -31.839  1.00 13.71           C
ATOM   4580  O   ASP A 625      -4.592 -15.235 -31.092  1.00 13.72           O
ATOM   4581  CB  ASP A 625      -4.794 -15.383 -34.065  1.00 11.92           C
ATOM   4582  CG  ASP A 625      -5.705 -14.243 -34.508  1.00 24.49           C
ATOM   4583  OD1 ASP A 625      -5.854 -13.283 -33.736  1.00 19.69           O
ATOM   4584  OD2 ASP A 625      -6.312 -14.348 -35.627  1.00 24.08           O
ATOM   4585  N   HIS A 626      -3.632 -13.239 -31.483  1.00 10.04           N
ATOM   4586  CA  HIS A 626      -4.067 -12.646 -30.209  1.00 10.85           C
ATOM   4587  C   HIS A 626      -4.315 -11.162 -30.412  1.00 13.04           C
ATOM   4588  O   HIS A 626      -3.751 -10.541 -31.332  1.00 14.83           O
ATOM   4589  CB  HIS A 626      -2.960 -12.911 -29.193  1.00 11.34           C
ATOM   4590  CG  HIS A 626      -3.196 -12.249 -27.862  1.00 11.24           C
ATOM   4591  ND1 HIS A 626      -4.403 -12.286 -27.214  1.00 13.22           N
ATOM   4592  CD2 HIS A 626      -2.348 -11.527 -27.081  1.00 13.48           C
ATOM   4593  CE1 HIS A 626      -4.299 -11.623 -26.065  1.00 13.56           C
ATOM   4594  NE2 HIS A 626      -3.073 -11.150 -25.967  1.00 11.95           N
ATOM   4595  N  ASER A 627      -5.163 -10.578 -29.568  0.56 11.61           N
ATOM   4596  N  BSER A 627      -5.172 -10.570 -29.588  0.44 11.82           N
ATOM   4597  CA ASER A 627      -5.565  -9.199 -29.799  0.56 12.24           C
ATOM   4598  CA BSER A 627      -5.490  -9.168 -29.807  0.44 11.45           C
ATOM   4599  C  ASER A 627      -5.948  -8.530 -28.487  0.56 13.54           C
ATOM   4600  C  BSER A 627      -5.959  -8.526 -28.512  0.44 13.49           C
ATOM   4601  O  ASER A 627      -6.355  -9.211 -27.523  0.56 13.36           O
ATOM   4602  O  BSER A 627      -6.425  -9.217 -27.587  0.44 12.82           O
ATOM   4603  CB ASER A 627      -6.779  -9.173 -30.731  0.56 13.21           C
ATOM   4604  CB BSER A 627      -6.579  -9.027 -30.882  0.44 14.15           C
ATOM   4605  OG ASER A 627      -7.279  -7.860 -30.896  0.56 14.74           O
ATOM   4606  OG BSER A 627      -7.763  -9.717 -30.533  0.44 14.50           O
ATOM   4607  N   ALA A 628      -5.847  -7.204 -28.465  1.00 13.56           N
ATOM   4608  CA  ALA A 628      -6.248  -6.423 -27.288  1.00 13.08           C
ATOM   4609  C   ALA A 628      -7.771  -6.287 -27.210  1.00 19.46           C
ATOM   4610  O   ALA A 628      -8.462  -6.457 -28.199  1.00 18.59           O
ATOM   4611  CB  ALA A 628      -5.585  -5.032 -27.319  1.00 15.59           C
ATOM   4612  N   ARG A 629      -8.304  -5.947 -26.037  1.00 16.55           N
ATOM   4613  CA  ARG A 629      -9.765  -5.857 -25.888  1.00 16.20           C
ATOM   4614  C   ARG A 629     -10.406  -4.658 -26.553  1.00 21.70           C
ATOM   4615  O   ARG A 629     -11.602  -4.672 -26.842  1.00 26.78           O
ATOM   4616  CB  ARG A 629     -10.179  -5.899 -24.398  1.00 22.22           C
ATOM   4617  CG  ARG A 629      -9.714  -4.709 -23.585  1.00 31.75           C
ATOM   4618  CD  ARG A 629     -10.407  -4.735 -22.200  1.00 37.71           C
ATOM   4619  NE  ARG A 629     -11.844  -4.920 -22.376  1.00 45.03           N
ATOM   4620  CZ  ARG A 629     -12.624  -5.629 -21.568  1.00 51.08           C
ATOM   4621  NH1 ARG A 629     -13.929  -5.737 -21.825  1.00 50.93           N
ATOM   4622  NH2 ARG A 629     -12.102  -6.219 -20.500  1.00 55.66           N
ATOM   4623  N   ASP A 630      -9.669  -3.591 -26.807  1.00 22.96           N
ATOM   4624  CA  ASP A 630     -10.457  -2.458 -27.329  1.00 32.09           C
ATOM   4625  C   ASP A 630     -10.484  -2.410 -28.863  1.00 32.80           C
ATOM   4626  O   ASP A 630     -10.687  -1.359 -29.442  1.00 31.82           O
ATOM   4627  CB  ASP A 630     -10.083  -1.091 -26.696  1.00 30.22           C
ATOM   4628  CG  ASP A 630      -8.544  -0.854 -26.561  1.00 62.77           C
ATOM   4629  OD1 ASP A 630      -7.730  -1.677 -27.074  1.00 58.97           O
ATOM   4630  OD2 ASP A 630      -8.157   0.181 -25.928  1.00 55.41           O
ATOM   4631  N   THR A 631     -10.282  -3.550 -29.525  1.00 26.66           N
ATOM   4632  CA  THR A 631     -10.114  -3.521 -30.969  1.00 24.88           C
ATOM   4633  C   THR A 631     -11.131  -4.407 -31.622  1.00 25.89           C
ATOM   4634  O   THR A 631     -11.808  -5.173 -30.948  1.00 26.81           O
ATOM   4635  CB  THR A 631      -8.726  -4.040 -31.351  1.00 23.52           C
ATOM   4636  OG1 THR A 631      -8.645  -5.432 -31.006  1.00 20.25           O
ATOM   4637  CG2 THR A 631      -7.632  -3.284 -30.583  1.00 18.76           C
ATOM   4638  N   THR A 632     -11.244  -4.312 -32.941  1.00 19.97           N
ATOM   4639  CA  THR A 632     -12.155  -5.202 -33.670  1.00 23.50           C
ATOM   4640  C   THR A 632     -11.673  -6.652 -33.501  1.00 24.00           C
ATOM   4641  O   THR A 632     -10.488  -6.896 -33.250  1.00 21.81           O
ATOM   4642  CB  THR A 632     -12.241  -4.826 -35.159  1.00 28.83           C
ATOM   4643  OG1 THR A 632     -10.933  -4.871 -35.703  1.00 30.50           O
ATOM   4644  CG2 THR A 632     -12.737  -3.393 -35.349  1.00 25.62           C
ATOM   4645  N   HIS A 633     -12.585  -7.612 -33.614  1.00 23.46           N
ATOM   4646  CA  HIS A 633     -12.179  -9.027 -33.503  1.00 18.90           C
ATOM   4647  C   HIS A 633     -11.429  -9.448 -34.739  1.00 20.72           C
ATOM   4648  O   HIS A 633     -11.628  -8.882 -35.825  1.00 19.15           O
ATOM   4649  CB  HIS A 633     -13.417  -9.920 -33.301  1.00 23.09           C
ATOM   4650  CG  HIS A 633     -13.945  -9.893 -31.903  1.00 31.56           C
ATOM   4651  ND1 HIS A 633     -14.634  -8.810 -31.391  1.00 34.94           N
ATOM   4652  CD2 HIS A 633     -13.877 -10.802 -30.899  1.00 33.97           C
ATOM   4653  CE1 HIS A 633     -14.969  -9.058 -30.139  1.00 37.26           C
ATOM   4654  NE2 HIS A 633     -14.523 -10.260 -29.814  1.00 38.32           N
ATOM   4655  N   GLN A 634     -10.562 -10.451 -34.594  1.00 15.85           N
ATOM   4656  CA  GLN A 634      -9.675 -10.821 -35.676  1.00 15.87           C
ATOM   4657  C   GLN A 634      -9.439 -12.332 -35.757  1.00 14.08           C
ATOM   4658  O   GLN A 634      -8.401 -12.802 -36.261  1.00 16.06           O
ATOM   4659  CB  GLN A 634      -8.358 -10.045 -35.580  1.00 16.86           C
ATOM   4660  CG  GLN A 634      -7.529 -10.282 -34.306  1.00 15.37           C
ATOM   4661  CD  GLN A 634      -6.381  -9.302 -34.270  1.00 15.50           C
ATOM   4662  OE1 GLN A 634      -6.573  -8.094 -34.539  1.00 18.07           O
ATOM   4663  NE2 GLN A 634      -5.189  -9.782 -33.912  1.00 14.54           N
ATOM   4664  N   GLU A 635     -10.428 -13.108 -35.335  1.00 14.70           N
ATOM   4665  CA  GLU A 635     -10.323 -14.564 -35.573  1.00 15.35           C
ATOM   4666  C   GLU A 635     -10.261 -14.795 -37.080  1.00 20.46           C
ATOM   4667  O   GLU A 635     -10.859 -14.060 -37.842  1.00 17.10           O
ATOM   4668  CB  GLU A 635     -11.547 -15.256 -34.983  1.00 18.48           C
ATOM   4669  CG  GLU A 635     -11.567 -15.306 -33.439  1.00 17.39           C
ATOM   4670  CD  GLU A 635     -11.982 -13.998 -32.758  1.00 25.61           C
ATOM   4671  OE1 GLU A 635     -12.688 -13.193 -33.411  1.00 25.10           O
ATOM   4672  OE2 GLU A 635     -11.605 -13.804 -31.560  1.00 24.70           O
ATOM   4673  N   LEU A 636      -9.554 -15.825 -37.517  1.00 14.95           N
ATOM   4674  CA  LEU A 636      -9.257 -15.963 -38.931  1.00 14.14           C
ATOM   4675  C   LEU A 636     -10.469 -16.269 -39.784  1.00 15.65           C
ATOM   4676  O   LEU A 636     -10.440 -16.066 -41.012  1.00 19.16           O
ATOM   4677  CB  LEU A 636      -8.198 -17.052 -39.126  1.00 14.87           C
ATOM   4678  CG  LEU A 636      -6.863 -16.808 -38.433  1.00 13.64           C
ATOM   4679  CD1 LEU A 636      -5.915 -17.980 -38.768  1.00 16.01           C
ATOM   4680  CD2 LEU A 636      -6.212 -15.460 -38.889  1.00 12.77           C
ATOM   4681  N   TYR A 637     -11.557 -16.731 -39.171  1.00 16.55           N
ATOM   4682  CA  TYR A 637     -12.755 -17.040 -39.926  1.00 15.60           C
ATOM   4683  C   TYR A 637     -13.646 -15.813 -40.275  1.00 18.47           C
ATOM   4684  O   TYR A 637     -14.629 -15.946 -41.039  1.00 21.18           O
ATOM   4685  CB  TYR A 637     -13.600 -18.101 -39.183  1.00 18.24           C
ATOM   4686  CG  TYR A 637     -13.945 -17.720 -37.741  1.00 16.83           C
ATOM   4687  CD1 TYR A 637     -14.928 -16.774 -37.462  1.00 17.67           C
ATOM   4688  CD2 TYR A 637     -13.294 -18.325 -36.661  1.00 16.58           C
ATOM   4689  CE1 TYR A 637     -15.257 -16.417 -36.143  1.00 23.96           C
ATOM   4690  CE2 TYR A 637     -13.621 -17.990 -35.344  1.00 18.32           C
ATOM   4691  CZ  TYR A 637     -14.598 -17.021 -35.095  1.00 19.61           C
ATOM   4692  OH  TYR A 637     -14.930 -16.673 -33.795  1.00 21.21           O
ATOM   4693  N   LEU A 638     -13.307 -14.625 -39.776  1.00 18.39           N
ATOM   4694  CA  LEU A 638     -14.227 -13.487 -39.886  1.00 23.20           C
ATOM   4695  C   LEU A 638     -14.318 -12.887 -41.288  1.00 26.47           C
ATOM   4696  O   LEU A 638     -15.375 -12.376 -41.679  1.00 28.34           O
ATOM   4697  CB  LEU A 638     -13.862 -12.399 -38.875  1.00 20.91           C
ATOM   4698  CG  LEU A 638     -14.073 -12.768 -37.404  1.00 24.25           C
ATOM   4699  CD1 LEU A 638     -13.430 -11.737 -36.469  1.00 20.44           C
ATOM   4700  CD2 LEU A 638     -15.573 -12.931 -37.093  1.00 23.86           C
ATOM   4701  N   TRP A 639     -13.230 -12.937 -42.046  1.00 20.37           N
ATOM   4702  CA  TRP A 639     -13.271 -12.441 -43.412  1.00 22.59           C
ATOM   4703  C   TRP A 639     -12.998 -13.610 -44.327  1.00 18.72           C
ATOM   4704  O   TRP A 639     -12.069 -14.370 -44.085  1.00 21.79           O
ATOM   4705  CB  TRP A 639     -12.165 -11.431 -43.676  1.00 21.54           C
ATOM   4706  CG  TRP A 639     -12.039 -10.262 -42.782  1.00 24.86           C
ATOM   4707  CD1 TRP A 639     -12.534  -8.993 -42.991  1.00 27.75           C
ATOM   4708  CD2 TRP A 639     -11.274 -10.208 -41.564  1.00 26.59           C
ATOM   4709  NE1 TRP A 639     -12.129  -8.162 -41.947  1.00 26.40           N
ATOM   4710  CE2 TRP A 639     -11.360  -8.888 -41.069  1.00 27.01           C
ATOM   4711  CE3 TRP A 639     -10.531 -11.161 -40.844  1.00 27.12           C
ATOM   4712  CZ2 TRP A 639     -10.726  -8.493 -39.873  1.00 26.49           C
ATOM   4713  CZ3 TRP A 639      -9.887 -10.769 -39.664  1.00 24.63           C
ATOM   4714  CH2 TRP A 639      -9.999  -9.441 -39.189  1.00 25.42           C
ATOM   4715  N   GLU A 640     -13.755 -13.739 -45.395  1.00 20.48           N
ATOM   4716  CA  GLU A 640     -13.540 -14.874 -46.281  1.00 20.45           C
ATOM   4717  C   GLU A 640     -12.132 -14.916 -46.889  1.00 21.66           C
ATOM   4718  O   GLU A 640     -11.524 -15.991 -46.998  1.00 20.75           O
ATOM   4719  CB  GLU A 640     -14.598 -14.898 -47.387  1.00 24.11           C
ATOM   4720  CG  GLU A 640     -14.391 -16.044 -48.372  1.00 26.92           C
ATOM   4721  CD  GLU A 640     -14.379 -17.447 -47.708  1.00 45.11           C
ATOM   4722  OE1 GLU A 640     -13.794 -18.377 -48.338  1.00 38.10           O
ATOM   4723  OE2 GLU A 640     -14.960 -17.626 -46.588  1.00 39.59           O
ATOM   4724  N   SER A 641     -11.558 -13.771 -47.250  1.00 20.52           N
ATOM   4725  CA  SER A 641     -10.246 -13.822 -47.891  1.00 19.33           C
ATOM   4726  C   SER A 641      -9.170 -14.198 -46.883  1.00 19.37           C
ATOM   4727  O   SER A 641      -8.152 -14.811 -47.231  1.00 16.78           O
ATOM   4728  CB  SER A 641      -9.896 -12.481 -48.563  1.00 26.34           C
ATOM   4729  OG  SER A 641      -9.431 -11.524 -47.614  1.00 24.97           O
ATOM   4730  N   VAL A 642      -9.367 -13.808 -45.629  1.00 15.79           N
ATOM   4731  CA  VAL A 642      -8.430 -14.203 -44.583  1.00 15.47           C
ATOM   4732  C   VAL A 642      -8.518 -15.729 -44.331  1.00 15.27           C
ATOM   4733  O   VAL A 642      -7.503 -16.432 -44.265  1.00 16.44           O
ATOM   4734  CB  VAL A 642      -8.682 -13.399 -43.298  1.00 16.86           C
ATOM   4735  CG1 VAL A 642      -7.788 -13.952 -42.134  1.00 14.44           C
ATOM   4736  CG2 VAL A 642      -8.379 -11.923 -43.558  1.00 17.96           C
ATOM   4737  N   ALA A 643      -9.749 -16.216 -44.216  1.00 14.72           N
ATOM   4738  CA  ALA A 643     -10.004 -17.639 -43.976  1.00 15.33           C
ATOM   4739  C   ALA A 643      -9.413 -18.494 -45.099  1.00 17.88           C
ATOM   4740  O   ALA A 643      -8.787 -19.518 -44.845  1.00 14.43           O
ATOM   4741  CB  ALA A 643     -11.520 -17.887 -43.814  1.00 15.21           C
ATOM   4742  N   ALA A 644      -9.612 -18.061 -46.344  1.00 18.60           N
ATOM   4743  CA  ALA A 644      -9.102 -18.809 -47.509  1.00 15.80           C
ATOM   4744  C   ALA A 644      -7.597 -18.840 -47.495  1.00 14.73           C
ATOM   4745  O   ALA A 644      -6.981 -19.909 -47.729  1.00 17.64           O
ATOM   4746  CB  ALA A 644      -9.600 -18.180 -48.782  1.00 19.14           C
ATOM   4747  N   SER A 645      -6.958 -17.707 -47.191  1.00 15.09           N
ATOM   4748  CA  SER A 645      -5.498 -17.720 -47.050  1.00 14.24           C
ATOM   4749  C   SER A 645      -5.013 -18.590 -45.900  1.00 13.57           C
ATOM   4750  O   SER A 645      -4.036 -19.318 -46.048  1.00 14.90           O
ATOM   4751  CB  SER A 645      -4.935 -16.300 -46.845  1.00 16.45           C
ATOM   4752  OG  SER A 645      -4.851 -15.636 -48.101  1.00 24.75           O
ATOM   4753  N   ALA A 646      -5.685 -18.497 -44.756  1.00 14.03           N
ATOM   4754  CA  ALA A 646      -5.329 -19.302 -43.580  1.00 13.10           C
ATOM   4755  C   ALA A 646      -5.403 -20.784 -43.933  1.00 12.75           C
ATOM   4756  O   ALA A 646      -4.534 -21.575 -43.517  1.00 13.91           O
ATOM   4757  CB  ALA A 646      -6.282 -19.003 -42.441  1.00 15.66           C
ATOM   4758  N   ARG A 647      -6.431 -21.189 -44.659  1.00 14.18           N
ATOM   4759  CA  ARG A 647      -6.539 -22.628 -44.965  1.00 15.86           C
ATOM   4760  C   ARG A 647      -5.347 -23.054 -45.809  1.00 17.19           C
ATOM   4761  O   ARG A 647      -4.763 -24.134 -45.609  1.00 15.43           O
ATOM   4762  CB  ARG A 647      -7.857 -22.964 -45.657  1.00 16.49           C
ATOM   4763  CG  ARG A 647      -9.085 -22.944 -44.681  1.00 14.65           C
ATOM   4764  CD  ARG A 647     -10.377 -23.436 -45.364  1.00 17.80           C
ATOM   4765  NE  ARG A 647     -10.819 -22.484 -46.392  1.00 24.20           N
ATOM   4766  CZ  ARG A 647     -11.733 -21.531 -46.211  1.00 26.19           C
ATOM   4767  NH1 ARG A 647     -12.341 -21.390 -45.036  1.00 24.08           N
ATOM   4768  NH2 ARG A 647     -12.059 -20.724 -47.223  1.00 24.99           N
ATOM   4769  N   THR A 648      -4.943 -22.185 -46.732  1.00 15.60           N
ATOM   4770  CA  THR A 648      -3.794 -22.507 -47.602  1.00 14.29           C
ATOM   4771  C   THR A 648      -2.491 -22.591 -46.825  1.00 14.32           C
ATOM   4772  O   THR A 648      -1.728 -23.574 -46.960  1.00 15.72           O
ATOM   4773  CB  THR A 648      -3.678 -21.445 -48.737  1.00 17.24           C
ATOM   4774  OG1 THR A 648      -4.848 -21.572 -49.554  1.00 20.35           O
ATOM   4775  CG2 THR A 648      -2.436 -21.689 -49.589  1.00 22.73           C
ATOM   4776  N   VAL A 649      -2.197 -21.552 -46.049  1.00 12.62           N
ATOM   4777  CA  VAL A 649      -0.896 -21.495 -45.375  1.00 10.93           C
ATOM   4778  C   VAL A 649      -0.845 -22.396 -44.155  1.00 13.32           C
ATOM   4779  O   VAL A 649       0.218 -22.978 -43.905  1.00 15.16           O
ATOM   4780  CB  VAL A 649      -0.426 -20.076 -45.028  1.00 13.77           C
ATOM   4781  CG1 VAL A 649      -0.276 -19.298 -46.286  1.00 15.52           C
ATOM   4782  CG2 VAL A 649      -1.451 -19.325 -44.105  1.00 11.10           C
ATOM   4783  N   LEU A 650      -1.941 -22.525 -43.398  1.00 13.16           N
ATOM   4784  CA  LEU A 650      -1.904 -23.468 -42.271  1.00 11.29           C
ATOM   4785  C   LEU A 650      -1.857 -24.868 -42.809  1.00 15.23           C
ATOM   4786  O   LEU A 650      -1.341 -25.789 -42.144  1.00 13.62           O
ATOM   4787  CB  LEU A 650      -3.097 -23.296 -41.292  1.00 10.76           C
ATOM   4788  CG  LEU A 650      -2.864 -21.969 -40.540  1.00 12.91           C
ATOM   4789  CD1 LEU A 650      -4.104 -21.660 -39.657  1.00 12.65           C
ATOM   4790  CD2 LEU A 650      -1.594 -21.987 -39.656  1.00 15.76           C
ATOM   4791  N   GLY A 651      -2.408 -25.067 -44.008  1.00 13.84           N
ATOM   4792  CA  GLY A 651      -2.305 -26.356 -44.659  1.00 16.25           C
ATOM   4793  C   GLY A 651      -0.838 -26.736 -44.866  1.00 15.96           C
ATOM   4794  O   GLY A 651      -0.416 -27.860 -44.487  1.00 15.90           O
ATOM   4795  N   LEU A 652      -0.063 -25.836 -45.468  1.00 12.93           N
ATOM   4796  CA  LEU A 652       1.370 -26.109 -45.634  1.00 11.04           C
ATOM   4797  C   LEU A 652       2.107 -26.251 -44.302  1.00 11.17           C
ATOM   4798  O   LEU A 652       2.945 -27.138 -44.143  1.00 10.48           O
ATOM   4799  CB  LEU A 652       2.049 -25.046 -46.515  1.00 12.80           C
ATOM   4800  CG  LEU A 652       3.543 -25.355 -46.735  1.00 12.45           C
ATOM   4801  CD1 LEU A 652       3.749 -26.715 -47.451  1.00 14.89           C
ATOM   4802  CD2 LEU A 652       4.132 -24.234 -47.628  1.00 13.50           C
ATOM   4803  N   ARG A 653       1.865 -25.333 -43.353  1.00 11.02           N
ATOM   4804  CA  ARG A 653       2.498 -25.476 -42.025  1.00  9.50           C
ATOM   4805  C   ARG A 653       2.231 -26.874 -41.448  1.00 10.74           C
ATOM   4806  O   ARG A 653       3.135 -27.528 -40.902  1.00 10.38           O
ATOM   4807  CB  ARG A 653       1.907 -24.453 -41.053  1.00 11.29           C
ATOM   4808  CG  ARG A 653       2.533 -24.566 -39.647  1.00  9.53           C
ATOM   4809  CD  ARG A 653       1.780 -23.723 -38.651  1.00 10.89           C
ATOM   4810  NE  ARG A 653       2.402 -23.772 -37.320  1.00 11.82           N
ATOM   4811  CZ  ARG A 653       3.487 -23.090 -36.990  1.00 12.74           C
ATOM   4812  NH1 ARG A 653       4.085 -22.320 -37.899  1.00 10.99           N
ATOM   4813  NH2 ARG A 653       4.006 -23.200 -35.751  1.00 11.52           N
ATOM   4814  N   TYR A 654       0.998 -27.349 -41.545  1.00 10.71           N
ATOM   4815  CA  TYR A 654       0.689 -28.645 -40.936  1.00 11.43           C
ATOM   4816  C   TYR A 654       1.396 -29.765 -41.708  1.00 10.70           C
ATOM   4817  O   TYR A 654       1.883 -30.712 -41.089  1.00 11.74           O
ATOM   4818  CB  TYR A 654      -0.816 -28.908 -40.801  1.00 12.59           C
ATOM   4819  CG  TYR A 654      -1.421 -28.268 -39.542  1.00 11.21           C
ATOM   4820  CD1 TYR A 654      -2.292 -28.978 -38.715  1.00 12.50           C
ATOM   4821  CD2 TYR A 654      -1.099 -26.973 -39.173  1.00 15.63           C
ATOM   4822  CE1 TYR A 654      -2.828 -28.377 -37.552  1.00 13.76           C
ATOM   4823  CE2 TYR A 654      -1.621 -26.363 -37.996  1.00 15.69           C
ATOM   4824  CZ  TYR A 654      -2.493 -27.072 -37.217  1.00 13.61           C
ATOM   4825  OH  TYR A 654      -3.044 -26.532 -36.058  1.00 13.47           O
ATOM   4826  N   GLN A 655       1.468 -29.677 -43.043  1.00 11.87           N
ATOM   4827  CA  GLN A 655       2.253 -30.679 -43.761  1.00 11.68           C
ATOM   4828  C   GLN A 655       3.708 -30.652 -43.308  1.00 14.47           C
ATOM   4829  O   GLN A 655       4.373 -31.702 -43.308  1.00 12.46           O
ATOM   4830  CB  GLN A 655       2.174 -30.479 -45.287  1.00 13.61           C
ATOM   4831  CG  GLN A 655       0.788 -30.740 -45.805  1.00 12.37           C
ATOM   4832  CD  GLN A 655       0.578 -30.197 -47.211  1.00 18.14           C
ATOM   4833  OE1 GLN A 655       1.196 -29.227 -47.605  1.00 18.48           O
ATOM   4834  NE2 GLN A 655      -0.282 -30.841 -47.970  1.00 22.72           N
ATOM   4835  N   LEU A 656       4.191 -29.472 -42.929  1.00 10.81           N
ATOM   4836  CA  LEU A 656       5.569 -29.308 -42.458  1.00  9.84           C
ATOM   4837  C   LEU A 656       5.741 -29.604 -40.955  1.00  9.73           C
ATOM   4838  O   LEU A 656       6.835 -29.413 -40.430  1.00 10.94           O
ATOM   4839  CB  LEU A 656       6.073 -27.882 -42.736  1.00 10.09           C
ATOM   4840  CG  LEU A 656       6.256 -27.537 -44.225  1.00 11.23           C
ATOM   4841  CD1 LEU A 656       6.505 -26.042 -44.348  1.00 11.69           C
ATOM   4842  CD2 LEU A 656       7.471 -28.292 -44.753  1.00 17.69           C
ATOM   4843  N   LEU A 657       4.692 -30.044 -40.254  1.00 11.91           N
ATOM   4844  CA  LEU A 657       4.864 -30.361 -38.811  1.00  9.91           C
ATOM   4845  C   LEU A 657       6.047 -31.295 -38.489  1.00 10.49           C
ATOM   4846  O   LEU A 657       6.809 -31.004 -37.576  1.00 12.28           O
ATOM   4847  CB  LEU A 657       3.585 -30.916 -38.195  1.00 11.12           C
ATOM   4848  CG  LEU A 657       2.510 -29.826 -37.911  1.00 13.19           C
ATOM   4849  CD1 LEU A 657       1.125 -30.536 -37.674  1.00 14.19           C
ATOM   4850  CD2 LEU A 657       2.852 -28.964 -36.690  1.00 16.79           C
ATOM   4851  N   PRO A 658       6.224 -32.391 -39.235  1.00 10.95           N
ATOM   4852  CA  PRO A 658       7.380 -33.240 -38.899  1.00 10.61           C
ATOM   4853  C   PRO A 658       8.710 -32.531 -39.081  1.00 12.65           C
ATOM   4854  O   PRO A 658       9.677 -32.870 -38.403  1.00 12.15           O
ATOM   4855  CB  PRO A 658       7.293 -34.402 -39.905  1.00 15.11           C
ATOM   4856  CG  PRO A 658       5.864 -34.427 -40.369  1.00 17.52           C
ATOM   4857  CD  PRO A 658       5.358 -33.003 -40.266  1.00 11.94           C
ATOM   4858  N   TYR A 659       8.740 -31.546 -39.974  1.00 11.87           N
ATOM   4859  CA  TYR A 659       9.935 -30.793 -40.251  1.00 10.95           C
ATOM   4860  C   TYR A 659      10.155 -29.802 -39.124  1.00  9.34           C
ATOM   4861  O   TYR A 659      11.254 -29.732 -38.591  1.00  9.72           O
ATOM   4862  CB  TYR A 659       9.728 -30.052 -41.587  1.00 11.14           C
ATOM   4863  CG  TYR A 659      10.872 -29.208 -42.059  1.00 11.14           C
ATOM   4864  CD1 TYR A 659      12.116 -29.767 -42.341  1.00 11.98           C
ATOM   4865  CD2 TYR A 659      10.702 -27.850 -42.247  1.00 11.28           C
ATOM   4866  CE1 TYR A 659      13.184 -28.990 -42.847  1.00 11.30           C
ATOM   4867  CE2 TYR A 659      11.748 -27.057 -42.730  1.00 11.60           C
ATOM   4868  CZ  TYR A 659      12.969 -27.640 -43.027  1.00 11.67           C
ATOM   4869  OH  TYR A 659      13.995 -26.860 -43.546  1.00 12.57           O
ATOM   4870  N   TYR A 660       9.130 -29.026 -38.729  1.00 10.72           N
ATOM   4871  CA  TYR A 660       9.286 -28.132 -37.582  1.00 11.93           C
ATOM   4872  C   TYR A 660       9.739 -28.933 -36.365  1.00 11.26           C
ATOM   4873  O   TYR A 660      10.591 -28.471 -35.584  1.00  9.91           O
ATOM   4874  CB  TYR A 660       7.960 -27.393 -37.239  1.00 10.40           C
ATOM   4875  CG  TYR A 660       7.752 -26.114 -38.053  1.00  8.40           C
ATOM   4876  CD1 TYR A 660       8.156 -24.882 -37.565  1.00  9.28           C
ATOM   4877  CD2 TYR A 660       7.178 -26.170 -39.329  1.00 13.15           C
ATOM   4878  CE1 TYR A 660       7.985 -23.692 -38.317  1.00  9.72           C
ATOM   4879  CE2 TYR A 660       7.001 -25.016 -40.091  1.00 12.37           C
ATOM   4880  CZ  TYR A 660       7.406 -23.781 -39.568  1.00 13.74           C
ATOM   4881  OH  TYR A 660       7.241 -22.608 -40.263  1.00 13.00           O
ATOM   4882  N   TYR A 661       9.162 -30.127 -36.180  1.00  9.50           N
ATOM   4883  CA  TYR A 661       9.469 -30.873 -34.974  1.00  9.60           C
ATOM   4884  C   TYR A 661      10.900 -31.365 -35.020  1.00 10.46           C
ATOM   4885  O   TYR A 661      11.585 -31.409 -34.011  1.00 10.81           O
ATOM   4886  CB  TYR A 661       8.498 -32.046 -34.859  1.00 10.15           C
ATOM   4887  CG  TYR A 661       8.519 -32.725 -33.511  1.00 10.38           C
ATOM   4888  CD1 TYR A 661       9.075 -33.999 -33.358  1.00 11.02           C
ATOM   4889  CD2 TYR A 661       7.940 -32.104 -32.410  1.00 13.96           C
ATOM   4890  CE1 TYR A 661       9.037 -34.674 -32.109  1.00 14.23           C
ATOM   4891  CE2 TYR A 661       7.896 -32.756 -31.158  1.00 15.69           C
ATOM   4892  CZ  TYR A 661       8.466 -34.009 -31.022  1.00 17.15           C
ATOM   4893  OH  TYR A 661       8.434 -34.678 -29.828  1.00 15.51           O
ATOM   4894  N   THR A 662      11.371 -31.735 -36.200  1.00 10.31           N
ATOM   4895  CA  THR A 662      12.775 -32.154 -36.336  1.00 10.46           C
ATOM   4896  C   THR A 662      13.713 -30.984 -36.060  1.00  9.79           C
ATOM   4897  O   THR A 662      14.748 -31.132 -35.403  1.00 11.35           O
ATOM   4898  CB  THR A 662      13.008 -32.696 -37.746  1.00 10.36           C
ATOM   4899  OG1 THR A 662      12.218 -33.887 -37.937  1.00 10.78           O
ATOM   4900  CG2 THR A 662      14.481 -33.094 -37.923  1.00 13.73           C
ATOM   4901  N   LEU A 663      13.327 -29.795 -36.503  1.00 10.13           N
ATOM   4902  CA  LEU A 663      14.143 -28.609 -36.272  1.00 10.31           C
ATOM   4903  C   LEU A 663      14.165 -28.257 -34.767  1.00  9.34           C
ATOM   4904  O   LEU A 663      15.175 -27.770 -34.248  1.00 11.31           O
ATOM   4905  CB  LEU A 663      13.592 -27.425 -37.099  1.00  8.72           C
ATOM   4906  CG  LEU A 663      13.727 -27.627 -38.609  1.00 11.47           C
ATOM   4907  CD1 LEU A 663      12.993 -26.459 -39.364  1.00 10.70           C
ATOM   4908  CD2 LEU A 663      15.210 -27.708 -39.003  1.00 12.87           C
ATOM   4909  N   MET A 664      13.055 -28.494 -34.063  1.00  9.79           N
ATOM   4910  CA  MET A 664      13.018 -28.325 -32.615  1.00 11.31           C
ATOM   4911  C   MET A 664      14.015 -29.286 -31.937  1.00 11.20           C
ATOM   4912  O   MET A 664      14.726 -28.908 -31.008  1.00 13.20           O
ATOM   4913  CB  MET A 664      11.567 -28.595 -32.151  1.00 14.15           C
ATOM   4914  CG  MET A 664      11.291 -28.480 -30.640  1.00 17.88           C
ATOM   4915  SD  MET A 664      11.741 -29.976 -29.728  1.00 19.63           S
ATOM   4916  CE  MET A 664      10.711 -31.223 -30.476  1.00 17.99           C
ATOM   4917  N   TYR A 665      14.075 -30.533 -32.413  1.00  9.79           N
ATOM   4918  CA  TYR A 665      15.006 -31.522 -31.905  1.00 11.49           C
ATOM   4919  C   TYR A 665      16.445 -31.033 -32.161  1.00 13.38           C
ATOM   4920  O   TYR A 665      17.306 -31.108 -31.255  1.00 13.66           O
ATOM   4921  CB  TYR A 665      14.741 -32.856 -32.602  1.00 11.59           C
ATOM   4922  CG  TYR A 665      15.894 -33.825 -32.501  1.00 15.92           C
ATOM   4923  CD1 TYR A 665      16.121 -34.538 -31.340  1.00 18.23           C
ATOM   4924  CD2 TYR A 665      16.779 -33.978 -33.570  1.00 15.99           C
ATOM   4925  CE1 TYR A 665      17.181 -35.458 -31.266  1.00 19.39           C
ATOM   4926  CE2 TYR A 665      17.844 -34.866 -33.490  1.00 21.98           C
ATOM   4927  CZ  TYR A 665      18.031 -35.575 -32.337  1.00 23.26           C
ATOM   4928  OH  TYR A 665      19.094 -36.449 -32.266  1.00 36.85           O
ATOM   4929  N   ASP A 666      16.709 -30.509 -33.353  1.00 10.86           N
ATOM   4930  CA  ASP A 666      18.046 -29.964 -33.687  1.00 13.10           C
ATOM   4931  C   ASP A 666      18.409 -28.774 -32.789  1.00 13.31           C
ATOM   4932  O   ASP A 666      19.577 -28.643 -32.378  1.00 13.25           O
ATOM   4933  CB  ASP A 666      18.090 -29.437 -35.134  1.00 12.22           C
ATOM   4934  CG  ASP A 666      17.962 -30.538 -36.184  1.00 16.98           C
ATOM   4935  OD1 ASP A 666      18.275 -31.704 -35.865  1.00 20.81           O
ATOM   4936  OD2 ASP A 666      17.521 -30.231 -37.340  1.00 16.94           O
ATOM   4937  N   ALA A 667      17.419 -27.922 -32.498  1.00  9.45           N
ATOM   4938  CA  ALA A 667      17.674 -26.758 -31.644  1.00  9.20           C
ATOM   4939  C   ALA A 667      17.994 -27.189 -30.227  1.00 10.96           C
ATOM   4940  O   ALA A 667      18.903 -26.635 -29.562  1.00 11.91           O
ATOM   4941  CB  ALA A 667      16.451 -25.813 -31.647  1.00  9.58           C
ATOM   4942  N   ASN A 668      17.306 -28.228 -29.749  1.00 10.40           N
ATOM   4943  CA  ASN A 668      17.614 -28.680 -28.412  1.00 10.07           C
ATOM   4944  C   ASN A 668      18.971 -29.339 -28.350  1.00 12.20           C
ATOM   4945  O   ASN A 668      19.636 -29.329 -27.322  1.00 14.78           O
ATOM   4946  CB  ASN A 668      16.481 -29.590 -27.872  1.00 14.07           C
ATOM   4947  CG  ASN A 668      16.876 -30.344 -26.591  1.00 15.75           C
ATOM   4948  OD1 ASN A 668      17.304 -31.510 -26.648  1.00 15.65           O
ATOM   4949  ND2 ASN A 668      16.724 -29.687 -25.432  1.00 15.77           N
ATOM   4950  N   LEU A 669      19.402 -29.958 -29.446  1.00 12.07           N
ATOM   4951  CA  LEU A 669      20.669 -30.670 -29.428  1.00 15.53           C
ATOM   4952  C   LEU A 669      21.854 -29.695 -29.580  1.00 20.14           C
ATOM   4953  O   LEU A 669      22.895 -29.839 -28.898  1.00 17.57           O
ATOM   4954  CB  LEU A 669      20.663 -31.631 -30.595  1.00 17.01           C
ATOM   4955  CG  LEU A 669      21.782 -32.610 -30.781  1.00 29.00           C
ATOM   4956  CD1 LEU A 669      21.793 -33.502 -29.557  1.00 32.66           C
ATOM   4957  CD2 LEU A 669      21.428 -33.393 -32.037  1.00 27.32           C
ATOM   4958  N   ARG A 670      21.722 -28.718 -30.476  1.00 15.37           N
ATOM   4959  CA  ARG A 670      22.870 -27.860 -30.837  1.00 17.24           C
ATOM   4960  C   ARG A 670      22.613 -26.357 -30.817  1.00 14.02           C
ATOM   4961  O   ARG A 670      23.517 -25.566 -31.192  1.00 15.20           O
ATOM   4962  CB  ARG A 670      23.367 -28.183 -32.260  1.00 21.70           C
ATOM   4963  CG  ARG A 670      23.582 -29.626 -32.659  1.00 33.49           C
ATOM   4964  CD  ARG A 670      23.928 -29.695 -34.184  1.00 37.84           C
ATOM   4965  NE  ARG A 670      22.782 -29.865 -35.089  1.00 38.18           N
ATOM   4966  CZ  ARG A 670      22.599 -29.198 -36.240  1.00 37.95           C
ATOM   4967  NH1 ARG A 670      21.525 -29.448 -37.008  1.00 32.60           N
ATOM   4968  NH2 ARG A 670      23.469 -28.271 -36.642  1.00 37.77           N
ATOM   4969  N   GLY A 671      21.421 -25.929 -30.411  1.00 11.81           N
ATOM   4970  CA  GLY A 671      21.126 -24.495 -30.323  1.00 12.22           C
ATOM   4971  C   GLY A 671      20.765 -23.839 -31.651  1.00 12.43           C
ATOM   4972  O   GLY A 671      20.516 -22.623 -31.717  1.00 14.15           O
ATOM   4973  N   ILE A 672      20.718 -24.616 -32.725  1.00 11.47           N
ATOM   4974  CA  ILE A 672      20.486 -24.008 -34.047  1.00 12.81           C
ATOM   4975  C   ILE A 672      18.999 -23.606 -34.147  1.00 12.82           C
ATOM   4976  O   ILE A 672      18.135 -24.415 -33.869  1.00 12.35           O
ATOM   4977  CB  ILE A 672      20.974 -24.936 -35.211  1.00 11.88           C
ATOM   4978  CG1 ILE A 672      20.853 -24.206 -36.544  1.00 15.94           C
ATOM   4979  CG2 ILE A 672      20.162 -26.246 -35.301  1.00 15.53           C
ATOM   4980  CD1 ILE A 672      21.527 -25.001 -37.696  1.00 15.73           C
ATOM   4981  N   PRO A 673      18.690 -22.329 -34.472  1.00 13.43           N
ATOM   4982  CA  PRO A 673      17.273 -21.892 -34.453  1.00 10.57           C
ATOM   4983  C   PRO A 673      16.413 -22.563 -35.543  1.00 11.63           C
ATOM   4984  O   PRO A 673      16.912 -23.001 -36.595  1.00 11.94           O
ATOM   4985  CB  PRO A 673      17.345 -20.383 -34.766  1.00 15.40           C
ATOM   4986  CG  PRO A 673      18.813 -19.990 -34.521  1.00 17.86           C
ATOM   4987  CD  PRO A 673      19.622 -21.223 -34.780  1.00 16.74           C
ATOM   4988  N   ILE A 674      15.100 -22.589 -35.315  1.00 10.32           N
ATOM   4989  CA  ILE A 674      14.162 -23.138 -36.311  1.00 10.89           C
ATOM   4990  C   ILE A 674      14.010 -22.124 -37.450  1.00 11.81           C
ATOM   4991  O   ILE A 674      14.224 -22.438 -38.648  1.00 12.93           O
ATOM   4992  CB  ILE A 674      12.845 -23.341 -35.624  1.00 10.96           C
ATOM   4993  CG1 ILE A 674      13.050 -24.405 -34.537  1.00  8.69           C
ATOM   4994  CG2 ILE A 674      11.782 -23.770 -36.633  1.00 11.96           C
ATOM   4995  CD1 ILE A 674      11.810 -24.491 -33.574  1.00 12.38           C
ATOM   4996  N   ALA A 675      13.661 -20.890 -37.084  1.00  9.18           N
ATOM   4997  CA  ALA A 675      13.651 -19.805 -38.054  1.00  8.67           C
ATOM   4998  C   ALA A 675      15.005 -19.123 -38.044  1.00 12.23           C
ATOM   4999  O   ALA A 675      15.403 -18.562 -37.024  1.00 13.74           O
ATOM   5000  CB  ALA A 675      12.564 -18.786 -37.688  1.00 11.20           C
ATOM   5001  N   ARG A 676      15.709 -19.138 -39.176  1.00  9.57           N
ATOM   5002  CA  ARG A 676      17.114 -18.705 -39.162  1.00  8.40           C
ATOM   5003  C   ARG A 676      17.401 -17.710 -40.259  1.00 11.16           C
ATOM   5004  O   ARG A 676      16.658 -17.598 -41.239  1.00 10.73           O
ATOM   5005  CB  ARG A 676      18.043 -19.941 -39.204  1.00 16.05           C
ATOM   5006  CG  ARG A 676      17.821 -20.875 -40.305  1.00 20.64           C
ATOM   5007  CD  ARG A 676      18.720 -22.125 -40.079  1.00 13.81           C
ATOM   5008  NE  ARG A 676      18.188 -23.147 -39.180  1.00 13.40           N
ATOM   5009  CZ  ARG A 676      18.493 -24.440 -39.288  1.00 11.50           C
ATOM   5010  NH1 ARG A 676      19.298 -24.891 -40.282  1.00 11.59           N
ATOM   5011  NH2 ARG A 676      17.990 -25.331 -38.421  1.00 17.43           N
ATOM   5012  N   PRO A 677      18.453 -16.930 -40.076  1.00  9.79           N
ATOM   5013  CA  PRO A 677      18.793 -15.931 -41.083  1.00  9.74           C
ATOM   5014  C   PRO A 677      19.333 -16.667 -42.306  1.00  9.35           C
ATOM   5015  O   PRO A 677      19.886 -17.806 -42.198  1.00 10.70           O
ATOM   5016  CB  PRO A 677      19.942 -15.154 -40.437  1.00 12.45           C
ATOM   5017  CG  PRO A 677      19.838 -15.433 -38.931  1.00 13.03           C
ATOM   5018  CD  PRO A 677      19.279 -16.854 -38.847  1.00 10.13           C
ATOM   5019  N   LEU A 678      19.220 -16.027 -43.465  1.00 11.64           N
ATOM   5020  CA  LEU A 678      19.732 -16.650 -44.697  1.00 11.52           C
ATOM   5021  C   LEU A 678      21.209 -16.957 -44.550  1.00 12.10           C
[truncated: 134,606 more chars]
